# Supplementary material for: Choosing interventions to eliminate forest malaria: preliminary results of two operational research studies inside Cambodian forests
Source: Malar J. 2021 Jan 20;20:51. doi: 10.1186/s12936-020-03572-3 (PMC7818569; doi:10.1186/s12936-020-03572-3)
Supplement: Supplementary file 2 — Additional file 2. De-identified study database. [file 12936_2020_3572_MOESM2_ESM.csv]

_id	Study	year	Date_Interview	Age	Gender	Pf	Pv	Pm	Po	Pu	Fever_Today	Temperature_Today	RDT_Result	FMW	Forest_Sectors_Last3Weeks	Before_Province	How_Long_Living_Here	How_Often_Here	Usually_How_Long_Here	Days_Planned	Days_Already	Activity	Activity_Gathering	Activity_Fishing	Activity_Logging	Activity_Hunting	Activity_Farming	Activity_Others	Activity_Ranger	Activity_NGO	Activity_ComForestProt	Shelter_Forest_Grass	Shelter_Forest_Sago	Shelter_Forest_Bamboo	Shelter_Forest_Iron	Shelter_Forest_Wood	Shelter_Forest_Tent	Shelter_Forest_Hammock	Shelter_Forest_No_house	Shelter_Forest_Others	Shelter_Forest_Other	Shelter_Open	Mal_Heard_Before	Mal_Treat_Before	Mal_Prev_Heard	Mal_Prev_Measures_Heard	Prev_Heard_ITN	Prev_Heard_LLHIN	Prev_Heard_Repel_Clothes
49802035	Initiative 5%	2019	3/13/19	33	Male	0	0	0	0	0	NA	36.8	NA	10	10	Ratanak Kiri	<6 months (mobile)	Every week	2 nights to 1 week	3	1	9	0	0	0	0	0	1	NA	NA	NA	0	0	0	0	0	1	1	0	0	NA	Open	1	Never	1	2	0	1	0
49802119	Initiative 5%	2019	3/14/19	41	Male	0	0	0	0	0	NA	36	NA	10	10	Mondul Kiri	<6 months (mobile)	Every day	No overnight	1	1	3	0	0	1	0	0	0	NA	NA	NA	0	0	0	0	0	1	0	0	0	NA	Open	0	NA	NA	NA	NA	NA	NA
49802500	Initiative 5%	2019	4/4/19	30	Male	0	0	0	0	0	NA	33.4	NA	9	9	Mondul Kiri	<6 months (mobile)	Every month	>1 week	30	30	3	0	0	1	0	0	0	NA	NA	NA	0	0	0	0	0	1	1	0	0	NA	Open	1	Never	1	2 3	0	1	1
49802568	Initiative 5%	2019	4/4/19	19	Male	0	1	0	0	0	NA	36.3	NA	9	9	Mondul Kiri	<6 months (mobile)	Every month	>1 week	30	10	3	0	0	1	0	0	0	NA	NA	NA	0	0	0	0	0	1	1	0	0	NA	Open	1	Yes, >1 year ago	1	2 3 4	0	1	1
49802582	Initiative 5%	2019	4/4/19	31	Female	0	0	0	0	0	NA	33.9	NA	9	9	Mondul Kiri	<6 months (mobile)	Every week	>1 week	30	14	3	0	0	1	0	0	0	NA	NA	NA	0	0	0	0	0	1	1	0	0	NA	Open	1	Yes, >1 year ago	1	2 3 4	0	1	1
49802800	Initiative 5%	2019	4/4/19	22	Male	0	0	0	0	0	NA	36.3	NA	9	9	Mondul Kiri	>1 year (local)	Every week	2 nights to 1 week	7	1	3	0	0	1	0	0	0	NA	NA	NA	0	0	0	0	0	1	1	0	0	NA	Open	1	Yes, >1 year ago	1	1 2 3	1	1	1
49803330	Initiative 5%	2019	4/4/19	21	Male	0	0	0	0	0	NA	36.4	NA	9	9	Mondul Kiri	<6 months (mobile)	Every week	>1 week	7	5	3	0	0	1	0	0	0	NA	NA	NA	0	0	0	0	0	1	1	0	0	NA	Open	1	Yes, >1 year ago	1	1 2 3	1	1	1
49803495	Initiative 5%	2019	4/4/19	62	Male	0	1	0	0	0	NA	38.9	0	9	9	Mondul Kiri	>1 year (local)	Every week	>1 week	7	5	3	0	0	1	0	0	0	NA	NA	NA	0	0	0	0	0	1	1	0	0	NA	Open	1	Yes, >1 year ago	1	1 3 4	1	0	1
49803802	Initiative 5%	2019	4/4/19	42	Male	0	0	0	0	0	NA	34.7	NA	9	9	Mondul Kiri	>1 year (local)	Every week	>1 week	5	1	3	0	0	1	0	0	0	NA	NA	NA	0	0	0	0	0	1	1	0	0	NA	Open	1	Yes, >1 year ago	1	1 2 3	1	1	1
49803884	Initiative 5%	2019	4/4/19	42	Male	0	1	0	0	0	NA	35.8	NA	9	9	Mondul Kiri	>1 year (local)	Every week	>1 week	5	1	3	0	0	1	0	0	0	NA	NA	NA	0	0	0	0	0	1	1	0	0	NA	Open	1	Yes, <1 year ago	1	1 2 3	1	1	1
49803935	Initiative 5%	2019	3/13/19	44	Male	0	0	0	0	0	NA	34.2	NA	9	9	Mondul Kiri	>1 year (local)	Every month	>1 week	30	4	3	0	0	1	0	0	0	NA	NA	NA	0	0	0	0	0	1	1	0	0	NA	Open	1	Yes, >1 year ago	1	1 2 3	1	1	1
49804104	Initiative 5%	2019	3/13/19	57	Male	0	0	0	0	0	NA	36	NA	9	9	Mondul Kiri	<6 months (mobile)	Every week	>1 week	10	6	3	0	0	1	0	0	0	NA	NA	NA	0	0	0	0	0	1	1	0	0	NA	Open	1	Yes, >1 year ago	1	2 3	0	1	1
49804325	Initiative 5%	2019	3/13/19	39	Male	0	0	0	0	0	NA	34	NA	9	9	Mondul Kiri	>1 year (local)	Every week	>1 week	9	10	3	0	0	1	0	0	0	NA	NA	NA	0	0	0	0	0	1	1	0	0	NA	Open	1	Yes, >1 year ago	1	1 2 3	1	1	1
49804503	Initiative 5%	2019	3/13/19	26	Male	0	0	0	0	0	NA	36.4	NA	9	9	Mondul Kiri	6 months to 1 year (migrant)	Every week	>1 week	15	7	3	0	0	1	0	0	0	NA	NA	NA	0	0	0	0	0	1	1	0	0	NA	Open	1	Yes, <1 year ago	1	1 2 3	1	1	1
49804571	Initiative 5%	2019	3/13/19	53	Male	0	0	0	0	0	NA	36.5	NA	9	9	Mondul Kiri	>1 year (local)	Every week	>1 week	14	4	3	0	0	1	0	0	0	NA	NA	NA	0	0	0	0	0	1	1	0	0	NA	Open	1	Yes, >1 year ago	1	1 2 3	1	1	1
49804703	Initiative 5%	2019	3/13/19	39	Female	0	0	0	0	0	NA	34.9	NA	9	9	Mondul Kiri	>1 year (local)	Every week	>1 week	15	7	3	0	0	1	0	0	0	NA	NA	NA	0	0	0	0	0	1	1	0	0	NA	Open	1	Yes, >1 year ago	1	1 2 3	1	1	1
49804813	Initiative 5%	2019	3/13/19	27	Male	0	0	0	0	0	NA	33.9	NA	9	9	Mondul Kiri	>1 year (local)	Every week	>1 week	15	8	3	0	0	1	0	0	0	NA	NA	NA	0	0	0	0	0	1	1	0	0	NA	Open	1	Yes, <1 month ago	1	1 2 3	1	1	1
49804882	Initiative 5%	2019	3/13/19	29	Male	0	0	0	0	0	NA	36.2	NA	9	9	Mondul Kiri	>1 year (local)	Every week	>1 week	15	5	3	0	0	1	0	0	0	NA	NA	NA	0	0	0	0	0	1	1	0	0	NA	Open	1	Never	1	1 2 3	1	1	1
49804887	Initiative 5%	2019	3/13/19	43	Female	0	0	0	0	0	NA	36.6	NA	9	9	Mondul Kiri	>1 year (local)	Every week	>1 week	15	2	3	0	0	1	0	0	0	NA	NA	NA	0	0	0	0	0	1	1	0	0	NA	Open	1	Never	1	1 2 3	1	1	1
49805059	Initiative 5%	2019	3/13/19	25	Female	0	0	0	0	0	NA	36.3	NA	9	9	Mondul Kiri	>1 year (local)	Every week	>1 week	15	2	3	0	0	1	0	0	0	NA	NA	NA	0	0	0	0	0	1	1	0	0	NA	Open	1	Yes, >1 year ago	1	1 2 3 4	1	1	1
49805186	Initiative 5%	2019	3/13/19	25	Female	0	0	0	0	0	NA	36.8	NA	9	9	Mondul Kiri	>1 year (local)	Every week	>1 week	30	10	3	0	0	1	0	0	0	NA	NA	NA	0	0	0	0	0	1	1	0	0	NA	Open	1	Never	1	1 2 3	1	1	1
49805215	Initiative 5%	2019	3/13/19	43	Male	0	0	0	0	0	NA	35.9	NA	9	9	Mondul Kiri	>1 year (local)	Every week	>1 week	30	2	3	0	0	1	0	0	0	NA	NA	NA	0	0	0	0	0	1	1	0	0	NA	Open	1	Yes, >1 year ago	1	1 2 3	1	1	1
49805404	Initiative 5%	2019	3/13/19	45	Male	0	0	0	0	0	NA	35.9	NA	9	9	Mondul Kiri	<6 months (mobile)	Every week	>1 week	30	2	3	0	0	1	0	0	0	NA	NA	NA	0	0	0	0	0	1	1	0	0	NA	Open	1	Never	1	1 2 3	1	1	1
49805560	Initiative 5%	2019	3/15/19	40	Female	0	0	0	0	0	NA	36	NA	9	9	Kratie	>1 year (local)	Every week	No overnight	1	1	1 9	1	0	0	0	0	1	NA	NA	NA	1	0	0	0	0	0	0	0	0	NA	Open	1	Yes, >1 year ago	1	1 2 3	1	1	1
49805666	Initiative 5%	2019	3/15/19	44	Male	0	0	0	0	0	NA	34.6	NA	9	9	Kratie	>1 year (local)	Every week	No overnight	1	1	1 9	1	0	0	0	0	1	NA	NA	NA	1	0	0	0	0	0	0	0	0	NA	Open	1	Never	1	1 2 3	1	1	1
49805855	Initiative 5%	2019	4/4/19	23	Male	0	0	0	0	0	NA	36.3	NA	9	9	Mondul Kiri	>1 year (local)	Every week	2 nights to 1 week	7	7	3	0	0	1	0	0	0	NA	NA	NA	0	0	0	0	0	1	1	0	0	NA	Open	1	Yes, >1 year ago	1	2 3 4	0	1	1
49806600	Initiative 5%	2019	3/14/19	16	Male	0	1	0	0	0	NA	36.6	NA	17	17	Kratie	<6 months (mobile)	A few times/year	2 nights to 1 week	2	5	1	1	0	0	0	0	0	NA	NA	NA	0	0	0	0	0	1	0	0	0	NA	Open	1	Yes, <1 year ago	1	1	1	0	0
49808981	Initiative 5%	2019	3/13/19	16	Male	NA	NA	NA	NA	NA	NA	35	NA	8	8	Mondul Kiri	<6 months (mobile)	Every day	>1 week	7	30	3	0	0	1	0	0	0	NA	NA	NA	0	0	0	0	0	1	1	0	0	NA	Open	1	Yes, <1 month ago	1	2 3	0	1	1
49809164	Initiative 5%	2019	3/12/19	53	Male	NA	NA	NA	NA	NA	NA	4	NA	8	8	Mondul Kiri	<6 months (mobile)	Every month	>1 week	7	7	3	0	0	1	0	0	0	NA	NA	NA	0	0	0	0	0	1	0	0	0	NA	Open	1	Never	1	1 2	1	1	0
49812379	Initiative 5%	2019	3/12/19	51	Male	NA	NA	NA	NA	NA	NA	12	NA	7	7	Mondul Kiri	<6 months (mobile)	Every day	>1 week	7	7	3	0	0	1	0	0	0	NA	NA	NA	0	0	0	0	0	1	0	0	0	NA	Open	1	Never	1	1 2	1	1	0
49812401	Initiative 5%	2019	3/13/19	24	Male	NA	NA	NA	NA	NA	NA	35	NA	7	7	Mondul Kiri	<6 months (mobile)	Every day	>1 week	6	6	3	0	0	1	0	0	0	NA	NA	NA	0	0	0	0	0	1	1	0	0	NA	Open	1	Yes, <1 month ago	1	2 3	0	1	1
49814788	Initiative 5%	2019	3/14/19	42	Male	NA	NA	NA	NA	NA	NA	36.2	NA	4	4	Ratanak Kiri	>1 year (local)	Every month	2 nights to 1 week	5	2	9	0	0	0	0	0	1	NA	NA	NA	0	0	0	0	0	1	1	0	0	NA	Open	1	Yes, <1 year ago	1	1 3	1	0	1
49814790	Initiative 5%	2019	3/15/19	21	Male	0	0	0	0	0	NA	35.8	NA	4	3 4	Mondul Kiri	>1 year (local)	Every week	2 nights to 1 week	3	2	2 3	0	1	1	0	0	0	NA	NA	NA	0	0	0	0	0	1	1	0	0	NA	Open	1	Yes, <1 year ago	1	1 2 3 4	1	1	1
49814793	Initiative 5%	2019	3/15/19	21	Male	0	1	0	0	0	NA	5	NA	4	4	Mondul Kiri	<6 months (mobile)	Every day	No overnight	5	5	1	1	0	0	0	0	0	NA	NA	NA	0	0	1	0	1	0	0	0	0	NA	Open	1	Yes, >1 year ago	1	3	0	0	1
49815215	Initiative 5%	2019	3/13/19	38	Male	0	0	0	0	0	NA	36.1	NA	1	1	Mondul Kiri	>1 year (local)	Every day	No overnight	1	1	9	0	0	0	0	0	1	NA	NA	NA	0	0	0	0	0	0	0	1	0	NA	Open	1	Yes, <1 year ago	1	1 3	1	0	1
49829098	Initiative 5%	2019	3/12/19	24	Male	0	0	0	0	0	NA	36.1	NA	3	3	Mondul Kiri	<6 months (mobile)	Every day	No overnight	1	6	3	0	0	1	0	0	0	NA	NA	NA	0	0	0	0	0	1	0	0	0	NA	Open	1	Yes, <1 year ago	1	1 2 3 4	1	1	1
49829103	Initiative 5%	2019	3/12/19	15	Male	0	0	0	0	0	NA	35.8	NA	3	3	Mondul Kiri	<6 months (mobile)	Every day	No overnight	4	4	3	0	0	1	0	0	0	NA	NA	NA	0	0	0	0	0	0	0	1	0	NA	Open	0	NA	NA	NA	NA	NA	NA
49829105	Initiative 5%	2019	3/13/19	40	Female	0	0	0	0	0	NA	37.5	NA	3	3	Mondul Kiri	<6 months (mobile)	Every day	No overnight	4	3	3	0	0	1	0	0	0	NA	NA	NA	0	0	0	0	0	0	0	1	0	NA	Open	1	Never	0	NA	NA	NA	NA
49829676	Initiative 5%	2019	3/11/19	44	Male	0	1	0	0	0	NA	36.8	NA	21	21	Ratanak Kiri	>1 year (local)	<1 time/year	2 nights to 1 week	3	1	1	1	0	0	0	0	0	NA	NA	NA	0	0	1	0	0	1	0	0	0	NA	Open	1	Never	1	3	0	0	1
49829690	Initiative 5%	2019	3/11/19	51	Male	NA	NA	NA	NA	NA	NA	36.5	NA	21	21	Ratanak Kiri	>1 year (local)	<1 time/year	2 nights to 1 week	3	2	1	1	0	0	0	0	0	NA	NA	NA	1	0	0	0	1	1	0	0	0	NA	Open	1	Never	1	1 3 4	1	0	1
49829693	Initiative 5%	2019	3/13/19	33	Male	NA	NA	NA	NA	NA	NA	35.6	NA	21	21	Kratie	>1 year (local)	A few times/year	2 nights to 1 week	3	2	1	1	0	0	0	0	0	NA	NA	NA	0	1	0	0	0	1	1	0	0	NA	Open	0	NA	NA	NA	NA	NA	NA
49874487	Initiative 5%	2019	3/12/19	30	Male	0	0	0	0	0	NA	35.2	NA	30	1	Kratie	<6 months (mobile)	A few times/year	2 nights to 1 week	12	3	3	0	0	1	0	0	0	NA	NA	NA	0	0	0	0	0	1	1	0	0	NA	Open	1	Yes, <1 year ago	0	NA	NA	NA	NA
49874499	Initiative 5%	2019	4/18/19	46	Male	0	0	0	0	0	NA	35	NA	30	1 2	Kratie	>1 year (local)	Every day	>1 week	30	30	3 5	0	0	1	0	1	0	NA	NA	NA	1	0	0	0	0	0	0	0	0	NA	Open	1	Never	1	1 2	1	1	0
49874523	Initiative 5%	2019	4/18/19	48	Male	0	0	0	0	0	NA	34.2	NA	30	1 3	Prey Veng	<6 months (mobile)	Every month	1 overnight	1	2	5	0	0	0	0	1	0	NA	NA	NA	1	0	0	0	0	0	0	0	0	NA	Open	0	NA	NA	NA	NA	NA	NA
49874527	Initiative 5%	2019	4/18/19	32	Female	0	0	0	0	0	NA	36	NA	30	1	Kratie	6 months to 1 year (migrant)	Every week	>1 week	5	2	3	0	0	1	0	0	0	NA	NA	NA	0	0	0	0	0	1	1	0	0	NA	Open	1	Yes, <1 month ago	1	1 2	1	1	0
49874562	Initiative 5%	2019	4/18/19	28	Male	0	0	0	0	0	NA	36	NA	30	1	Kratie	6 months to 1 year (migrant)	Every day	>1 week	5	4	3	0	0	1	0	0	0	NA	NA	NA	0	0	0	0	0	1	1	0	0	NA	Open	1	Yes, >1 year ago	1	1 2 3	1	1	1
49874587	Initiative 5%	2019	3/15/19	32	Female	NA	NA	NA	NA	NA	NA	33.3	NA	30	1	Kratie	<6 months (mobile)	Every week	2 nights to 1 week	5	3	3	0	0	1	0	0	0	NA	NA	NA	1	0	0	0	0	0	0	0	0	NA	Open	1	Yes, <1 year ago	1	1 2 3	1	1	1
49884980	Initiative 5%	2019	4/18/19	50	Male	1	0	0	0	0	NA	35	NA	22	22	Kratie	>1 year (local)	<1 time/year	2 nights to 1 week	5	3	1 4	1	0	0	1	0	0	NA	NA	NA	0	0	0	0	0	1	1	0	0	NA	Open	1	Yes, <1 year ago	1	3	0	0	1
49884993	Initiative 5%	2019	4/18/19	48	Male	0	0	0	0	0	NA	36.1	NA	22	22 23	Kratie	>1 year (local)	Every week	2 nights to 1 week	3	1	4	0	0	0	1	0	0	NA	NA	NA	0	0	0	0	0	0	1	0	0	NA	Open	1	Yes, >1 year ago	1	1 2 3	1	1	1
49887048	Initiative 5%	2019	3/15/19	34	Male	NA	NA	NA	NA	NA	NA	33.3	NA	23	23	Kratie	>1 year (local)	Every month	2 nights to 1 week	3	1	1 2 3	1	1	1	0	0	0	NA	NA	NA	0	0	0	0	0	1	1	0	0	NA	Open	1	Yes, >1 year ago	1	1 2	1	1	0
49887059	Initiative 5%	2019	3/15/19	31	Male	NA	NA	NA	NA	NA	NA	35.8	NA	23	22 23	Kratie	>1 year (local)	Every week	>1 week	15	5	2 3	0	1	1	0	0	0	NA	NA	NA	0	0	0	0	0	1	1	0	0	NA	Open	1	Yes, <1 year ago	1	1 2 3 4	1	1	1
49887697	Initiative 5%	2019	3/11/19	28	Male	0	1	0	0	0	NA	36.1	NA	26	26	Kratie	>1 year (local)	Every day	No overnight	4	1	1	1	0	0	0	0	0	NA	NA	NA	0	0	0	0	0	1	1	0	0	NA	Open	1	Yes, <1 month ago	0	NA	NA	NA	NA
49887702	Initiative 5%	2019	3/13/19	40	Male	0	1	0	0	0	NA	35.9	NA	26	28	Kratie	<6 months (mobile)	Every month	2 nights to 1 week	7	3	1 2 5	1	1	0	0	1	0	NA	NA	NA	0	0	0	0	0	1	1	0	0	NA	Open	1	Yes, <1 month ago	1	1 2 3	1	1	1
49887716	Initiative 5%	2019	3/13/19	20	Male	0	0	0	0	0	NA	37.6	NA	26	28	Kratie	<6 months (mobile)	Every week	2 nights to 1 week	5	7	1 2	1	1	0	0	0	0	NA	NA	NA	0	0	0	0	0	1	1	0	0	NA	Open	1	Yes, <1 month ago	1	1 2 3	1	1	1
49887876	Initiative 5%	2019	3/13/19	56	Male	0	0	0	0	0	NA	36.3	NA	26	26	Kratie	<6 months (mobile)	A few times/year	2 nights to 1 week	8	7	1	1	0	0	0	0	0	NA	NA	NA	0	0	0	0	0	1	1	0	0	NA	Open	1	Never	1	1 2 3	1	1	1
49887885	Initiative 5%	2019	3/13/19	36	Male	0	0	0	0	0	NA	36.1	NA	26	26	Kratie	<6 months (mobile)	Every week	2 nights to 1 week	8	7	1	1	0	0	0	0	0	NA	NA	NA	0	0	0	0	0	1	1	0	0	NA	Open	1	Never	1	1 2 3	1	1	1
49887923	Initiative 5%	2019	4/18/19	36	Male	0	0	0	0	0	NA	34.5	NA	26	26	Kratie	6 months to 1 year (migrant)	Every month	>1 week	6	7	1 2 5	1	1	0	0	1	0	NA	NA	NA	0	0	0	0	0	1	1	0	0	NA	Open	1	Yes, <1 month ago	1	1 2 3	1	1	1
49887945	Initiative 5%	2019	4/18/19	62	Male	0	1	0	0	0	NA	35.8	NA	26	26	Kratie	<6 months (mobile)	Every month	2 nights to 1 week	2	2	1 2 5	1	1	0	0	1	0	NA	NA	NA	0	0	0	0	0	1	1	0	0	NA	Open	0	NA	NA	NA	NA	NA	NA
49887976	Initiative 5%	2019	4/18/19	15	Male	0	0	0	0	0	NA	36.3	NA	26	26	Kratie	>1 year (local)	Every week	2 nights to 1 week	4	2	1 2 5	1	1	0	0	1	0	NA	NA	NA	0	0	0	0	0	1	1	0	0	NA	Open	1	Yes, <1 month ago	1	1 2	1	1	0
49887997	Initiative 5%	2019	3/14/19	58	Male	0	1	0	0	0	NA	37	NA	26	26	Kratie	<6 months (mobile)	Every week	>1 week	7	7	1 2 5	1	1	0	0	1	0	NA	NA	NA	0	0	0	0	0	1	1	0	0	NA	Open	0	NA	NA	NA	NA	NA	NA
49890566	Initiative 5%	2019	3/11/19	23	Male	1	0	0	0	0	NA	36.8	NA	25	26	Kratie	<6 months (mobile)	Every day	No overnight	1	1	1 2 4	1	1	0	1	0	0	NA	NA	NA	0	0	0	0	0	0	0	0	1	អត្តមាន	Open	1	Yes, <1 year ago	1	1	1	0	0
49890578	Initiative 5%	2019	3/13/19	37	Male	0	0	0	0	0	NA	35.4	NA	25	28	Kratie	6 months to 1 year (migrant)	Every month	2 nights to 1 week	6	3	2 3 4	0	1	1	1	0	0	NA	NA	NA	0	0	0	0	0	1	0	0	0	NA	Open	1	Yes, <1 year ago	1	1 2	1	1	0
49890638	Initiative 5%	2019	3/13/19	22	Male	0	0	0	0	0	NA	37.5	NA	25	28	Kratie	<6 months (mobile)	Every day	>1 week	7	3	1 2 3 4	1	1	1	1	0	0	NA	NA	NA	0	0	0	0	0	1	0	0	0	NA	Open	1	Yes, >1 year ago	1	1 2 3	1	1	1
49890650	Initiative 5%	2019	3/13/19	59	Male	0	0	0	0	0	NA	36.3	NA	25	26	Kratie	>1 year (local)	A few times/year	>1 week	7	6	1 2 3 4	1	1	1	1	0	0	NA	NA	NA	0	0	0	0	0	1	1	0	0	NA	Open	1	Never	0	NA	NA	NA	NA
49890775	Initiative 5%	2019	3/13/19	32	Male	1	0	0	0	0	NA	35.5	NA	25	26	Kratie	<6 months (mobile)	<1 time/year	>1 week	7	6	1 2 3 4	1	1	1	1	0	0	NA	NA	NA	0	0	0	0	0	1	1	0	0	NA	Open	1	Yes, <1 year ago	1	1 2 3	1	1	1
49891976	Initiative 5%	2019	4/18/19	32	Female	0	0	0	0	0	NA	36.5	NA	24	3	Kratie	>1 year (local)	Every week	1 overnight	2	2	2	0	1	0	0	0	0	NA	NA	NA	0	0	0	0	0	1	1	0	0	NA	Open	1	Yes, >1 year ago	1	1 2	1	1	0
49892217	Initiative 5%	2019	3/11/19	49	Male	NA	NA	NA	NA	NA	NA	35.2	NA	28	1 2	Kratie	6 months to 1 year (migrant)	Every week	2 nights to 1 week	2	1	3	0	0	1	0	0	0	NA	NA	NA	0	0	0	0	0	0	1	0	0	NA	Open	1	Never	1	1 2	1	1	0
49892288	Initiative 5%	2019	3/12/19	62	Male	NA	NA	NA	NA	NA	NA	35.2	NA	28	2	Mondul Kiri	<6 months (mobile)	Every week	1 overnight	2	2	5	0	0	0	0	1	0	NA	NA	NA	0	0	0	0	0	0	1	0	0	NA	Open	1	Yes, <1 month ago	1	1	1	0	0
49892341	Initiative 5%	2019	3/14/19	20	Female	NA	NA	NA	NA	NA	NA	35.3	NA	28	1	Kratie	6 months to 1 year (migrant)	Every week	>1 week	6	9	3	0	0	1	0	0	0	NA	NA	NA	1	0	0	0	0	0	0	0	0	NA	Open	0	NA	NA	NA	NA	NA	NA
49892513	Initiative 5%	2019	3/12/19	48	Male	NA	NA	NA	NA	NA	NA	35.3	NA	29	1	Kratie	<6 months (mobile)	A few times/year	No overnight	2	1	1 5	1	0	0	0	1	0	NA	NA	NA	0	0	0	0	0	1	1	0	0	NA	Open	1	Yes, >1 year ago	1	1 2 3	1	1	1
49892528	Initiative 5%	2019	4/18/19	51	Male	0	0	0	0	0	NA	35.3	NA	29	1	Kratie	6 months to 1 year (migrant)	Every day	2 nights to 1 week	2	2	1 3 5	1	0	1	0	1	0	NA	NA	NA	0	0	0	0	0	1	1	0	0	NA	Open	1	Never	1	1 2 3	1	1	1
49892537	Initiative 5%	2019	3/14/19	52	Male	NA	NA	NA	NA	NA	NA	33.3	NA	29	1	Kratie	6 months to 1 year (migrant)	Every week	1 overnight	5	5	1 3 5	1	0	1	0	1	0	NA	NA	NA	1	0	0	0	0	1	1	0	0	NA	Open	1	Never	1	1 2 3	1	1	1
49893463	Initiative 5%	2019	4/18/19	20	Male	NA	NA	NA	NA	NA	NA	1	NA	18	18	Kratie	<6 months (mobile)	A few times/year	2 nights to 1 week	2	1	3	0	0	1	0	0	0	NA	NA	NA	0	0	0	0	0	1	1	0	0	NA	Open	1	Never	1	1 2	1	1	0
49893509	Initiative 5%	2019	4/24/19	21	Male	NA	NA	NA	NA	NA	NA	1	NA	18	5 14	Kratie	<6 months (mobile)	A few times/year	2 nights to 1 week	3	1	3	0	0	1	0	0	0	NA	NA	NA	0	0	0	0	0	1	1	0	0	NA	Open	1	Never	1	1 2 3	1	1	1
49893675	Initiative 5%	2019	3/12/19	22	Male	0	0	0	0	0	NA	2.93	NA	15	15	Kratie	6 months to 1 year (migrant)	Every week	>1 week	10	5	3	0	0	1	0	0	0	NA	NA	NA	0	0	0	0	0	1	1	0	0	NA	Open	1	Yes, >1 year ago	1	1 3	1	0	1
49893682	Initiative 5%	2019	4/18/19	19	Male	0	1	0	0	0	NA	0	NA	15	15	Kratie	>1 year (local)	Every week	>1 week	10	5	3	0	0	1	0	0	0	NA	NA	NA	0	0	0	0	0	1	1	0	0	NA	Open	1	Yes, >1 year ago	1	1 3	1	0	1
49894931	Initiative 5%	2019	3/13/19	22	Male	1	1	0	0	0	NA	1	NA	16	16	Kratie	6 months to 1 year (migrant)	Every month	>1 week	10	1	3	0	0	1	0	0	0	NA	NA	NA	0	0	0	0	0	1	1	0	0	NA	Open	1	Yes, <1 month ago	1	2 3	0	1	1
49896418	Initiative 5%	2019	3/11/19	43	Male	NA	NA	NA	NA	NA	NA	1	NA	14	5	Kratie	>1 year (local)	Every week	No overnight	1	2	3 5	0	0	1	0	1	0	NA	NA	NA	0	0	0	0	0	1	1	0	0	NA	Open	0	NA	NA	NA	NA	NA	NA
49896447	Initiative 5%	2019	3/13/19	41	Male	NA	NA	NA	NA	NA	NA	1	NA	14	14	Kratie	<6 months (mobile)	<1 time/year	2 nights to 1 week	5	2	3	0	0	1	0	0	0	NA	NA	NA	0	0	0	0	0	1	1	0	0	NA	Open	1	Yes, >1 year ago	1	1 2 3	1	1	1
50569670	Initiative 5%	2019	4/26/19	26	Male	NA	NA	NA	NA	NA	NA	5	NA	4	4	Mondul Kiri	>1 year (local)	Every month	No overnight	5	5	3	0	0	1	0	0	0	NA	NA	NA	0	0	0	0	1	0	0	0	0	NA	Open	1	Yes, <1 year ago	1	3	0	0	1
50570431	Initiative 5%	2019	3/21/19	31	Male	0	0	0	0	0	NA	36	NA	2	2	Mondul Kiri	<6 months (mobile)	Every day	No overnight	1	2	5	0	0	0	0	1	0	NA	NA	NA	0	0	0	0	1	0	0	0	0	NA	Open	1	Never	1	2	0	1	0
50631319	Initiative 5%	2019	3/21/19	21	Male	0	0	0	0	0	NA	35.6	NA	6	6	Mondul Kiri	<6 months (mobile)	Every week	No overnight	2	1	1 3	1	0	1	0	0	0	NA	NA	NA	0	0	0	0	0	1	1	0	0	NA	Open	1	Yes, <1 month ago	1	1 2 3	1	1	1
50631341	Initiative 5%	2019	3/21/19	24	Male	0	0	0	0	0	NA	36.7	NA	3	3	Mondul Kiri	>1 year (local)	Every week	2 nights to 1 week	2	1	3	0	0	1	0	0	0	NA	NA	NA	0	0	0	0	0	0	1	0	0	NA	Open	0	NA	NA	NA	NA	NA	NA
50631349	Initiative 5%	2019	3/22/19	28	Male	0	0	0	0	0	NA	35.6	NA	3	3	Mondul Kiri	<6 months (mobile)	Every day	No overnight	1	1	3	0	0	1	0	0	0	NA	NA	NA	0	0	0	0	0	0	0	1	0	NA	Open	1	Yes, <1 month ago	1	3	0	0	1
50631564	Initiative 5%	2019	3/21/19	28	Male	0	1	0	0	0	NA	5	NA	5	5	Mondul Kiri	>1 year (local)	Every day	2 nights to 1 week	4	1	3	0	0	1	0	0	0	NA	NA	NA	0	0	0	0	0	1	1	0	0	NA	Open	1	Yes, <1 month ago	1	1	1	0	0
50631716	Initiative 5%	2019	4/18/19	33	Male	0	0	0	0	0	NA	36.5	NA	1	1	Mondul Kiri	>1 year (local)	Every week	2 nights to 1 week	4	1	9	0	0	0	0	0	1	NA	NA	NA	0	0	0	0	0	1	1	0	0	NA	Open	1	Yes, <1 year ago	1	1 3	1	0	1
50632406	Initiative 5%	2019	4/18/19	41	Male	0	0	0	0	0	NA	36.5	NA	11	11	Mondul Kiri	<6 months (mobile)	<1 time/year	2 nights to 1 week	5	5	3	0	0	1	0	0	0	NA	NA	NA	0	0	0	0	0	1	1	0	0	NA	Open	1	Yes, <1 year ago	1	1 2 3	1	1	1
50632733	Initiative 5%	2019	3/21/19	19	Male	NA	NA	NA	NA	NA	NA	36.6	NA	21	10	Kratie	<6 months (mobile)	Every week	>1 week	5	2	1	1	0	0	0	0	0	NA	NA	NA	0	0	0	0	0	1	1	0	0	NA	Open	0	NA	NA	NA	NA	NA	NA
50632746	Initiative 5%	2019	3/21/19	49	Male	NA	NA	NA	NA	NA	NA	36.5	NA	21	10	Kratie	>1 year (local)	<1 time/year	>1 week	6	6	1	1	0	0	0	0	0	NA	NA	NA	0	0	0	0	0	1	1	0	0	NA	Open	1	Yes, <1 month ago	1	1 2 3	1	1	1
50632804	Initiative 5%	2019	3/19/19	55	Male	NA	NA	NA	NA	NA	NA	32.3	NA	20	20	Kratie	>1 year (local)	Every week	2 nights to 1 week	4	1	1	1	0	0	0	0	0	NA	NA	NA	0	0	0	0	0	1	1	0	0	NA	Open	1	Yes, >1 year ago	1	1 2 3	1	1	1
50632805	Initiative 5%	2019	3/19/19	53	Male	NA	NA	NA	NA	NA	NA	34.6	NA	20	20	Kratie	<6 months (mobile)	Every month	2 nights to 1 week	4	2	1	1	0	0	0	0	0	NA	NA	NA	0	0	0	0	0	1	1	0	0	NA	Open	1	Yes, >1 year ago	1	1 2 3	1	1	1
50632806	Initiative 5%	2019	3/20/19	28	Male	0	0	0	0	0	NA	34.6	NA	20	20	Mondul Kiri	>1 year (local)	Every week	>1 week	5	4	1	1	0	0	0	0	0	NA	NA	NA	0	0	0	0	0	1	1	0	0	NA	Open	1	Yes, <1 year ago	1	1 2 3	1	1	1
50667791	Initiative 5%	2019	3/21/19	50	Male	0	0	0	0	0	NA	36.5	NA	23	23	Kratie	>1 year (local)	Every day	2 nights to 1 week	15	3	2 3	0	1	1	0	0	0	NA	NA	NA	0	0	0	0	0	1	1	0	0	NA	Open	1	Yes, <1 month ago	1	1 2 3	1	1	1
50668938	Initiative 5%	2019	3/19/19	24	Male	0	0	0	0	0	NA	36.3	NA	9	9	Mondul Kiri	>1 year (local)	Every week	>1 week	3	2	3 9	0	0	1	0	0	1	NA	NA	NA	0	0	0	0	0	1	1	0	0	NA	Open	1	Yes, >1 year ago	1	1 2 3	1	1	1
50668941	Initiative 5%	2019	3/19/19	51	Female	0	0	0	0	0	NA	34.6	NA	9	9	Mondul Kiri	>1 year (local)	Every week	2 nights to 1 week	7	1	3	0	0	1	0	0	0	NA	NA	NA	0	0	0	0	0	1	1	0	0	NA	Open	1	Never	1	1 2 3	1	1	1
50668961	Initiative 5%	2019	3/19/19	30	Male	1	0	0	0	0	NA	35.8	NA	9	9	Kratie	<6 months (mobile)	Every week	>1 week	30	8	3	0	0	1	0	0	0	NA	NA	NA	0	0	0	0	0	1	1	0	0	NA	Open	1	Yes, <1 year ago	1	1 2 3 4	1	1	1
50668962	Initiative 5%	2019	3/19/19	17	Male	0	0	0	0	0	NA	35.7	NA	9	9	Kratie	<6 months (mobile)	Every week	>1 week	30	8	3	0	0	1	0	0	0	NA	NA	NA	0	0	0	0	0	1	1	0	0	NA	Open	1	Yes, <1 month ago	1	1 2 3	1	1	1
50670579	Initiative 5%	2019	3/20/19	30	Male	0	0	0	0	0	NA	37	NA	26	11	Kratie	>1 year (local)	Every day	No overnight	10	2	1 2 5	1	1	0	0	1	0	NA	NA	NA	0	0	0	0	0	1	1	0	0	NA	Open	1	Yes, <1 month ago	1	1 2 3	1	1	1
50670586	Initiative 5%	2019	3/21/19	25	Male	0	0	0	0	0	NA	34.9	NA	26	26	Kratie	6 months to 1 year (migrant)	Every week	No overnight	3	5	1 2 5	1	1	0	0	1	0	NA	NA	NA	0	0	0	0	0	1	1	0	0	NA	Open	1	Yes, <1 year ago	1	1 2 3	1	1	1
50670627	Initiative 5%	2019	3/21/19	34	Male	0	1	0	0	0	NA	36.5	NA	26	26	Kratie	<6 months (mobile)	Every week	2 nights to 1 week	3	2	1 2 5	1	1	0	0	1	0	NA	NA	NA	0	0	0	0	0	1	1	0	0	NA	Open	1	Never	1	1 2 3	1	1	1
50670634	Initiative 5%	2019	3/21/19	41	Male	0	0	0	0	0	NA	37	NA	26	26	Kratie	6 months to 1 year (migrant)	Every day	No overnight	1	1	1 2 3 4	1	1	1	1	0	0	NA	NA	NA	0	0	0	0	0	0	0	0	1	មិនដឹង	Enclosed	1	Yes, <1 year ago	1	1 2 3	1	1	1
50671079	Initiative 5%	2019	4/18/19	22	Male	0	0	0	0	0	NA	36.4	NA	19	19	Kratie	>1 year (local)	Every week	>1 week	2	1	3	0	0	1	0	0	0	NA	NA	NA	0	0	0	0	0	1	1	0	0	NA	Open	1	Yes, >1 year ago	1	1 2 3	1	1	1
50671792	Initiative 5%	2019	3/20/19	19	Male	0	0	0	0	0	NA	36.2	NA	25	25	Kratie	<6 months (mobile)	Every day	No overnight	3	1	1 2 3 4	1	1	1	1	0	0	NA	NA	NA	0	0	0	0	0	1	1	0	0	NA	Open	1	Yes, <1 year ago	1	1 2 3	1	1	1
50671796	Initiative 5%	2019	3/20/19	18	Male	0	1	0	0	0	NA	35.6	NA	25	26	Kratie	<6 months (mobile)	Every day	No overnight	2	1	1 2 3 4	1	1	1	1	0	0	NA	NA	NA	0	0	0	0	0	0	0	0	1	អត្នានផ្ទះ	Open	1	Yes, <1 month ago	1	1 2 3	1	1	1
50671803	Initiative 5%	2019	3/21/19	14	Male	0	0	0	0	0	NA	36.3	NA	25	26	Kratie	<6 months (mobile)	Every week	No overnight	1	1	1 2 3 4	1	1	1	1	0	0	NA	NA	NA	0	0	0	0	0	1	1	0	0	NA	Open	1	Yes, <1 month ago	1	1 2 3	1	1	1
50671809	Initiative 5%	2019	3/21/19	58	Male	0	0	0	0	0	NA	36.2	NA	25	28	Kratie	<6 months (mobile)	Every week	2 nights to 1 week	3	1	1 2 3 4	1	1	1	1	0	0	NA	NA	NA	0	0	0	0	0	1	1	0	0	NA	Open	1	Yes, <1 year ago	1	1 2 3	1	1	1
50672011	Initiative 5%	2019	3/22/19	53	Male	0	0	0	0	0	NA	2	NA	14	31	Kratie	<6 months (mobile)	Every day	2 nights to 1 week	4	1	3 5	0	0	1	0	1	0	NA	NA	NA	0	0	0	0	0	1	1	0	0	NA	Open	0	NA	NA	NA	NA	NA	NA
50672017	Initiative 5%	2019	3/22/19	22	Male	0	0	0	0	0	NA	2	NA	14	4	Kratie	<6 months (mobile)	Every day	No overnight	1	1	2 3	0	1	1	0	0	0	NA	NA	NA	0	0	0	0	0	0	1	0	0	NA	Open	0	NA	NA	NA	NA	NA	NA
50672401	Initiative 5%	2019	4/18/19	24	Male	0	0	0	0	0	NA	34.9	NA	15	5 15	Kratie	>1 year (local)	Every day	>1 week	15	3	3	0	0	1	0	0	0	NA	NA	NA	0	0	0	0	0	1	1	0	0	NA	Open	1	Yes, >1 year ago	1	1 2 3	1	1	1
50672415	Initiative 5%	2019	3/22/19	37	Male	NA	NA	NA	NA	NA	NA	36	NA	15	1	Kratie	>1 year (local)	Every day	1 overnight	2	6	3	0	0	1	0	0	0	NA	NA	NA	0	0	0	0	0	1	1	0	0	NA	Open	0	NA	NA	NA	NA	NA	NA
50673261	Initiative 5%	2019	3/20/19	30	Male	0	0	0	0	0	NA	37.3	NA	24	24	Kratie	>1 year (local)	Every week	2 nights to 1 week	3	3	1 3	1	0	1	0	0	0	NA	NA	NA	0	0	0	0	0	1	1	0	0	NA	Open	1	Yes, <1 year ago	1	1 2 3	1	1	1
50673308	Initiative 5%	2019	4/18/19	20	Male	0	0	0	0	0	NA	37.3	NA	24	2 3	Kratie	>1 year (local)	Every week	2 nights to 1 week	3	3	1 3	1	0	1	0	0	0	NA	NA	NA	0	0	0	0	0	1	1	0	0	NA	Open	0	NA	NA	NA	NA	NA	NA
50673340	Initiative 5%	2019	3/21/19	50	Male	0	0	0	0	0	NA	36.2	NA	24	1 2 3	Kratie	>1 year (local)	Every week	2 nights to 1 week	4	3	1 3 4	1	0	1	1	0	0	NA	NA	NA	0	0	0	0	0	1	1	0	0	NA	Open	1	Yes, >1 year ago	1	1 2 3	1	1	1
50673362	Initiative 5%	2019	3/21/19	26	Male	0	1	0	0	0	NA	37.2	NA	24	1 2	Kratie	6 months to 1 year (migrant)	Every week	No overnight	3	2	1 3	1	0	1	0	0	0	NA	NA	NA	0	0	0	0	0	1	1	0	0	NA	Open	1	Yes, <1 year ago	1	1 2 3	1	1	1
50673497	Initiative 5%	2019	3/19/19	25	Female	0	0	0	0	0	NA	39.9	0	22	22	Kratie	>1 year (local)	A few times/year	2 nights to 1 week	8	4	1 9	1	0	0	0	0	1	NA	NA	NA	0	0	0	0	0	0	1	0	0	NA	Open	1	Yes, <1 year ago	1	1 2 3	1	1	1
50673505	Initiative 5%	2019	3/19/19	26	Male	0	0	0	0	0	NA	36.9	NA	22	22	Kratie	>1 year (local)	Every week	1 overnight	8	4	1 9	1	0	0	0	0	1	NA	NA	NA	0	0	0	0	0	0	1	0	0	NA	Open	1	Yes, <1 year ago	1	1 2 3	1	1	1
50673547	Initiative 5%	2019	3/20/19	44	Female	0	0	0	0	0	NA	36.6	NA	22	22	Kratie	>1 year (local)	Every month	2 nights to 1 week	30	3	1 2 9	1	1	0	0	0	1	NA	NA	NA	0	0	1	0	0	0	1	0	0	NA	Open	1	Yes, <1 year ago	1	1 2 3	1	1	1
50673566	Initiative 5%	2019	3/20/19	22	Female	0	0	0	0	0	NA	36.2	NA	22	22	Kratie	>1 year (local)	Every month	2 nights to 1 week	5	3	1 2	1	1	0	0	0	0	NA	NA	NA	0	0	0	0	0	0	1	0	0	NA	Open	1	Yes, <1 year ago	1	1 2 3	1	1	1
50673582	Initiative 5%	2019	3/20/19	44	Female	0	0	0	0	0	NA	36.7	NA	22	22	Kratie	>1 year (local)	Every week	2 nights to 1 week	5	3	1 2	1	1	0	0	0	0	NA	NA	NA	0	0	0	0	0	0	1	0	0	NA	Open	1	Yes, <1 year ago	1	1 2 3	1	1	1
50673587	Initiative 5%	2019	3/20/19	33	Male	0	1	0	0	0	NA	35.8	NA	22	22	Kratie	6 months to 1 year (migrant)	Every month	2 nights to 1 week	10	3	1 2	1	1	0	0	0	0	NA	NA	NA	0	0	0	0	0	0	1	0	0	NA	Open	1	Yes, <1 year ago	1	1 2 3	1	1	1
50673612	Initiative 5%	2019	3/21/19	41	Female	0	0	0	0	0	NA	39.1	NA	22	22	Kratie	>1 year (local)	A few times/year	2 nights to 1 week	3	2	2	0	1	0	0	0	0	NA	NA	NA	0	0	0	0	0	0	1	0	0	NA	Open	1	Yes, >1 year ago	1	1 2 3	1	1	1
50674458	Initiative 5%	2019	3/19/19	28	Male	0	0	0	0	0	NA	36.5	NA	17	17	Mondul Kiri	<6 months (mobile)	Every month	No overnight	1	2	2	0	1	0	0	0	0	NA	NA	NA	0	0	0	0	0	1	0	0	0	NA	Open	1	Yes, <1 month ago	1	1	1	0	0
50674476	Initiative 5%	2019	3/19/19	38	Male	0	0	0	0	0	NA	34.1	NA	17	17	Kratie	<6 months (mobile)	Every day	No overnight	1	1	2	0	1	0	0	0	0	NA	NA	NA	0	0	0	0	0	1	0	0	0	NA	Open	1	Yes, <1 month ago	1	1	1	0	0
50674489	Initiative 5%	2019	3/19/19	38	Male	0	0	0	0	0	NA	36.7	NA	17	17	Kratie	<6 months (mobile)	Every week	No overnight	1	1	2	0	1	0	0	0	0	NA	NA	NA	0	0	0	0	0	1	0	0	0	NA	Open	1	Yes, <1 month ago	1	1	1	0	0
50674498	Initiative 5%	2019	3/19/19	38	Male	0	0	0	0	0	NA	36.8	NA	17	17	Kratie	<6 months (mobile)	Every day	No overnight	1	1	2	0	1	0	0	0	0	NA	NA	NA	0	0	0	0	0	1	0	0	0	NA	Open	1	Yes, <1 month ago	1	1	1	0	0
50675048	Initiative 5%	2019	3/19/19	45	Male	0	1	0	0	0	NA	35.7	NA	10	10	Kratie	>1 year (local)	Every week	No overnight	10	5	3 5	0	0	1	0	1	0	NA	NA	NA	0	0	0	1	0	0	0	0	0	NA	Enclosed	1	Never	1	1	1	0	0
50675060	Initiative 5%	2019	3/19/19	45	Female	0	0	0	0	0	NA	36.9	NA	10	10	Mondul Kiri	<6 months (mobile)	Every day	No overnight	10	5	2 5	0	1	0	0	1	0	NA	NA	NA	0	0	0	1	0	0	0	0	0	NA	Enclosed	1	Yes, >1 year ago	1	1 2 3	1	1	1
50675063	Initiative 5%	2019	3/19/19	57	Male	0	0	0	0	0	NA	36.3	NA	10	10	Mondul Kiri	<6 months (mobile)	Every day	No overnight	30	1	2 5	0	1	0	0	1	0	NA	NA	NA	0	0	0	0	0	1	1	0	0	NA	Open	1	Yes, >1 year ago	1	1 4	1	0	0
50675065	Initiative 5%	2019	3/21/19	44	Male	0	0	0	0	0	NA	33.6	NA	10	10	Kampong Thom	<6 months (mobile)	Every day	No overnight	7	5	1	1	0	0	0	0	0	NA	NA	NA	0	0	0	0	0	1	0	0	0	NA	Open	1	Yes, >1 year ago	1	2	0	1	0
51474495	Initiative 5%	2019	3/26/19	26	Male	0	1	0	0	0	NA	37.5	NA	24	1 2 3	Kratie	>1 year (local)	Every day	2 nights to 1 week	3	2	1 3	1	0	1	0	0	0	NA	NA	NA	0	0	0	0	0	1	1	0	0	NA	Open	1	Yes, <1 year ago	1	1 2 3	1	1	1
51474541	Initiative 5%	2019	3/26/19	26	Male	1	1	0	0	0	NA	37.1	NA	24	1 2 3	Kratie	>1 year (local)	Every week	No overnight	1	1	1 3	1	0	1	0	0	0	NA	NA	NA	0	0	0	0	0	1	1	0	0	NA	Open	1	Yes, <1 year ago	1	1 2 3	1	1	1
51474569	Initiative 5%	2019	3/27/19	26	Male	0	0	0	0	0	NA	36.2	NA	24	1 2	Kratie	6 months to 1 year (migrant)	Every week	2 nights to 1 week	3	4	1 3 4	1	0	1	1	0	0	NA	NA	NA	0	0	0	0	0	1	1	0	0	NA	Open	1	Yes, <1 year ago	1	1 2 3	1	1	1
51474580	Initiative 5%	2019	3/28/19	32	Male	1	0	0	0	0	NA	36.2	NA	24	26	Kratie	6 months to 1 year (migrant)	Every week	2 nights to 1 week	2	1	1 3 4	1	0	1	1	0	0	NA	NA	NA	0	0	0	0	0	1	1	0	0	NA	Open	1	Yes, <1 year ago	1	1 2 3	1	1	1
51474584	Initiative 5%	2019	3/28/19	13	Male	0	0	0	0	0	NA	34.8	NA	24	26	Kratie	6 months to 1 year (migrant)	Every week	2 nights to 1 week	2	1	1 3	1	0	1	0	0	0	NA	NA	NA	0	0	0	0	0	1	1	0	0	NA	Open	1	Yes, <1 year ago	1	1 2 3	1	1	1
51475371	Initiative 5%	2019	3/26/19	50	Male	0	0	0	0	0	NA	36.3	NA	4	4	Mondul Kiri	6 months to 1 year (migrant)	Every month	>1 week	3	7	1 3 5	1	0	1	0	1	0	NA	NA	NA	0	0	0	0	0	1	1	0	0	NA	Open	1	Yes, >1 year ago	1	1 2 3 4	1	1	1
51476603	Initiative 5%	2019	4/18/19	38	Male	0	1	0	0	0	NA	0	NA	15	5	Kratie	>1 year (local)	Every week	>1 week	10	5	3	0	0	1	0	0	0	NA	NA	NA	0	0	0	0	0	1	1	0	0	NA	Open	1	Yes, <1 month ago	1	1 2	1	1	0
51478358	Initiative 5%	2019	3/25/19	47	Male	0	0	0	0	0	NA	37.7	NA	22	22	Kratie	>1 year (local)	Every week	2 nights to 1 week	5	1	2 4 9	0	1	0	1	0	1	NA	NA	NA	0	0	0	0	0	0	1	0	0	NA	Open	1	Yes, >1 year ago	1	1 2 3	1	1	1
51480394	Initiative 5%	2019	3/27/19	22	Male	0	0	0	0	0	NA	30.8	NA	20	20	Kratie	<6 months (mobile)	Every week	No overnight	1	7	1	1	0	0	0	0	0	NA	NA	NA	0	0	0	0	0	1	1	0	0	NA	Open	1	Never	1	2 3 4	0	1	1
51480716	Initiative 5%	2019	3/26/19	30	Male	0	0	0	0	0	NA	36.7	NA	26	1 2	Kratie	>1 year (local)	Every day	2 nights to 1 week	3	2	1 3	1	0	1	0	0	0	NA	NA	NA	0	0	0	0	0	1	1	0	0	NA	Open	1	Yes, <1 year ago	0	NA	NA	NA	NA
51480735	Initiative 5%	2019	3/26/19	16	Male	0	0	0	0	0	NA	36.3	NA	26	26	Kratie	<6 months (mobile)	Every day	No overnight	1	1	1 2 3 4	1	1	1	1	0	0	NA	NA	NA	0	0	0	0	0	0	0	0	1	មិនមាន	Open	1	Yes, <1 month ago	1	1 2 3	1	1	1
51480762	Initiative 5%	2019	3/27/19	25	Male	0	1	0	0	0	NA	36.6	NA	26	26	Kratie	6 months to 1 year (migrant)	Every day	2 nights to 1 week	4	3	1 2 5	1	1	0	0	1	0	NA	NA	NA	0	0	0	0	0	1	1	0	0	NA	Open	1	Yes, <1 month ago	1	1 2 3	1	1	1
51480784	Initiative 5%	2019	3/27/19	25	Male	0	1	0	0	0	NA	35.3	NA	26	16	Kratie	<6 months (mobile)	Every week	2 nights to 1 week	3	4	1 2 5	1	1	0	0	1	0	NA	NA	NA	0	0	0	0	0	1	1	0	0	NA	Open	1	Yes, <1 month ago	0	NA	NA	NA	NA
51480792	Initiative 5%	2019	3/27/19	38	Male	0	0	0	0	0	NA	38.4	NA	26	26	Kratie	<6 months (mobile)	Every week	2 nights to 1 week	3	4	1 2 5	1	1	0	0	1	0	NA	NA	NA	0	0	0	0	0	1	1	0	0	NA	Open	1	Yes, <1 month ago	1	1 2 3	1	1	1
51480826	Initiative 5%	2019	3/28/19	32	Female	0	0	0	0	0	NA	-36.6	NA	26	26	Kratie	6 months to 1 year (migrant)	Every week	2 nights to 1 week	4	2	1 2 5	1	1	0	0	1	0	NA	NA	NA	0	0	0	0	0	1	1	0	0	NA	Open	1	Never	0	NA	NA	NA	NA
51480899	Initiative 5%	2019	3/29/19	29	Male	0	0	0	0	0	NA	35.5	NA	26	26	Kratie	<6 months (mobile)	Every week	2 nights to 1 week	2	1	1 2 5	1	1	0	0	1	0	NA	NA	NA	0	0	0	0	0	1	1	0	0	NA	Open	1	Yes, <1 month ago	1	1 2 3	1	1	1
51481228	Initiative 5%	2019	3/27/19	26	Male	NA	NA	NA	NA	NA	NA	0	NA	14	14	Kratie	<6 months (mobile)	Every week	>1 week	5	1	3	0	0	1	0	0	0	NA	NA	NA	0	0	0	0	0	1	1	0	0	NA	Open	1	Yes, >1 year ago	1	1 2 4	1	1	0
51481845	Initiative 5%	2019	4/18/19	26	Male	NA	NA	NA	NA	NA	NA	36.3	NA	16	16	Kampong Cham	<6 months (mobile)	<1 time/year	No overnight	1	1	2	0	1	0	0	0	0	NA	NA	NA	0	0	0	0	0	0	1	0	0	NA	Open	1	Yes, <1 month ago	0	NA	NA	NA	NA
51481857	Initiative 5%	2019	4/18/19	26	Male	NA	NA	NA	NA	NA	NA	36.5	NA	16	16	Ratanak Kiri	<6 months (mobile)	<1 time/year	No overnight	1	1	5	0	0	0	0	1	0	NA	NA	NA	0	0	0	0	0	0	1	0	0	NA	Open	1	Yes, >1 year ago	1	1	1	0	0
51482124	Initiative 5%	2019	4/18/19	35	Male	0	0	0	0	0	NA	36.9	NA	23	23	Kratie	>1 year (local)	Every day	No overnight	8	2	2 3	0	1	1	0	0	0	NA	NA	NA	0	0	0	0	0	1	1	0	0	NA	Open	0	NA	NA	NA	NA	NA	NA
51482142	Initiative 5%	2019	3/27/19	24	Male	0	0	0	0	0	NA	37.9	0	23	4 23	Kratie	>1 year (local)	Every day	2 nights to 1 week	15	2	1 2 9	1	1	0	0	0	1	NA	NA	NA	0	0	0	0	0	1	1	0	0	NA	Open	1	Never	1	2 3 4	0	1	1
51482172	Initiative 5%	2019	3/27/19	25	Male	0	1	0	0	0	NA	36.6	NA	23	23	Kratie	>1 year (local)	Every day	2 nights to 1 week	13	2	1 2	1	1	0	0	0	0	NA	NA	NA	0	0	0	0	0	1	1	0	0	NA	Open	1	Yes, <1 month ago	1	1 2 3 4	1	1	1
51483265	Initiative 5%	2019	3/26/19	40	Male	0	0	0	0	0	NA	36.7	NA	25	26	Kratie	6 months to 1 year (migrant)	Every day	1 overnight	4	3	1 2 3 4	1	1	1	1	0	0	NA	NA	NA	0	0	0	0	0	1	1	0	0	NA	Open	1	Never	1	1 2 3	1	1	1
51483301	Initiative 5%	2019	3/27/19	24	Male	1	0	0	0	0	NA	36.3	NA	25	26	Kratie	6 months to 1 year (migrant)	Every month	2 nights to 1 week	6	4	1 2 3 4	1	1	1	1	0	0	NA	NA	NA	0	0	0	0	0	1	1	0	0	NA	Open	1	Yes, <1 year ago	1	1 2 3	1	1	1
51483324	Initiative 5%	2019	3/27/19	20	Male	0	0	0	0	0	NA	37.6	NA	25	25	Kratie	<6 months (mobile)	Every week	2 nights to 1 week	10	6	1 2 3 4	1	1	1	1	0	0	NA	NA	NA	0	0	0	0	0	1	1	0	0	NA	Open	1	Never	1	1 2 3	1	1	1
51483353	Initiative 5%	2019	3/27/19	29	Male	0	1	0	0	0	NA	35.6	NA	25	25	Kratie	<6 months (mobile)	Every week	2 nights to 1 week	10	6	1 2 3 4	1	1	1	1	0	0	NA	NA	NA	0	0	0	0	0	1	1	0	0	NA	Open	1	Yes, <1 month ago	1	1 2 3	1	1	1
51483377	Initiative 5%	2019	3/27/19	26	Female	NA	NA	NA	NA	NA	NA	36.7	NA	25	25	Kratie	<6 months (mobile)	Every week	No overnight	1	1	1 2 3 4	1	1	1	1	0	0	NA	NA	NA	0	0	0	0	0	0	0	0	1	មិនមាន	Open	1	Never	1	1 2 3	1	1	1
51483397	Initiative 5%	2019	3/27/19	29	Female	NA	NA	NA	NA	NA	NA	37.1	NA	25	25	Kratie	<6 months (mobile)	Every week	No overnight	1	1	1 2 3 4	1	1	1	1	0	0	NA	NA	NA	0	0	0	0	0	0	0	0	1	មិនមាន	Open	1	Never	1	1 2 3	1	1	1
51483410	Initiative 5%	2019	3/29/19	16	Male	0	0	0	0	0	NA	35.8	NA	25	26	Kratie	<6 months (mobile)	Every day	No overnight	2	1	1 2 3 4	1	1	1	1	0	0	NA	NA	NA	0	0	0	0	0	1	1	0	0	NA	Open	1	Yes, <1 month ago	1	1 2 3	1	1	1
51483436	Initiative 5%	2019	3/27/19	33	Male	1	0	0	0	0	NA	33.4	NA	25	25	Kratie	<6 months (mobile)	Every week	2 nights to 1 week	10	6	1 2 3 4	1	1	1	1	0	0	NA	NA	NA	0	0	0	0	0	1	1	0	0	NA	Open	1	Yes, <1 month ago	1	1 2 3	1	1	1
51483998	Initiative 5%	2019	3/26/19	46	Female	0	0	0	0	0	NA	35.4	NA	9	9	Kratie	<6 months (mobile)	Every week	2 nights to 1 week	15	8	3	0	0	1	0	0	0	NA	NA	NA	0	0	0	0	0	1	1	0	0	NA	Open	1	Yes, >1 year ago	1	1 2 3	1	1	1
51484007	Initiative 5%	2019	3/26/19	35	Male	0	0	0	0	0	NA	34.9	NA	9	9	Kratie	<6 months (mobile)	Every week	>1 week	15	5	3	0	0	1	0	0	0	NA	NA	NA	0	0	0	0	0	1	1	0	0	NA	Open	1	Yes, <1 year ago	1	1 2 3	1	1	1
51484016	Initiative 5%	2019	3/26/19	25	Male	0	0	0	0	0	NA	36.2	NA	9	9	Kratie	<6 months (mobile)	Every month	>1 week	30	7	3	0	0	1	0	0	0	NA	NA	NA	0	0	0	0	0	1	1	0	0	NA	Open	1	Yes, <1 year ago	1	1 2 3	1	1	1
51484019	Initiative 5%	2019	3/26/19	15	Male	0	0	0	0	0	NA	36.8	NA	9	9	Kratie	<6 months (mobile)	Every month	>1 week	30	5	3	0	0	1	0	0	0	NA	NA	NA	0	0	0	0	0	1	1	0	0	NA	Open	1	Yes, <1 month ago	1	1 2 3 4	1	1	1
51484048	Initiative 5%	2019	3/26/19	16	Male	0	1	0	0	0	NA	36.4	NA	9	9	Kratie	<6 months (mobile)	Every month	>1 week	30	7	3	0	0	1	0	0	0	NA	NA	NA	0	0	0	0	0	1	1	0	0	NA	Open	1	Yes, <1 year ago	1	1 2	1	1	0
51484070	Initiative 5%	2019	3/27/19	35	Male	0	0	0	0	0	NA	36	NA	9	9	Kratie	<6 months (mobile)	Every month	>1 week	30	20	3	0	0	1	0	0	0	NA	NA	NA	0	0	0	0	0	1	1	0	0	NA	Open	1	Yes, >1 year ago	1	1 2 3	1	1	1
51486922	Initiative 5%	2019	3/26/19	34	Male	0	0	0	0	0	NA	35	NA	10	10	Mondul Kiri	>1 year (local)	Every day	No overnight	1	1	1 5	1	0	0	0	1	0	NA	NA	NA	0	0	0	0	0	1	0	0	0	NA	Open	1	Yes, >1 year ago	1	1 2	1	1	0
51486934	Initiative 5%	2019	3/26/19	46	Male	0	0	0	0	0	NA	32.6	NA	10	10	Mondul Kiri	<6 months (mobile)	Every day	No overnight	1	1	1 2 5	1	1	0	0	1	0	NA	NA	NA	0	0	0	0	0	1	0	0	0	NA	Open	1	Never	1	1 2	1	1	0
51487105	Initiative 5%	2019	3/29/19	31	Male	0	0	0	0	0	NA	36.3	NA	10	10	Mondul Kiri	<6 months (mobile)	Every day	2 nights to 1 week	7	3	3	0	0	1	0	0	0	NA	NA	NA	0	0	0	0	0	1	0	0	0	NA	Open	1	Yes, >1 year ago	1	1 2 3 4	1	1	1
51487123	Initiative 5%	2019	3/29/19	33	Male	0	0	0	0	0	NA	36.2	NA	10	10	Mondul Kiri	<6 months (mobile)	Every day	2 nights to 1 week	3	3	3	0	0	1	0	0	0	NA	NA	NA	0	0	0	0	0	1	0	0	0	NA	Open	1	Yes, >1 year ago	1	1 2	1	1	0
51497904	Initiative 5%	2019	3/26/19	37	Male	NA	NA	NA	NA	NA	NA	35.6	NA	6	6	Mondul Kiri	<6 months (mobile)	Every day	2 nights to 1 week	5	5	3	0	0	1	0	0	0	NA	NA	NA	0	0	0	0	0	0	1	0	0	NA	Open	1	Yes, <1 year ago	1	3	0	0	1
51498986	Initiative 5%	2019	4/18/19	25	Male	0	0	0	0	0	NA	36	NA	7	7	Mondul Kiri	>1 year (local)	Every week	2 nights to 1 week	5	2	2	0	1	0	0	0	0	NA	NA	NA	0	0	0	0	0	1	0	0	0	NA	Open	1	Yes, <1 month ago	1	1 2 3	1	1	1
51535883	Initiative 5%	2019	3/27/19	19	Male	NA	NA	NA	NA	NA	NA	35.6	NA	21	6	Kratie	>1 year (local)	Every week	2 nights to 1 week	2	1	1	1	0	0	0	0	0	NA	NA	NA	0	0	0	0	0	1	1	0	0	NA	Enclosed	1	Never	1	1 2 3	1	1	1
52051799	Initiative 5%	2019	4/5/19	31	Male	0	0	0	0	0	NA	35.5	NA	5	5	Mondul Kiri	<6 months (mobile)	Every week	2 nights to 1 week	3	3	3	0	0	1	0	0	0	NA	NA	NA	0	0	0	0	0	0	1	0	0	NA	Open	1	Never	1	2 3	0	1	1
52052522	Initiative 5%	2019	4/3/19	20	Male	0	0	0	0	0	NA	36	NA	1	1	Mondul Kiri	>1 year (local)	Every week	2 nights to 1 week	3	1	9	0	0	0	0	0	1	NA	NA	NA	0	0	0	0	0	1	1	0	0	NA	Open	1	Yes, <1 year ago	1	1 3	1	0	1
52052578	Initiative 5%	2019	4/2/19	34	Male	0	0	0	0	0	NA	37.5	NA	4	4	Mondul Kiri	>1 year (local)	Every week	2 nights to 1 week	4	2	2 5	0	1	0	0	1	0	NA	NA	NA	0	0	0	0	0	1	1	0	0	NA	Open	1	Never	1	1 2	1	1	0
52052639	Initiative 5%	2019	4/5/19	14	Female	0	0	0	0	0	NA	37.2	NA	3	2	Mondul Kiri	>1 year (local)	Every month	2 nights to 1 week	3	2	2 5	0	1	0	0	1	0	NA	NA	NA	0	0	0	0	0	1	1	0	0	NA	Open	1	Yes, >1 year ago	1	1 2 3 4	1	1	1
52053255	Initiative 5%	2019	4/2/19	11	Male	0	0	0	0	0	NA	35.6	NA	6	6	Mondul Kiri	<6 months (mobile)	Every week	2 nights to 1 week	5	5	3	0	0	1	0	0	0	NA	NA	NA	0	0	0	0	0	0	1	0	0	NA	Open	0	NA	NA	NA	NA	NA	NA
52053260	Initiative 5%	2019	4/5/19	35	Male	0	0	0	0	0	NA	35.6	NA	6	6	Mondul Kiri	<6 months (mobile)	Every month	2 nights to 1 week	3	3	3	0	0	1	0	0	0	NA	NA	NA	0	0	0	0	0	0	1	0	0	NA	Open	1	Never	1	2 3	0	1	1
52115961	Initiative 5%	2019	4/4/19	28	Male	0	0	0	0	0	NA	35.1	NA	30	1	Kratie	<6 months (mobile)	Every week	2 nights to 1 week	3	5	3	0	0	1	0	0	0	NA	NA	NA	0	0	0	0	0	1	0	0	0	NA	Open	1	Yes, <1 year ago	1	1 2 3	1	1	1
52116075	Initiative 5%	2019	4/18/19	26	Male	0	0	0	0	0	NA	33.2	NA	29	1	Kratie	<6 months (mobile)	Every week	No overnight	3	1	1 5	1	0	0	0	1	0	NA	NA	NA	0	0	0	0	0	1	1	0	0	NA	Open	1	Yes, <1 month ago	1	1 2 3	1	1	1
52116284	Initiative 5%	2019	4/5/19	39	Male	0	0	0	0	0	NA	35.3	NA	25	26	Kratie	<6 months (mobile)	Every month	2 nights to 1 week	7	1	1 2 3 4	1	1	1	1	0	0	NA	NA	NA	0	0	0	0	0	1	1	0	0	NA	Open	1	Never	1	1 2 3	1	1	1
52116295	Initiative 5%	2019	4/5/19	36	Male	0	1	0	0	0	NA	35.5	NA	25	25	Kratie	<6 months (mobile)	Every month	2 nights to 1 week	10	4	1 2 3 4	1	1	1	1	0	0	NA	NA	NA	0	0	0	0	0	1	1	0	0	NA	Open	1	Never	1	1 2 3	1	1	1
52116316	Initiative 5%	2019	4/5/19	45	Male	0	1	0	0	0	NA	36	NA	25	25	Kratie	<6 months (mobile)	Every week	2 nights to 1 week	10	4	1 2 3 4	1	1	1	1	0	0	NA	NA	NA	0	0	0	0	0	1	1	0	0	NA	Open	1	Yes, <1 month ago	1	1 2 3	1	1	1
52116351	Initiative 5%	2019	4/2/19	17	Male	0	0	0	0	0	NA	35.4	NA	26	26	Kratie	>1 year (local)	Every week	2 nights to 1 week	3	2	1 2 5	1	1	0	0	1	0	NA	NA	NA	0	0	0	0	0	1	1	0	0	NA	Open	1	Yes, <1 month ago	1	1 2 3	1	1	1
52116354	Initiative 5%	2019	4/5/19	41	Male	0	0	0	0	0	NA	35.6	NA	26	26	Kratie	<6 months (mobile)	Every week	2 nights to 1 week	7	1	1 2 5	1	1	0	0	1	0	NA	NA	NA	0	0	0	0	0	1	1	0	0	NA	Open	0	NA	NA	NA	NA	NA	NA
52117217	Initiative 5%	2019	4/2/19	35	Male	0	0	0	0	0	NA	35.6	NA	24	1 2	Kratie	>1 year (local)	Every week	No overnight	2	1	1 3 4	1	0	1	1	0	0	NA	NA	NA	0	0	0	0	0	1	1	0	0	NA	Open	1	Yes, <1 year ago	1	1 2 3	1	1	1
52117229	Initiative 5%	2019	4/2/19	36	Male	0	0	0	0	0	NA	36.5	NA	24	1 2 3	Kratie	>1 year (local)	Every week	2 nights to 1 week	3	2	1 3 4	1	0	1	1	0	0	NA	NA	NA	0	0	0	0	0	1	1	0	0	NA	Open	1	Yes, <1 year ago	1	1 2 3	1	1	1
52117239	Initiative 5%	2019	4/2/19	23	Male	0	0	0	0	0	NA	36.9	NA	24	1 2 3	Kratie	>1 year (local)	Every week	2 nights to 1 week	4	3	1 3 4	1	0	1	1	0	0	NA	NA	NA	0	0	0	0	0	1	1	0	0	NA	Open	1	Yes, <1 year ago	1	1 2 3	1	1	1
52117241	Initiative 5%	2019	4/5/19	27	Male	0	0	0	0	0	NA	35	NA	24	1 2	Kratie	>1 year (local)	Every week	No overnight	2	1	1 3 4	1	0	1	1	0	0	NA	NA	NA	0	0	0	0	0	1	1	0	0	NA	Open	1	Yes, <1 year ago	1	1 2 3	1	1	1
52117243	Initiative 5%	2019	4/5/19	16	Male	0	1	0	0	0	NA	37.5	NA	24	1 2	Kratie	>1 year (local)	Every week	2 nights to 1 week	2	1	1 3 4	1	0	1	1	0	0	NA	NA	NA	0	0	0	0	0	1	1	0	0	NA	Open	1	Yes, <1 year ago	1	1 2 3	1	1	1
52152048	Initiative 5%	2019	4/2/19	44	Male	NA	NA	NA	NA	NA	NA	33.5	NA	19	1 2 3 4 18 19	Kratie	<6 months (mobile)	Every month	>1 week	30	30	3	0	0	1	0	0	0	NA	NA	NA	0	0	0	0	0	1	1	0	0	NA	Open	1	Never	1	1 2 3	1	1	1
52152051	Initiative 5%	2019	4/18/19	39	Female	NA	NA	NA	NA	NA	NA	33.5	NA	19	9 19	Kratie	>1 year (local)	Every week	No overnight	5	3	5	0	0	0	0	1	0	NA	NA	NA	1	0	0	0	0	0	0	0	0	NA	Open	0	NA	NA	NA	NA	NA	NA
52152081	Initiative 5%	2019	4/2/19	33	Female	NA	NA	NA	NA	NA	NA	33.5	NA	18	1 2 3 4	Kratie	<6 months (mobile)	Every month	>1 week	20	10	3	0	0	1	0	0	0	NA	NA	NA	0	0	0	0	0	1	1	0	0	NA	Open	1	Never	1	1 2 3	1	1	1
52152092	Initiative 5%	2019	4/5/19	41	Male	NA	NA	NA	NA	NA	NA	35.6	NA	18	2 3 4 5	Kratie	6 months to 1 year (migrant)	Every week	2 nights to 1 week	3	1	5	0	0	0	0	1	0	NA	NA	NA	0	0	0	0	0	1	1	0	0	NA	Open	1	Never	1	1 2	1	1	0
52152185	Initiative 5%	2019	4/18/19	35	Male	NA	NA	NA	NA	NA	NA	0	NA	15	15	Kratie	>1 year (local)	Every week	>1 week	10	2	3	0	0	1	0	0	0	NA	NA	NA	0	0	0	0	0	1	1	0	0	NA	Open	1	Yes, <1 month ago	0	NA	NA	NA	NA
52152188	Initiative 5%	2019	4/18/19	40	Male	NA	NA	NA	NA	NA	NA	0	NA	15	15	Kratie	>1 year (local)	Every day	>1 week	2	1	3	0	0	1	0	0	0	NA	NA	NA	0	0	0	0	0	1	1	0	0	NA	Open	0	NA	NA	NA	NA	NA	NA
52152190	Initiative 5%	2019	4/18/19	34	Male	NA	NA	NA	NA	NA	NA	0	NA	15	15	Prey Veng	>1 year (local)	Every week	>1 week	4	3	3	0	0	1	0	0	0	NA	NA	NA	0	0	0	0	0	1	1	0	0	NA	Open	1	Yes, <1 year ago	1	1 3	1	0	1
52474222	Initiative 5%	2019	4/5/19	34	Male	0	1	0	0	0	NA	36.9	NA	9	9	Kratie	<6 months (mobile)	Every week	>1 week	15	7	3	0	0	1	0	0	0	NA	NA	NA	0	0	0	0	0	1	1	0	0	NA	Open	1	Yes, >1 year ago	1	1 2 3	1	1	1
52474275	Initiative 5%	2019	4/5/19	38	Male	0	0	0	0	0	NA	36.7	NA	9	9	Kratie	<6 months (mobile)	Every month	>1 week	15	7	3	0	0	1	0	0	0	NA	NA	NA	0	0	0	0	0	1	1	0	0	NA	Open	1	Yes, >1 year ago	1	1 2 3	1	1	1
52474302	Initiative 5%	2019	4/5/19	26	Male	0	0	0	0	0	NA	35.8	NA	9	9	Kampong Thom	<6 months (mobile)	Every week	>1 week	15	7	3	0	0	1	0	0	0	NA	NA	NA	0	0	0	0	0	1	1	0	0	NA	Open	1	Yes, >1 year ago	1	1 2 3	1	1	1
52474343	Initiative 5%	2019	4/9/19	29	Male	1	0	0	0	0	NA	37.1	NA	9	9	Mondul Kiri	6 months to 1 year (migrant)	Every month	>1 week	10	5	3	0	0	1	0	0	0	NA	NA	NA	0	0	0	0	0	1	1	0	0	NA	Open	1	Yes, >1 year ago	1	1 2 3	1	1	1
52550982	Initiative 5%	2019	4/10/19	29	Female	0	1	0	0	0	NA	36.8	NA	10	10	Mondul Kiri	<6 months (mobile)	Every day	No overnight	1	1	3	0	0	1	0	0	0	NA	NA	NA	0	0	1	0	0	0	0	0	0	NA	Enclosed	1	Yes, <1 year ago	1	1 2 3 4	1	1	1
52551253	Initiative 5%	2019	4/10/19	40	Male	0	1	0	0	0	NA	35.4	NA	23	23	Kratie	>1 year (local)	Every day	No overnight	1	1	1 2 3 9	1	1	1	0	0	1	NA	NA	NA	0	0	1	0	0	1	1	0	0	NA	Enclosed	1	Yes, <1 month ago	1	1 2 4	1	1	0
52551257	Initiative 5%	2019	4/3/19	37	Male	0	1	0	0	0	NA	36.4	NA	22	22	Kratie	>1 year (local)	A few times/year	2 nights to 1 week	5	3	1 2 3	1	1	1	0	0	0	NA	NA	NA	0	0	0	0	0	1	1	0	0	NA	Open	1	Yes, <1 year ago	1	1 2 3	1	1	1
52551260	Initiative 5%	2019	4/10/19	18	Female	0	1	0	0	0	NA	35.6	NA	23	23	Kratie	>1 year (local)	Every day	No overnight	15	5	1 2	1	1	0	0	0	0	NA	NA	NA	0	0	1	0	0	1	1	0	0	NA	Open	1	Yes, <1 month ago	1	1 2 3 4	1	1	1
52551296	Initiative 5%	2019	4/9/19	21	Male	0	0	0	0	0	NA	36.7	NA	26	26	Kratie	<6 months (mobile)	Every week	No overnight	1	3	1 2 5	1	1	0	0	1	0	NA	NA	NA	0	0	0	0	0	1	1	0	0	NA	Open	0	NA	NA	NA	NA	NA	NA
52551297	Initiative 5%	2019	4/9/19	28	Male	0	0	0	0	0	NA	35.5	NA	25	25	Kratie	<6 months (mobile)	Every week	2 nights to 1 week	10	5	1 2 3 4	1	1	1	1	0	0	NA	NA	NA	0	0	0	0	0	1	1	0	0	NA	Open	1	Yes, <1 month ago	1	1 2 3	1	1	1
52551298	Initiative 5%	2019	4/9/19	20	Male	0	0	0	0	0	NA	36.6	NA	26	26	Kratie	6 months to 1 year (migrant)	Every week	2 nights to 1 week	1	2	1 2 5	1	1	0	0	1	0	NA	NA	NA	0	0	0	0	0	1	1	0	0	NA	Open	1	Yes, <1 month ago	1	1 2 3	1	1	1
52551300	Initiative 5%	2019	4/9/19	35	Male	0	1	0	0	0	NA	34.7	NA	25	25	Kratie	<6 months (mobile)	Every week	2 nights to 1 week	10	5	1 2 3 4	1	1	1	1	0	0	NA	NA	NA	0	0	0	0	0	1	1	0	0	NA	Open	1	Yes, <1 month ago	1	1 2 3 4	1	1	1
52551301	Initiative 5%	2019	4/9/19	17	Male	0	1	0	0	0	NA	35.7	NA	24	1 2	Kratie	>1 year (local)	Every week	2 nights to 1 week	5	1	1 3	1	0	1	0	0	0	NA	NA	NA	0	0	0	0	0	1	1	0	0	NA	Open	1	Yes, <1 year ago	1	1 2 3	1	1	1
52551304	Initiative 5%	2019	4/9/19	18	Male	0	1	0	0	0	NA	36	NA	24	1 2	Kratie	>1 year (local)	Every week	2 nights to 1 week	5	1	1 3 4	1	0	1	1	0	0	NA	NA	NA	0	0	0	0	0	1	1	0	0	NA	Open	1	Yes, <1 year ago	1	1 2 3	1	1	1
52551305	Initiative 5%	2019	4/9/19	39	Male	1	0	0	0	0	NA	36.4	NA	25	25	Kratie	<6 months (mobile)	Every week	1 overnight	10	5	1 2 3 4	1	1	1	1	0	0	NA	NA	NA	0	0	0	0	0	1	1	0	0	NA	Open	1	Yes, <1 month ago	1	1 2 3	1	1	1
52551307	Initiative 5%	2019	4/9/19	15	Male	0	0	0	0	0	NA	36.6	NA	24	1 2	Kratie	>1 year (local)	Every week	2 nights to 1 week	5	1	1 3 4	1	0	1	1	0	0	NA	NA	NA	0	0	0	0	0	1	1	0	0	NA	Open	1	Yes, <1 year ago	1	1 2 3	1	1	1
52551308	Initiative 5%	2019	4/10/19	40	Male	0	0	0	0	0	NA	35.7	NA	25	25	Kratie	<6 months (mobile)	Every day	No overnight	1	1	1 3	1	0	1	0	0	0	NA	NA	NA	0	0	0	0	0	0	0	0	1	មិនទេ	Open	0	NA	NA	NA	NA	NA	NA
52551310	Initiative 5%	2019	4/10/19	15	Male	0	0	0	0	0	NA	36.3	NA	25	25	Kratie	<6 months (mobile)	Every day	No overnight	1	1	1 4	1	0	0	1	0	0	NA	NA	NA	0	0	0	0	0	0	0	0	1	មិនមាន	Open	1	Yes, <1 month ago	1	1 2 3	1	1	1
52551312	Initiative 5%	2019	4/9/19	29	Male	0	0	0	0	0	NA	36.6	NA	24	1 2 3	Kratie	>1 year (local)	Every week	2 nights to 1 week	7	1	1 3 4	1	0	1	1	0	0	NA	NA	NA	0	0	0	0	0	1	1	0	0	NA	Open	1	Yes, <1 year ago	1	1 2 3	1	1	1
52567933	Initiative 5%	2019	4/10/19	16	Male	1	1	0	0	0	NA	0	NA	15	15	Kratie	<6 months (mobile)	Every day	2 nights to 1 week	1	2	3	0	0	1	0	0	0	NA	NA	NA	0	0	0	0	0	1	1	0	0	NA	Open	1	Yes, >1 year ago	0	NA	NA	NA	NA
52568930	Initiative 5%	2019	4/9/19	41	Male	0	1	0	0	0	NA	36.7	NA	11	11	Mondul Kiri	<6 months (mobile)	Every week	2 nights to 1 week	5	2	2	0	1	0	0	0	0	NA	NA	NA	0	0	0	0	0	1	1	0	0	NA	Open	1	Yes, <1 year ago	1	1 3 9	1	0	1
54011042	Initiative 5%	2019	4/23/19	50	Male	NA	NA	NA	NA	NA	NA	35.4	NA	20	20	Kratie	<6 months (mobile)	Every week	2 nights to 1 week	5	1	1	1	0	0	0	0	0	NA	NA	NA	0	0	0	0	0	1	1	0	0	NA	Open	1	Yes, <1 month ago	1	1 2 3	1	1	1
54011044	Initiative 5%	2019	4/23/19	26	Male	NA	NA	NA	NA	NA	NA	34.4	NA	20	20	Kratie	<6 months (mobile)	Every week	2 nights to 1 week	5	1	1	1	0	0	0	0	0	NA	NA	NA	0	0	0	0	0	1	1	0	0	NA	Open	1	Never	0	NA	NA	NA	NA
54011048	Initiative 5%	2019	4/24/19	57	Male	NA	NA	NA	NA	NA	NA	34.5	NA	20	20	Kratie	>1 year (local)	Every month	2 nights to 1 week	5	5	1	1	0	0	0	0	0	NA	NA	NA	0	0	0	0	0	1	1	0	0	NA	Open	1	Yes, >1 year ago	1	2 3 4	0	1	1
54017127	Initiative 5%	2019	4/25/19	27	Male	0	0	0	0	0	NA	37.1	NA	3	3 4 5	Ratanak Kiri	>1 year (local)	Every month	2 nights to 1 week	2	2	2 5 9	0	1	0	0	1	1	NA	NA	NA	0	0	0	0	0	1	1	0	0	NA	Open	1	Yes, >1 year ago	1	1 2 3	1	1	1
54017148	Initiative 5%	2019	4/25/19	34	Male	0	0	0	0	0	NA	37.2	NA	3	3	Mondul Kiri	>1 year (local)	Every day	No overnight	1	1	1 3	1	0	1	0	0	0	NA	NA	NA	0	0	0	0	0	1	1	0	0	NA	Open	1	Yes, >1 year ago	0	NA	NA	NA	NA
54017153	Initiative 5%	2019	4/26/19	44	Male	0	0	0	0	0	NA	37.1	NA	3	3 6	Mondul Kiri	>1 year (local)	A few times/year	2 nights to 1 week	4	3	1 3 5	1	0	1	0	1	0	NA	NA	NA	0	0	0	0	0	1	1	0	0	NA	Open	1	Yes, >1 year ago	0	NA	NA	NA	NA
54017262	Initiative 5%	2019	4/25/19	39	Male	0	1	0	0	0	NA	35	NA	4	4	Mondul Kiri	>1 year (local)	Every day	>1 week	7	7	3	0	0	1	0	0	0	NA	NA	NA	0	0	0	0	0	1	1	0	0	NA	Open	1	Yes, <1 month ago	1	1	1	0	0
54017304	Initiative 5%	2019	4/25/19	60	Male	0	0	0	0	0	NA	352	P. falciparum	4	4	Ratanak Kiri	<6 months (mobile)	Every month	1 overnight	7	7	3	0	0	1	0	0	0	NA	NA	NA	0	0	0	0	0	1	0	0	0	NA	Open	1	Yes, <1 month ago	1	2	0	1	0
54017357	Initiative 5%	2019	4/25/19	44	Male	0	0	0	0	0	NA	37.2	NA	4	4	Ratanak Kiri	>1 year (local)	Every week	2 nights to 1 week	3	1	2 5 9	0	1	0	0	1	1	NA	NA	NA	0	0	0	0	0	1	1	0	0	NA	Open	1	Yes, <1 year ago	1	1 2 3 4	1	1	1
54017362	Initiative 5%	2019	4/26/19	36	Male	0	0	0	0	0	NA	352	Mixed (P. falciparum + P. vivax)	4	4	Mondul Kiri	>1 year (local)	Every month	>1 week	3	3	3	0	0	1	0	0	0	NA	NA	NA	0	0	0	0	0	1	1	0	0	NA	Open	1	Yes, >1 year ago	1	1 9	1	0	0
54019471	Initiative 5%	2019	4/25/19	44	Male	NA	NA	NA	NA	NA	NA	35.6	NA	6	6	Mondul Kiri	<6 months (mobile)	Every month	2 nights to 1 week	2	2	2	0	1	0	0	0	0	NA	NA	NA	0	0	0	0	0	0	1	0	0	NA	Open	1	Never	1	2 3	0	1	1
54020071	Initiative 5%	2019	4/24/19	31	Male	NA	NA	NA	NA	NA	NA	35.6	NA	21	1	Kratie	>1 year (local)	A few times/year	No overnight	1	1	1	1	0	0	0	0	0	NA	NA	NA	0	0	0	0	0	1	1	0	0	NA	Open	0	NA	NA	NA	NA	NA	NA
54020091	Initiative 5%	2019	4/26/19	17	Male	NA	NA	NA	NA	NA	NA	34.6	NA	21	2	Kratie	>1 year (local)	A few times/year	No overnight	2	2	1 3	1	0	1	0	0	0	NA	NA	NA	0	1	0	0	0	1	1	0	0	NA	Open	0	NA	NA	NA	NA	NA	NA
54156622	Initiative 5%	2019	4/24/19	22	Male	1	1	0	0	0	NA	40.3	NA	26	16	Kratie	6 months to 1 year (migrant)	Every week	1 overnight	1	3	1 2 5	1	1	0	0	1	0	NA	NA	NA	0	0	0	0	0	1	1	0	0	NA	Open	0	NA	NA	NA	NA	NA	NA
54156623	Initiative 5%	2019	4/24/19	20	Male	0	0	0	0	0	NA	36.6	NA	26	26	Kratie	<6 months (mobile)	Every week	1 overnight	1	2	1 2 5	1	1	0	0	1	0	NA	NA	NA	0	0	0	0	0	1	1	0	0	NA	Open	1	Never	1	1 2 3	1	1	1
54156626	Initiative 5%	2019	4/25/19	46	Male	0	0	0	0	0	NA	36.5	NA	26	26	Kratie	<6 months (mobile)	Every week	2 nights to 1 week	10	1	1 3 4	1	0	1	1	0	0	NA	NA	NA	0	0	0	0	0	1	1	0	0	NA	Open	1	Yes, <1 month ago	1	1 2 3	1	1	1
54156629	Initiative 5%	2019	4/25/19	30	Male	0	1	0	0	0	NA	36.2	NA	26	26	Kratie	<6 months (mobile)	Every week	2 nights to 1 week	2	3	1 2 5	1	1	0	0	1	0	NA	NA	NA	0	0	0	0	0	1	1	0	0	NA	Open	1	Never	1	1 2 3	1	1	1
54156634	Initiative 5%	2019	4/25/19	33	Male	1	0	0	0	0	NA	36.8	NA	26	26	Kratie	<6 months (mobile)	Every week	2 nights to 1 week	2	4	1 2 5	1	1	0	0	1	0	NA	NA	NA	0	0	0	0	0	1	1	0	0	NA	Open	1	Never	1	1 2 3	1	1	1
54156636	Initiative 5%	2019	4/25/19	36	Male	0	0	0	0	0	NA	36.9	NA	26	26	Kratie	<6 months (mobile)	Every week	2 nights to 1 week	3	4	1 2 5	1	1	0	0	1	0	NA	NA	NA	0	0	0	0	0	1	1	0	0	NA	Open	1	Never	1	1 2 3	1	1	1
54157025	Initiative 5%	2019	4/25/19	27	Male	0	0	0	0	0	NA	35.6	NA	25	1 2 3	Kratie	<6 months (mobile)	A few times/year	>1 week	7	2	3	0	0	1	0	0	0	NA	NA	NA	0	0	0	0	0	1	1	0	0	NA	Open	0	NA	NA	NA	NA	NA	NA
54157040	Initiative 5%	2019	4/25/19	27	Male	0	1	0	0	0	NA	36.5	NA	25	1 2 3	Kratie	<6 months (mobile)	<1 time/year	2 nights to 1 week	7	2	2	0	1	0	0	0	0	NA	NA	NA	0	0	0	0	0	1	1	0	0	NA	Open	1	Never	1	1 2 3	1	1	1
54157257	Initiative 5%	2019	4/25/19	22	Male	1	1	0	0	0	NA	35.6	NA	24	1 2	Kratie	6 months to 1 year (migrant)	Every week	2 nights to 1 week	1	1	1 3 4	1	0	1	1	0	0	NA	NA	NA	0	0	0	0	0	1	1	0	0	NA	Open	1	Yes, <1 year ago	1	1 2 3	1	1	1
54157262	Initiative 5%	2019	4/26/19	20	Male	1	0	0	0	0	NA	36.9	NA	24	1 2 3	Kratie	>1 year (local)	Every week	2 nights to 1 week	3	1	1 3	1	0	1	0	0	0	NA	NA	NA	0	0	0	0	0	1	1	0	0	NA	Open	1	Yes, <1 year ago	1	1 2 3	1	1	1
54157437	Initiative 5%	2019	4/23/19	51	Male	NA	NA	NA	NA	NA	NA	0	NA	15	15	Kratie	>1 year (local)	Every week	>1 week	10	2	3	0	0	1	0	0	0	NA	NA	NA	0	0	0	0	0	1	1	0	0	NA	Open	1	Yes, >1 year ago	1	1 2 3	1	1	1
54157439	Initiative 5%	2019	4/25/19	33	Male	0	0	0	0	0	NA	0	NA	15	15	Kratie	<6 months (mobile)	Every day	>1 week	2	1	2	0	1	0	0	0	0	NA	NA	NA	1	0	0	0	0	1	1	0	0	NA	Open	0	NA	NA	NA	NA	NA	NA
54158072	Initiative 5%	2019	4/26/19	56	Male	0	0	0	0	0	NA	35.6	NA	23	23	Kratie	<6 months (mobile)	Every week	2 nights to 1 week	20	5	1 2 3 5	1	1	1	0	1	0	NA	NA	NA	0	0	0	0	0	1	1	0	0	NA	Open	1	Never	1	1 2 3 4	1	1	1
54158079	Initiative 5%	2019	4/26/19	36	Male	0	0	0	0	0	NA	35.6	NA	23	23	Kratie	<6 months (mobile)	Every day	2 nights to 1 week	15	5	1 2 3	1	1	1	0	0	0	NA	NA	NA	0	0	0	0	0	1	1	0	0	NA	Open	1	Yes, <1 month ago	1	1 2 3	1	1	1
54161342	Initiative 5%	2019	4/24/19	44	Male	0	0	0	0	0	NA	37.1	NA	10	10	Mondul Kiri	<6 months (mobile)	Every week	No overnight	1	1	2	0	1	0	0	0	0	NA	NA	NA	0	0	0	1	0	0	0	0	0	NA	Enclosed	0	NA	NA	NA	NA	NA	NA
54162471	Initiative 5%	2019	4/25/19	30	Male	0	0	0	0	0	NA	35.5	NA	18	25	Kratie	<6 months (mobile)	Every day	No overnight	1	1	1 3 4	1	0	1	1	0	0	NA	NA	NA	0	0	0	0	0	1	1	0	0	NA	Open	1	Yes, <1 month ago	1	1 2 3	1	1	1
54163327	Initiative 5%	2019	4/24/19	46	Male	0	0	0	0	0	NA	0	NA	14	4	Ratanak Kiri	<6 months (mobile)	A few times/year	2 nights to 1 week	4	2	5	0	0	0	0	1	0	NA	NA	NA	0	0	0	0	0	1	1	0	0	NA	Open	0	NA	NA	NA	NA	NA	NA
54163330	Initiative 5%	2019	4/25/19	33	Male	0	0	0	0	0	NA	0	NA	14	14	Ratanak Kiri	<6 months (mobile)	A few times/year	2 nights to 1 week	2	3	3 5	0	0	1	0	1	0	NA	NA	NA	0	0	0	0	0	1	1	0	0	NA	Open	0	NA	NA	NA	NA	NA	NA
54163331	Initiative 5%	2019	4/25/19	27	Male	0	0	0	0	0	NA	0	NA	14	14	Ratanak Kiri	<6 months (mobile)	A few times/year	2 nights to 1 week	3	3	5	0	0	0	0	1	0	NA	NA	NA	0	0	0	0	0	1	1	0	0	NA	Open	0	NA	NA	NA	NA	NA	NA
54163338	Initiative 5%	2019	4/25/19	41	Male	0	0	0	0	0	NA	0	NA	14	14	Ratanak Kiri	<6 months (mobile)	A few times/year	>1 week	3	2	5	0	0	0	0	1	0	NA	NA	NA	0	0	0	0	0	1	1	0	0	NA	Open	0	NA	NA	NA	NA	NA	NA
54639300	Initiative 5%	2019	4/30/19	36	Male	0	0	0	0	0	NA	353	NA	4	4	Ratanak Kiri	6 months to 1 year (migrant)	Every month	>1 week	2	5	3	0	0	1	0	0	0	NA	NA	NA	0	0	0	0	0	1	1	0	0	NA	Open	1	Yes, <1 month ago	1	1	1	0	0
54639328	Initiative 5%	2019	4/30/19	51	Male	0	0	0	0	0	NA	362	NA	4	4	Mondul Kiri	<6 months (mobile)	Every month	2 nights to 1 week	7	5	3	0	0	1	0	0	0	NA	NA	NA	0	0	0	0	0	1	1	0	0	NA	Open	1	Yes, <1 month ago	1	1	1	0	0
54639350	Initiative 5%	2019	4/30/19	18	Male	0	1	0	0	0	NA	363	NA	4	4	Mondul Kiri	<6 months (mobile)	Every month	2 nights to 1 week	7	5	3	0	0	1	0	0	0	NA	NA	NA	0	0	0	0	0	1	1	0	0	NA	Open	1	Yes, <1 month ago	1	2 3	0	1	1
54639374	Initiative 5%	2019	5/1/19	44	Male	0	0	0	0	0	NA	32.6	NA	11	11	Mondul Kiri	<6 months (mobile)	Every week	No overnight	3	2	1	1	0	0	0	0	0	NA	NA	NA	0	0	0	1	0	1	1	0	0	NA	Open	1	Yes, <1 year ago	1	2 3	0	1	1
54639493	Initiative 5%	2019	5/1/19	58	Female	0	0	0	0	0	NA	32.5	NA	11	11	Mondul Kiri	6 months to 1 year (migrant)	Every month	>1 week	3	2	2	0	1	0	0	0	0	NA	NA	NA	0	0	0	1	0	0	0	0	1	មានមុង	Enclosed	1	Yes, <1 month ago	1	1 3	1	0	1
54639772	Initiative 5%	2019	4/30/19	18	Male	0	0	0	0	0	NA	36	NA	1	1	Mondul Kiri	>1 year (local)	Every month	2 nights to 1 week	2	1	3	0	0	1	0	0	0	NA	NA	NA	0	0	0	0	0	1	1	0	0	NA	Open	1	Yes, <1 year ago	1	3	0	0	1
54639783	Initiative 5%	2019	4/30/19	18	Male	0	0	0	0	0	NA	36	NA	1	1	Mondul Kiri	>1 year (local)	Every month	2 nights to 1 week	2	1	3	0	0	1	0	0	0	NA	NA	NA	0	0	0	0	0	1	1	0	0	NA	Open	1	Yes, <1 year ago	1	1 2 3	1	1	1
54640063	Initiative 5%	2019	5/2/19	28	Male	0	0	0	0	0	NA	35.6	NA	6	6	Kratie	<6 months (mobile)	Every month	>1 week	7	7	1 3	1	0	1	0	0	0	NA	NA	NA	0	0	0	0	0	1	1	0	0	NA	Enclosed	1	Yes, >1 year ago	1	2 3	0	1	1
54640130	Initiative 5%	2019	5/2/19	35	Male	0	1	0	0	0	NA	35.6	NA	6	6	Kratie	<6 months (mobile)	Every week	>1 week	7	7	1 2 3 4	1	1	1	1	0	0	NA	NA	NA	0	0	0	0	0	1	1	0	0	NA	Open	1	Never	1	1 2 3	1	1	1
54640133	Initiative 5%	2019	5/2/19	40	Male	0	0	0	0	0	NA	36	NA	2	2	Mondul Kiri	<6 months (mobile)	Every week	2 nights to 1 week	2	2	4	0	0	0	1	0	0	NA	NA	NA	0	0	1	0	0	0	0	0	0	NA	Open	1	Yes, <1 month ago	1	1	1	0	0
54640486	Initiative 5%	2019	5/2/19	27	Male	0	0	0	0	0	NA	35.6	NA	5	5	Kratie	<6 months (mobile)	<1 time/year	>1 week	7	7	1 2 3 4	1	1	1	1	0	0	NA	NA	NA	0	0	0	0	0	1	1	0	0	NA	Open	1	Yes, <1 month ago	1	1 2 3	1	1	1
54707205	Initiative 5%	2019	4/30/19	38	Male	0	0	0	0	0	NA	0	NA	14	14	Ratanak Kiri	<6 months (mobile)	A few times/year	>1 week	4	2	5	0	0	0	0	1	0	NA	NA	NA	0	0	0	0	0	1	1	0	0	NA	Open	0	NA	NA	NA	NA	NA	NA
54707233	Initiative 5%	2019	5/1/19	48	Male	0	1	0	0	0	NA	0	NA	14	14	Kratie	<6 months (mobile)	A few times/year	>1 week	7	1	1	1	0	0	0	0	0	NA	NA	NA	0	0	0	0	0	1	1	0	0	NA	Open	1	Yes, >1 year ago	1	2 4	0	1	0
54707237	Initiative 5%	2019	5/1/19	19	Male	0	1	0	0	0	NA	0	NA	14	14	Kratie	<6 months (mobile)	A few times/year	>1 week	7	1	1	1	0	0	0	0	0	NA	NA	NA	0	0	0	0	0	0	1	0	0	NA	Open	1	Yes, <1 month ago	1	1 2 4	1	1	0
54707250	Initiative 5%	2019	5/2/19	27	Male	0	1	0	0	0	NA	35.7	NA	24	1 2	Kratie	>1 year (local)	Every week	2 nights to 1 week	1	2	1 3 4	1	0	1	1	0	0	NA	NA	NA	0	0	0	0	0	1	1	0	0	NA	Open	1	Yes, <1 year ago	1	1 2 3	1	1	1
54707300	Initiative 5%	2019	5/1/19	18	Male	0	1	0	0	0	NA	36.6	NA	10	10	Kratie	<6 months (mobile)	Every week	2 nights to 1 week	2	1	4	0	0	0	1	0	0	NA	NA	NA	0	0	0	0	0	1	0	0	0	NA	Open	1	Yes, <1 year ago	1	1 2	1	1	0
54707302	Initiative 5%	2019	5/2/19	27	Male	0	0	0	0	0	NA	0	NA	14	30	Kratie	<6 months (mobile)	Every week	>1 week	7	2	3	0	0	1	0	0	0	NA	NA	NA	0	0	0	0	0	1	1	0	0	NA	Open	0	NA	NA	NA	NA	NA	NA
54707308	Initiative 5%	2019	5/2/19	57	Male	0	0	0	0	0	NA	36.3	NA	26	26	Kratie	<6 months (mobile)	Every day	No overnight	1	1	1 2 3 4	1	1	1	1	0	0	NA	NA	NA	0	0	0	0	1	1	0	0	0	NA	Open	1	Yes, <1 month ago	1	1 2 3	1	1	1
54707320	Initiative 5%	2019	5/1/19	14	Male	0	0	0	0	0	NA	36.3	NA	10	10	Kratie	<6 months (mobile)	Every week	2 nights to 1 week	3	1	4	0	0	0	1	0	0	NA	NA	NA	0	0	0	0	0	1	0	0	0	NA	Open	1	Yes, <1 year ago	1	1 2	1	1	0
54707360	Initiative 5%	2019	4/30/19	34	Male	0	1	0	0	0	NA	35.5	NA	25	25	Kratie	6 months to 1 year (migrant)	Every day	No overnight	1	1	1 3 4	1	0	1	1	0	0	NA	NA	NA	0	0	0	0	0	1	1	0	0	NA	Open	1	Yes, <1 year ago	1	1 2 3	1	1	1
54707365	Initiative 5%	2019	4/30/19	20	Female	0	0	0	0	0	NA	34.3	NA	25	25	Kratie	<6 months (mobile)	Every day	No overnight	1	1	1 3 4	1	0	1	1	0	0	NA	NA	NA	0	0	0	0	0	1	1	0	0	NA	Open	1	Yes, <1 year ago	1	1 2 3	1	1	1
54707373	Initiative 5%	2019	5/1/19	20	Male	0	0	0	0	0	NA	35.5	NA	18	1 2 3	Kratie	<6 months (mobile)	A few times/year	2 nights to 1 week	7	2	3	0	0	1	0	0	0	NA	NA	NA	0	0	0	0	0	1	1	0	0	NA	Open	0	NA	NA	NA	NA	NA	NA
54707398	Initiative 5%	2019	5/2/19	25	Male	0	0	0	0	0	NA	36.9	NA	26	26	Kratie	<6 months (mobile)	Every week	2 nights to 1 week	2	1	1 2 5	1	1	0	0	1	0	NA	NA	NA	0	0	0	0	0	1	1	0	0	NA	Open	1	Never	1	1 2 3	1	1	1
54707531	Initiative 5%	2019	5/2/19	31	Male	NA	NA	NA	NA	NA	NA	33.1	NA	19	8 10 12 13 14	Kratie	<6 months (mobile)	A few times/year	2 nights to 1 week	3	1	3	0	0	1	0	0	0	NA	NA	NA	0	0	0	0	0	1	1	0	0	NA	Open	1	Yes, <1 year ago	1	1 2	1	1	0
54707538	Initiative 5%	2019	5/3/19	34	Male	0	0	0	0	0	NA	34.7	NA	22	22	Kratie	>1 year (local)	Every month	2 nights to 1 week	5	2	1 9	1	0	0	0	0	1	NA	NA	NA	0	0	0	0	0	1	1	0	0	NA	Open	1	Yes, <1 month ago	1	1 2 3	1	1	1
54707579	Initiative 5%	2019	5/2/19	39	Male	0	0	0	0	0	NA	35.4	NA	25	25	Kratie	6 months to 1 year (migrant)	Every month	2 nights to 1 week	10	2	1 2 3 4	1	1	1	1	0	0	NA	NA	NA	0	0	0	0	1	1	1	0	0	NA	Open	1	Yes, <1 year ago	1	1 2 3	1	1	1
54707583	Initiative 5%	2019	5/2/19	20	Male	0	1	0	0	0	NA	37.8	P. falciparum	23	23	Kratie	<6 months (mobile)	A few times/year	>1 week	30	3	3	0	0	1	0	0	0	NA	NA	NA	0	0	0	0	0	1	1	0	0	NA	Enclosed	1	Yes, <1 month ago	1	1 2 3	1	1	1
54707586	Initiative 5%	2019	5/2/19	30	Male	0	0	0	0	0	NA	34.6	NA	25	25	Kratie	6 months to 1 year (migrant)	Every month	2 nights to 1 week	10	2	1 2 3 4	1	1	1	1	0	0	NA	NA	NA	0	0	0	0	1	1	1	0	0	NA	Open	1	Yes, <1 year ago	1	1 2 3	1	1	1
54707589	Initiative 5%	2019	5/3/19	55	Male	0	1	0	0	0	NA	35.6	NA	26	26	Kratie	6 months to 1 year (migrant)	Every day	1 overnight	2	1	1 2 5	1	1	0	0	1	0	NA	NA	NA	0	0	0	0	0	1	1	0	0	NA	Open	0	NA	NA	NA	NA	NA	NA
54707595	Initiative 5%	2019	5/1/19	22	Male	0	0	0	0	0	NA	35.6	NA	18	1 2 3	Kratie	<6 months (mobile)	A few times/year	2 nights to 1 week	7	2	3	0	0	1	0	0	0	NA	NA	NA	0	0	0	0	0	1	1	0	0	NA	Open	0	NA	NA	NA	NA	NA	NA
54707599	Initiative 5%	2019	5/3/19	22	Male	0	1	0	0	0	NA	35.9	NA	26	26	Kratie	<6 months (mobile)	Every day	2 nights to 1 week	2	1	1 2 5	1	1	0	0	1	0	NA	NA	NA	0	0	0	0	0	1	1	0	0	NA	Open	1	Yes, <1 month ago	1	1 2 3	1	1	1
54707603	Initiative 5%	2019	5/3/19	36	Male	0	0	0	0	0	NA	36.3	NA	26	26	Kratie	<6 months (mobile)	Every week	1 overnight	2	1	1 2 5	1	1	0	0	1	0	NA	NA	NA	0	0	0	0	0	1	1	0	0	NA	Open	1	Yes, <1 month ago	1	1 2 3	1	1	1
54707606	Initiative 5%	2019	5/2/19	62	Male	0	1	0	0	0	NA	35.3	NA	23	23	Kratie	<6 months (mobile)	Every day	>1 week	3	12	2 3	0	1	1	0	0	0	NA	NA	NA	0	0	0	0	0	1	1	0	0	NA	Open	1	Yes, <1 year ago	1	1 2 3	1	1	1
54708270	Initiative 5%	2019	4/30/19	28	Male	0	0	0	0	0	NA	36.6	NA	9	9	Kratie	<6 months (mobile)	Every week	2 nights to 1 week	5	2	3	0	0	1	0	0	0	NA	NA	NA	0	0	0	0	0	1	1	0	0	NA	Open	0	NA	NA	NA	NA	NA	NA
54708280	Initiative 5%	2019	4/30/19	57	Male	0	0	0	0	0	NA	36.2	NA	9	9	Prey Veng	6 months to 1 year (migrant)	Every week	>1 week	15	2	3	0	0	1	0	0	0	NA	NA	NA	0	0	0	0	0	1	1	0	0	NA	Open	1	Yes, >1 year ago	1	1 2 3	1	1	1
54708290	Initiative 5%	2019	4/30/19	28	Male	0	0	0	0	0	NA	36.8	NA	9	9	Mondul Kiri	<6 months (mobile)	Every week	>1 week	15	2	3	0	0	1	0	0	0	NA	NA	NA	0	0	0	0	0	1	1	0	0	NA	Open	1	Yes, <1 year ago	1	1 2 3 4	1	1	1
54708298	Initiative 5%	2019	5/1/19	53	Female	0	0	0	0	0	NA	34.1	NA	9	9	Mondul Kiri	<6 months (mobile)	Every month	>1 week	15	2	3	0	0	1	0	0	0	NA	NA	NA	0	0	0	0	0	1	1	0	0	NA	Open	1	Yes, >1 year ago	1	1 2 3	1	1	1
54708304	Initiative 5%	2019	5/2/19	30	Male	0	0	0	0	0	NA	35.2	NA	9	9	Mondul Kiri	<6 months (mobile)	Every week	>1 week	15	3	3	0	0	1	0	0	0	NA	NA	NA	0	0	0	0	0	1	1	0	0	NA	Open	1	Yes, >1 year ago	1	1 2 3	1	1	1
54708316	Initiative 5%	2019	5/2/19	31	Female	0	0	0	0	0	NA	35.5	NA	9	9	Mondul Kiri	<6 months (mobile)	Every week	>1 week	15	3	3	0	0	1	0	0	0	NA	NA	NA	0	0	0	0	0	1	1	0	0	NA	Open	1	Yes, >1 year ago	1	1 2 3	1	1	1
54741701	Initiative 5%	2019	5/1/19	28	Male	0	1	0	0	0	NA	35.6	NA	20	20	Kratie	<6 months (mobile)	Every week	2 nights to 1 week	2	1	1	1	0	0	0	0	0	NA	NA	NA	0	0	0	0	0	1	1	0	0	NA	Open	1	Yes, >1 year ago	1	1 2 3 4	1	1	1
54741705	Initiative 5%	2019	5/1/19	38	Male	0	0	0	0	0	NA	35.6	NA	20	20 21	Kratie	<6 months (mobile)	Every week	2 nights to 1 week	1	1	1	1	0	0	0	0	0	NA	NA	NA	0	0	0	0	0	1	1	0	0	NA	Open	1	Yes, >1 year ago	1	2 3 4	0	1	1
54826184	Initiative 5%	2019	4/30/19	51	Male	0	0	0	0	0	NA	0	NA	15	15	Kratie	<6 months (mobile)	Every week	>1 week	20	3	3	0	0	1	0	0	0	NA	NA	NA	0	0	0	0	0	1	1	0	0	NA	Open	1	Yes, <1 month ago	1	1 2 3	1	1	1
54829365	Initiative 5%	2019	4/30/19	35	Male	1	0	0	0	0	NA	0	NA	15	15	Kratie	6 months to 1 year (migrant)	Every week	>1 week	20	2	3	0	0	1	0	0	0	NA	NA	NA	0	0	0	0	0	1	1	0	0	NA	Open	1	Yes, <1 year ago	1	1 2 3	1	1	1
55173051	Initiative 5%	2019	5/8/19	21	Male	0	0	0	0	0	NA	38.3	NA	27	1 2 3	Kratie	>1 year (local)	Every week	2 nights to 1 week	6	3	1 3	1	0	1	0	0	0	NA	NA	NA	0	0	0	0	0	1	1	0	0	NA	Open	1	Yes, <1 year ago	1	1 2 3	1	1	1
55173061	Initiative 5%	2019	5/8/19	32	Male	0	0	0	0	0	NA	36.6	NA	27	1 2 3 4	Kratie	>1 year (local)	Every week	2 nights to 1 week	6	3	1 3 4	1	0	1	1	0	0	NA	NA	NA	0	0	0	0	0	1	1	0	0	NA	Open	1	Yes, <1 year ago	0	NA	NA	NA	NA
55173063	Initiative 5%	2019	5/8/19	23	Male	0	0	0	0	0	NA	37.6	NA	27	1 2 3	Kratie	6 months to 1 year (migrant)	Every week	2 nights to 1 week	3	6	1 3 4	1	0	1	1	0	0	NA	NA	NA	0	0	0	0	0	1	1	0	0	NA	Open	1	Yes, <1 year ago	1	1 2 3	1	1	1
55173067	Initiative 5%	2019	5/8/19	41	Male	0	0	0	0	0	NA	36.7	NA	27	1 2 3	Kratie	>1 year (local)	Every week	2 nights to 1 week	6	3	1 3 4	1	0	1	1	0	0	NA	NA	NA	0	0	0	0	0	1	1	0	0	NA	Open	0	NA	NA	NA	NA	NA	NA
55173072	Initiative 5%	2019	5/8/19	20	Male	0	0	0	0	0	NA	36.2	NA	27	1 2 3	Kratie	>1 year (local)	Every week	2 nights to 1 week	7	3	1 3 4	1	0	1	1	0	0	NA	NA	NA	0	0	0	0	0	1	1	0	0	NA	Open	1	Yes, <1 year ago	1	1 2 3	1	1	1
55173074	Initiative 5%	2019	5/8/19	55	Male	0	0	0	0	0	NA	35.2	NA	27	1 2	Kratie	>1 year (local)	Every week	2 nights to 1 week	3	1	1 3	1	0	1	0	0	0	NA	NA	NA	0	0	0	0	0	1	1	0	0	NA	Open	1	Yes, <1 year ago	1	1 2 3	1	1	1
55173571	Initiative 5%	2019	5/8/19	38	Male	NA	NA	NA	NA	NA	NA	36.6	NA	20	20	Mondul Kiri	6 months to 1 year (migrant)	Every month	No overnight	1	1	1	1	0	0	0	0	0	NA	NA	NA	0	0	0	0	0	1	1	0	0	NA	Open	1	Yes, >1 year ago	1	1 2 3	1	1	1
55173572	Initiative 5%	2019	5/8/19	35	Male	NA	NA	NA	NA	NA	NA	36.6	NA	20	20	Mondul Kiri	<6 months (mobile)	Every week	No overnight	1	1	1	1	0	0	0	0	0	NA	NA	NA	0	0	0	0	0	1	1	0	0	NA	Open	1	Yes, >1 year ago	1	2 3	0	1	1
55173573	Initiative 5%	2019	5/10/19	18	Male	0	0	0	0	0	NA	36.6	NA	25	20 21	Kratie	<6 months (mobile)	Every month	No overnight	1	1	1	1	0	0	0	0	0	NA	NA	NA	0	0	0	0	0	1	1	0	0	NA	Open	1	Yes, >1 year ago	1	1 2	1	1	0
55175045	Initiative 5%	2019	5/7/19	40	Female	0	0	0	0	0	NA	35	NA	25	25	Kratie	>1 year (local)	Every day	No overnight	1	1	1 2 3 4	1	1	1	1	0	0	NA	NA	NA	0	0	0	0	1	0	0	0	0	NA	Open	1	Yes, >1 year ago	1	1 2 3	1	1	1
55175062	Initiative 5%	2019	5/7/19	57	Male	0	0	0	0	0	NA	34.6	NA	25	25	Kratie	>1 year (local)	Every day	No overnight	1	1	1 2 3 4	1	1	1	1	0	0	NA	NA	NA	0	0	0	0	0	0	1	0	0	NA	Open	0	NA	NA	NA	NA	NA	NA
55175074	Initiative 5%	2019	5/8/19	25	Male	0	0	0	0	0	NA	34.5	NA	25	25	Kratie	>1 year (local)	Every day	No overnight	1	1	1 3 4	1	0	1	1	0	0	NA	NA	NA	0	0	0	0	0	0	0	0	1	មិនមានអង្រឹង	Open	1	Never	1	1 2 3	1	1	1
55175083	Initiative 5%	2019	5/8/19	40	Male	0	0	0	0	0	NA	35.6	NA	25	25	Kratie	>1 year (local)	Every day	No overnight	1	1	1 3 4	1	0	1	1	0	0	NA	NA	NA	0	0	0	0	0	0	0	0	1	មិនមានអង្រឹងតេ	Open	1	Yes, >1 year ago	1	1 2 3	1	1	1
55179403	Initiative 5%	2019	5/7/19	30	Male	0	0	0	0	0	NA	36	NA	26	1 2 3	Kratie	>1 year (local)	Every week	2 nights to 1 week	5	1	1 3	1	0	1	0	0	0	NA	NA	NA	0	0	0	0	0	1	1	0	0	NA	Open	1	Yes, <1 year ago	1	1 2 3	1	1	1
55179416	Initiative 5%	2019	5/7/19	29	Male	0	0	0	0	0	NA	36.4	NA	26	1 2 3	Kratie	>1 year (local)	Every week	2 nights to 1 week	5	1	1 3	1	0	1	0	0	0	NA	NA	NA	0	0	0	0	0	1	1	0	0	NA	Open	1	Yes, <1 year ago	1	1 2 3	1	1	1
55179419	Initiative 5%	2019	5/7/19	20	Male	0	0	0	0	0	NA	37.5	NA	26	1 2 3	Kratie	>1 year (local)	Every week	2 nights to 1 week	5	1	1 3	1	0	1	0	0	0	NA	NA	NA	0	0	0	0	0	1	1	0	0	NA	Open	1	Yes, <1 year ago	1	1 2 3	1	1	1
55179473	Initiative 5%	2019	5/8/19	26	Male	1	0	0	0	0	NA	35.9	NA	26	26	Kratie	<6 months (mobile)	Every week	2 nights to 1 week	2	3	1 2 5	1	1	0	0	1	0	NA	NA	NA	0	0	0	0	0	1	1	0	0	NA	Open	1	Yes, <1 month ago	0	NA	NA	NA	NA
55179514	Initiative 5%	2019	5/8/19	27	Male	1	1	0	0	0	NA	35.9	NA	26	26	Kratie	<6 months (mobile)	Every week	2 nights to 1 week	2	3	1 2 5	1	1	0	0	1	0	NA	NA	NA	0	0	0	0	0	1	1	0	0	NA	Open	1	Yes, <1 month ago	1	1 2 3	1	1	1
55179515	Initiative 5%	2019	5/8/19	18	Male	0	0	0	0	0	NA	36.2	NA	26	26	Kratie	<6 months (mobile)	Every day	No overnight	2	1	1 2 5	1	1	0	0	1	0	NA	NA	NA	0	0	0	0	0	1	1	0	0	NA	Open	1	Yes, <1 month ago	0	NA	NA	NA	NA
55179566	Initiative 5%	2019	5/9/19	29	Male	0	0	0	0	0	NA	35.6	NA	26	26	Kratie	<6 months (mobile)	Every week	2 nights to 1 week	1	6	1 2 5	1	1	0	0	1	0	NA	NA	NA	0	0	0	0	0	1	1	0	0	NA	Open	1	Yes, <1 month ago	1	1 2 3	1	1	1
55179570	Initiative 5%	2019	5/9/19	20	Male	1	0	0	0	0	NA	35.2	NA	24	24	Kratie	>1 year (local)	Every day	No overnight	7	3	1 2 3	1	1	1	0	0	0	NA	NA	NA	0	0	0	0	0	1	1	0	0	NA	Open	1	Never	1	1 2 3 4	1	1	1
55180212	Initiative 5%	2019	5/7/19	55	Male	0	0	0	0	0	NA	35.2	NA	22	22	Kratie	6 months to 1 year (migrant)	Every month	2 nights to 1 week	6	5	1 3	1	0	1	0	0	0	NA	NA	NA	0	0	0	0	0	1	1	0	0	NA	Open	1	Yes, <1 year ago	1	1 2 3	1	1	1
55180249	Initiative 5%	2019	5/7/19	16	Male	0	0	0	0	0	NA	35.5	NA	22	22	Kratie	6 months to 1 year (migrant)	Every week	2 nights to 1 week	4	2	1 3	1	0	1	0	0	0	NA	NA	NA	0	0	0	0	0	1	1	0	0	NA	Open	1	Yes, <1 month ago	1	1 2 3	1	1	1
55180256	Initiative 5%	2019	5/7/19	32	Male	0	0	0	0	0	NA	36.8	NA	22	22	Kratie	6 months to 1 year (migrant)	Every week	2 nights to 1 week	7	3	1 2 9	1	1	0	0	0	1	NA	NA	NA	0	0	0	0	0	1	1	0	0	NA	Open	1	Yes, <1 month ago	1	1 2 3	1	1	1
55180305	Initiative 5%	2019	5/7/19	53	Male	1	0	0	0	0	NA	355	0	23	23	Kratie	>1 year (local)	Every day	No overnight	1	5	1 3	1	0	1	0	0	0	NA	NA	NA	0	0	0	0	0	1	1	0	0	NA	Open	1	Never	1	1 2 3 4	1	1	1
55180346	Initiative 5%	2019	5/7/19	17	Male	0	1	0	0	0	NA	35.9	NA	22	22	Kratie	6 months to 1 year (migrant)	Every week	2 nights to 1 week	7	3	1 2 3	1	1	1	0	0	0	NA	NA	NA	0	0	0	0	0	1	1	0	0	NA	Open	1	Yes, <1 year ago	1	1 2 3 4	1	1	1
55180350	Initiative 5%	2019	5/7/19	37	Male	0	1	0	0	0	NA	35.9	NA	22	22	Kratie	6 months to 1 year (migrant)	Every week	2 nights to 1 week	7	3	1 3	1	0	1	0	0	0	NA	NA	NA	0	0	0	0	0	1	1	0	0	NA	Open	1	Yes, <1 month ago	1	1 2 3 4	1	1	1
55180425	Initiative 5%	2019	5/7/19	49	Male	1	0	0	0	0	NA	37.1	NA	22	22	Kratie	6 months to 1 year (migrant)	Every month	>1 week	10	4	1 3	1	0	1	0	0	0	NA	NA	NA	0	0	0	0	0	1	1	0	0	NA	Open	1	Yes, <1 month ago	1	1 2 3 4	1	1	1
55180429	Initiative 5%	2019	5/7/19	21	Male	0	1	0	0	0	NA	35.9	NA	22	22	Kratie	6 months to 1 year (migrant)	Every week	2 nights to 1 week	6	3	1 3	1	0	1	0	0	0	NA	NA	NA	0	0	0	0	0	1	1	0	0	NA	Open	1	Yes, <1 month ago	1	1 2 3 4	1	1	1
55180436	Initiative 5%	2019	5/9/19	10	Female	0	1	0	0	0	NA	35.6	NA	23	23	Mondul Kiri	>1 year (local)	Every day	No overnight	1	1	1 2 3	1	1	1	0	0	0	NA	NA	NA	0	0	0	1	0	1	1	0	0	NA	Open	1	Yes, <1 month ago	1	1 2 3 4	1	1	1
55180452	Initiative 5%	2019	5/9/19	35	Female	0	1	0	0	0	NA	34.6	NA	23	23	Mondul Kiri	6 months to 1 year (migrant)	Every day	No overnight	1	1	1 2	1	1	0	0	0	0	NA	NA	NA	0	0	0	1	0	1	1	0	0	NA	Open	1	Yes, <1 month ago	1	1 2 3 4	1	1	1
55180478	Initiative 5%	2019	5/8/19	24	Male	0	0	0	0	0	NA	35.4	NA	22	22	Kratie	6 months to 1 year (migrant)	Every week	2 nights to 1 week	5	2	1 3	1	0	1	0	0	0	NA	NA	NA	0	0	0	0	0	1	1	0	0	NA	Open	1	Yes, <1 month ago	1	1 2 3 4	1	1	1
55180482	Initiative 5%	2019	5/9/19	20	Male	0	1	0	0	0	NA	364	0	23	23	Kratie	<6 months (mobile)	Every day	1 overnight	20	5	1 2	1	1	0	0	0	0	NA	NA	NA	0	0	0	0	0	1	1	0	0	NA	Open	1	Yes, <1 month ago	1	1 2 3 4	1	1	1
55182593	Initiative 5%	2019	5/9/19	32	Male	0	0	0	0	0	NA	34.5	NA	5	5	Ratanak Kiri	<6 months (mobile)	Every week	2 nights to 1 week	4	3	9	0	0	0	0	0	1	NA	NA	NA	0	0	0	0	0	1	1	0	0	NA	Open	1	Yes, <1 month ago	1	1 2 3 4	1	1	1
55182599	Initiative 5%	2019	5/7/19	49	Male	0	0	0	0	0	NA	35.3	NA	6	6	Mondul Kiri	<6 months (mobile)	Every month	2 nights to 1 week	3	2	9	0	0	0	0	0	1	NA	NA	NA	0	0	0	0	0	1	0	0	0	NA	Open	1	Never	1	1 2 3 4	1	1	1
55182618	Initiative 5%	2019	5/7/19	39	Female	0	0	0	0	0	NA	35.2	NA	6	6	Mondul Kiri	<6 months (mobile)	Every month	2 nights to 1 week	3	2	9	0	0	0	0	0	1	NA	NA	NA	0	0	0	0	0	1	0	0	0	NA	Open	1	Never	1	1 2 3 4	1	1	1
55182624	Initiative 5%	2019	5/9/19	22	Male	NA	NA	NA	NA	NA	NA	35.2	NA	5	5	Ratanak Kiri	<6 months (mobile)	Every week	2 nights to 1 week	4	3	9	0	0	0	0	0	1	NA	NA	NA	0	0	0	0	0	1	1	0	0	NA	Open	1	Never	1	1 2 3 4	1	1	1
55182654	Initiative 5%	2019	5/9/19	17	Male	0	1	0	0	0	NA	36	NA	1	1	Ratanak Kiri	>1 year (local)	Every week	2 nights to 1 week	3	1	2	0	1	0	0	0	0	NA	NA	NA	0	0	0	0	0	1	1	0	0	NA	Open	1	Yes, <1 year ago	1	3	0	0	1
55182673	Initiative 5%	2019	5/9/19	20	Male	NA	NA	NA	NA	NA	NA	36	NA	1	1	Ratanak Kiri	>1 year (local)	Every week	2 nights to 1 week	3	1	2	0	1	0	0	0	0	NA	NA	NA	0	0	0	0	0	1	1	0	0	NA	Open	1	Yes, <1 year ago	1	3	0	0	1
55182674	Initiative 5%	2019	5/7/19	49	Male	0	0	0	0	0	NA	35.1	NA	3	3	Mondul Kiri	<6 months (mobile)	Every week	No overnight	1	1	2 5	0	1	0	0	1	0	NA	NA	NA	0	0	0	0	0	1	1	0	0	NA	Open	0	NA	NA	NA	NA	NA	NA
55182696	Initiative 5%	2019	5/7/19	43	Male	1	1	0	0	0	NA	37	NA	8	8	Mondul Kiri	<6 months (mobile)	Every day	2 nights to 1 week	7	4	3	0	0	1	0	0	0	NA	NA	NA	0	0	0	0	0	1	0	0	0	NA	Open	1	Never	1	1	1	0	0
55182711	Initiative 5%	2019	5/7/19	22	Male	NA	NA	NA	NA	NA	NA	33.5	NA	2	2	Mondul Kiri	<6 months (mobile)	A few times/year	2 nights to 1 week	2	2	3	0	0	1	0	0	0	NA	NA	NA	0	0	0	0	0	1	0	0	0	NA	Open	0	NA	NA	NA	NA	NA	NA
55182725	Initiative 5%	2019	5/7/19	28	Male	0	0	0	0	0	NA	35.2	NA	3	3	Mondul Kiri	<6 months (mobile)	Every week	2 nights to 1 week	1	2	1 3	1	0	1	0	0	0	NA	NA	NA	0	0	0	0	0	1	1	0	0	NA	Open	1	Yes, <1 year ago	1	1 2 3	1	1	1
55182751	Initiative 5%	2019	5/9/19	47	Male	0	0	0	0	0	NA	35.5	NA	11	11	Kratie	<6 months (mobile)	Every week	2 nights to 1 week	6	4	2	0	1	0	0	0	0	NA	NA	NA	0	0	0	0	0	1	1	0	0	NA	Open	1	Yes, <1 month ago	1	1 3	1	0	1
55182771	Initiative 5%	2019	5/9/19	16	Male	0	0	0	0	0	NA	36	NA	3	1 3	Mondul Kiri	<6 months (mobile)	Every week	2 nights to 1 week	3	2	1 3	1	0	1	0	0	0	NA	NA	NA	0	0	0	0	0	1	1	0	0	NA	Open	1	Yes, <1 year ago	1	1 2 4	1	1	0
55182772	Initiative 5%	2019	5/9/19	34	Male	0	0	0	0	0	NA	35.5	NA	11	11	Ratanak Kiri	<6 months (mobile)	Every month	1 overnight	2	2	2	0	1	0	0	0	0	NA	NA	NA	0	0	0	0	0	1	1	0	0	NA	Open	0	NA	NA	NA	NA	NA	NA
55182807	Initiative 5%	2019	5/9/19	54	Male	0	0	0	0	0	NA	34.5	NA	3	1 3	Mondul Kiri	<6 months (mobile)	Every month	2 nights to 1 week	3	2	1 3	1	0	1	0	0	0	NA	NA	NA	0	0	0	0	0	1	1	0	0	NA	Open	1	Yes, >1 year ago	1	1 2 3 4	1	1	1
55190117	Initiative 5%	2019	5/7/19	33	Male	0	1	0	0	0	NA	0	NA	19	19	Kratie	<6 months (mobile)	Every month	>1 week	7	7	3	0	0	1	0	0	0	NA	NA	NA	0	0	0	0	0	1	1	0	0	NA	Open	0	NA	NA	NA	NA	NA	NA
55190166	Initiative 5%	2019	5/7/19	55	Male	0	0	0	0	0	NA	0	NA	18	1 2 3	Kratie	<6 months (mobile)	A few times/year	>1 week	3	1	2	0	1	0	0	0	0	NA	NA	NA	0	0	0	0	0	1	1	0	0	NA	Open	1	Never	1	1 2 3	1	1	1
55196138	Initiative 5%	2019	5/7/19	28	Male	0	0	0	0	0	NA	36.2	NA	9	9	Mondul Kiri	<6 months (mobile)	Every month	>1 week	30	5	3	0	0	1	0	0	0	NA	NA	NA	0	0	0	0	0	1	1	0	0	NA	Open	1	Yes, >1 year ago	1	1 2 3	1	1	1
55196148	Initiative 5%	2019	5/7/19	47	Male	0	0	0	0	0	NA	35.5	NA	9	9	Mondul Kiri	>1 year (local)	Every week	>1 week	10	3	3	0	0	1	0	0	0	NA	NA	NA	0	0	0	0	0	1	1	0	0	NA	Open	1	Yes, <1 year ago	1	1 2 3	1	1	1
55196150	Initiative 5%	2019	5/7/19	13	Male	0	0	0	0	0	NA	35.6	NA	9	9	Mondul Kiri	>1 year (local)	Every week	>1 week	10	3	3	0	0	1	0	0	0	NA	NA	NA	0	0	0	0	0	1	1	0	0	NA	Open	1	Yes, >1 year ago	1	1 2 3 4	1	1	1
55196165	Initiative 5%	2019	5/7/19	19	Male	0	0	0	0	0	NA	35.6	NA	9	9	Mondul Kiri	>1 year (local)	Every week	>1 week	10	2	3	0	0	1	0	0	0	NA	NA	NA	0	0	0	0	0	1	1	0	0	NA	Open	1	Yes, <1 year ago	1	1 2 3	1	1	1
55196179	Initiative 5%	2019	5/7/19	20	Male	0	0	0	0	0	NA	36.2	NA	9	9	Mondul Kiri	>1 year (local)	Every month	>1 week	15	2	3	0	0	1	0	0	0	NA	NA	NA	0	0	0	0	0	1	1	0	0	NA	Open	1	Yes, >1 year ago	1	1 2 3	1	1	1
55196185	Initiative 5%	2019	5/9/19	19	Male	0	1	0	0	0	NA	35.8	NA	9	9	Kratie	<6 months (mobile)	Every week	>1 week	15	5	3	0	0	1	0	0	0	NA	NA	NA	0	0	0	0	0	1	1	0	0	NA	Open	1	Yes, <1 year ago	1	1 2	1	1	0
55196198	Initiative 5%	2019	5/10/19	28	Male	0	0	0	0	0	NA	36.2	NA	9	8	Mondul Kiri	>1 year (local)	Every month	>1 week	9	2	9	0	0	0	0	0	1	NA	NA	NA	0	0	0	0	0	0	1	0	0	NA	Open	1	Yes, <1 year ago	1	1 2 3	1	1	1
55196201	Initiative 5%	2019	5/10/19	22	Male	0	0	0	0	0	NA	35.9	NA	9	8	Mondul Kiri	>1 year (local)	Every month	>1 week	9	3	9	0	0	0	0	0	1	NA	NA	NA	0	0	0	0	0	0	1	0	0	NA	Open	1	Yes, >1 year ago	1	1 2 3	1	1	1
55290504	Initiative 5%	2019	5/10/19	27	Male	0	0	0	0	0	NA	35.5	NA	30	1	Kratie	<6 months (mobile)	A few times/year	>1 week	13	1	3	0	0	1	0	0	0	NA	NA	NA	0	0	0	0	0	1	1	0	0	NA	Open	0	NA	NA	NA	NA	NA	NA
55773863	Initiative 5%	2019	5/14/19	49	Male	0	0	0	0	0	NA	36.5	NA	21	22	Kratie	<6 months (mobile)	A few times/year	2 nights to 1 week	5	3	1 3	1	0	1	0	0	0	NA	NA	NA	0	0	0	0	0	1	1	0	0	NA	Open	1	Never	1	1 2 3 4	1	1	1
55859344	Initiative 5%	2019	5/14/19	29	Male	0	1	0	0	0	NA	35.8	NA	22	22	Kratie	>1 year (local)	Every week	2 nights to 1 week	6	4	1 3	1	0	1	0	0	0	NA	NA	NA	0	0	0	0	0	1	1	0	0	NA	Open	1	Yes, <1 month ago	1	1 2 3 4	1	1	1
55859347	Initiative 5%	2019	5/16/19	17	Male	1	1	0	0	0	NA	35.8	NA	22	22	Kratie	>1 year (local)	Every week	2 nights to 1 week	5	3	1 3	1	0	1	0	0	0	NA	NA	NA	0	0	0	0	0	1	1	0	0	NA	Open	1	Yes, <1 year ago	1	1 2 3 4	1	1	1
55859814	Initiative 5%	2019	5/14/19	26	Male	NA	NA	NA	NA	NA	NA	35.5	NA	29	3	Kratie	<6 months (mobile)	Every day	No overnight	3	1	3 5	0	0	1	0	1	0	NA	NA	NA	0	0	0	0	0	1	1	0	0	NA	Open	1	Yes, <1 month ago	1	1 2 3	1	1	1
55859815	Initiative 5%	2019	5/16/19	56	Male	0	0	0	0	0	NA	35.3	NA	29	29	Kratie	<6 months (mobile)	Every week	2 nights to 1 week	5	2	3 5	0	0	1	0	1	0	NA	NA	NA	0	0	0	0	0	1	1	0	0	NA	Open	1	Yes, <1 month ago	1	1 2 3 4	1	1	1
55860181	Initiative 5%	2019	5/13/19	40	Male	0	1	0	0	0	NA	35.7	NA	26	1 2	Kratie	>1 year (local)	Every week	No overnight	1	1	1 3 4	1	0	1	1	0	0	NA	NA	NA	0	0	0	0	0	1	1	0	0	NA	Open	1	Never	1	1 2 3	1	1	1
55860192	Initiative 5%	2019	5/13/19	21	Male	0	1	0	0	0	NA	37	NA	26	26	Kratie	6 months to 1 year (migrant)	Every week	2 nights to 1 week	3	3	1 2 5	1	1	0	0	1	0	NA	NA	NA	0	0	0	0	0	1	1	0	0	NA	Open	1	Yes, <1 year ago	0	NA	NA	NA	NA
55860202	Initiative 5%	2019	5/15/19	31	Male	0	1	0	0	0	NA	36.8	NA	26	26	Kratie	<6 months (mobile)	Every day	No overnight	1	1	1 2 5	1	1	0	0	1	0	NA	NA	NA	0	0	0	0	0	1	1	0	0	NA	Open	1	Yes, <1 month ago	1	1 2 3	1	1	1
55860822	Initiative 5%	2019	5/13/19	30	Male	0	0	0	0	0	NA	35.6	NA	27	27	Kratie	<6 months (mobile)	Every week	2 nights to 1 week	2	2	1 2 5	1	1	0	0	1	0	NA	NA	NA	0	0	0	0	0	1	1	0	0	NA	Open	1	Yes, <1 year ago	0	NA	NA	NA	NA
55860826	Initiative 5%	2019	5/15/19	25	Male	0	0	0	0	0	NA	37.4	NA	27	1 2	Kratie	>1 year (local)	Every week	2 nights to 1 week	2	1	1 3	1	0	1	0	0	0	NA	NA	NA	0	0	0	0	0	1	1	0	0	NA	Open	1	Yes, <1 year ago	1	1 2 3	1	1	1
55861028	Initiative 5%	2019	5/14/19	21	Male	0	1	0	0	0	NA	35.6	NA	25	25	Kratie	>1 year (local)	Every month	2 nights to 1 week	7	1	1 3 4	1	0	1	1	0	0	NA	NA	NA	0	0	0	0	0	1	1	0	0	NA	Open	1	Yes, >1 year ago	0	NA	NA	NA	NA
55861034	Initiative 5%	2019	5/14/19	26	Male	0	0	0	0	0	NA	34.8	NA	25	25	Kratie	>1 year (local)	Every week	2 nights to 1 week	7	1	1 3 4	1	0	1	1	0	0	NA	NA	NA	0	0	0	0	0	1	1	0	0	NA	Open	1	Yes, >1 year ago	0	NA	NA	NA	NA
55861070	Initiative 5%	2019	5/15/19	26	Male	0	0	0	0	0	NA	35.6	NA	30	1	Kratie	<6 months (mobile)	Every month	>1 week	15	8	3	0	0	1	0	0	0	NA	NA	NA	0	0	0	0	0	1	1	0	0	NA	Open	1	Yes, >1 year ago	1	1 2 3	1	1	1
55861076	Initiative 5%	2019	5/15/19	29	Male	0	0	0	0	0	NA	3.56	NA	30	1	Kratie	<6 months (mobile)	Every week	No overnight	1	1	2 3	0	1	1	0	0	0	NA	NA	NA	0	0	0	0	0	0	1	0	0	NA	Open	0	NA	NA	NA	NA	NA	NA
55861085	Initiative 5%	2019	5/15/19	24	Male	0	0	0	0	0	NA	3.52	NA	30	1	Kratie	<6 months (mobile)	Every month	No overnight	1	1	2	0	1	0	0	0	0	NA	NA	NA	0	0	0	0	0	0	1	0	0	NA	Open	1	Yes, <1 year ago	1	1 2 3	1	1	1
55861086	Initiative 5%	2019	5/17/19	41	Male	0	0	0	0	0	NA	35.3	NA	30	1	Kratie	<6 months (mobile)	A few times/year	No overnight	1	1	3	0	0	1	0	0	0	NA	NA	NA	0	0	0	0	0	0	1	0	0	NA	Open	1	Yes, >1 year ago	1	1 2 3	1	1	1
55861094	Initiative 5%	2019	5/17/19	43	Male	0	1	0	0	0	NA	35.6	NA	30	1	Kratie	<6 months (mobile)	Every month	2 nights to 1 week	6	3	3	0	0	1	0	0	0	NA	NA	NA	0	0	0	0	0	1	1	0	0	NA	Open	1	Yes, <1 year ago	1	1 2 3	1	1	1
55861152	Initiative 5%	2019	5/14/19	21	Male	0	0	0	0	0	NA	36.5	NA	23	23	Kratie	<6 months (mobile)	Every day	2 nights to 1 week	20	7	1 2 3	1	1	1	0	0	0	NA	NA	NA	0	0	0	0	0	1	1	0	0	NA	Open	1	Yes, <1 month ago	1	1 2 3 4	1	1	1
55871874	Initiative 5%	2019	5/14/19	55	Male	NA	NA	NA	NA	NA	NA	0	NA	18	1 2 3	Kratie	<6 months (mobile)	A few times/year	2 nights to 1 week	7	1	3	0	0	1	0	0	0	NA	NA	NA	0	0	0	0	0	1	1	0	0	NA	Open	1	Never	1	1 2	1	1	0
55872228	Initiative 5%	2019	5/14/19	56	Male	0	1	0	0	0	NA	0	NA	18	1 2 3	Kratie	6 months to 1 year (migrant)	A few times/year	2 nights to 1 week	7	5	3	0	0	1	0	0	0	NA	NA	NA	0	0	0	0	0	1	1	0	0	NA	Open	1	Never	1	1 2	1	1	0
55872281	Initiative 5%	2019	5/15/19	29	Male	0	1	0	0	0	NA	0	NA	18	1 2 3	Kratie	<6 months (mobile)	Every month	1 overnight	3	1	3	0	0	1	0	0	0	NA	NA	NA	0	0	0	0	0	1	1	0	0	NA	Open	0	NA	NA	NA	NA	NA	NA
55872310	Initiative 5%	2019	5/15/19	30	Male	0	0	0	0	0	NA	0	NA	18	1 2 5	Kratie	<6 months (mobile)	Every week	1 overnight	3	1	3	0	0	1	0	0	0	NA	NA	NA	0	0	0	0	0	1	1	0	0	NA	Open	1	Never	1	1 2	1	1	0
55872383	Initiative 5%	2019	5/15/19	38	Male	0	0	0	0	0	NA	0	NA	18	4 15 16 18	Kratie	<6 months (mobile)	Every week	2 nights to 1 week	4	1	3	0	0	1	0	0	0	NA	NA	NA	0	0	0	0	0	1	1	0	0	NA	Open	0	NA	NA	NA	NA	NA	NA
55872653	Initiative 5%	2019	5/16/19	37	Male	0	1	0	0	0	NA	0	NA	18	8 16 17 18	Kratie	<6 months (mobile)	Every month	2 nights to 1 week	14	2	3	0	0	1	0	0	0	NA	NA	NA	0	0	0	0	0	1	1	0	0	NA	Open	0	NA	NA	NA	NA	NA	NA
55874272	Initiative 5%	2019	5/9/19	43	Male	NA	NA	NA	NA	NA	NA	35.7	NA	16	16	Kratie	6 months to 1 year (migrant)	<1 time/year	>1 week	6	2	3	0	0	1	0	0	0	NA	NA	NA	0	0	0	0	0	1	0	0	0	NA	Open	0	NA	NA	NA	NA	NA	NA
55874439	Initiative 5%	2019	5/10/19	18	Male	0	0	0	0	0	NA	35.8	NA	16	16	Mondul Kiri	<6 months (mobile)	Every month	No overnight	3	3	2	0	1	0	0	0	0	NA	NA	NA	0	0	0	0	0	1	1	0	0	NA	Open	0	NA	NA	NA	NA	NA	NA
55874501	Initiative 5%	2019	5/14/19	28	Male	NA	NA	NA	NA	NA	NA	36.2	NA	16	16	Ratanak Kiri	<6 months (mobile)	<1 time/year	No overnight	1	1	2	0	1	0	0	0	0	NA	NA	NA	0	0	0	0	0	1	1	0	0	NA	Open	0	NA	NA	NA	NA	NA	NA
55874548	Initiative 5%	2019	5/14/19	20	Male	NA	NA	NA	NA	NA	NA	0	NA	14	14	Kratie	>1 year (local)	Every day	No overnight	1	1	3	0	0	1	0	0	0	NA	NA	NA	0	0	0	0	0	0	1	0	0	NA	Open	0	NA	NA	NA	NA	NA	NA
55874553	Initiative 5%	2019	5/14/19	47	Male	0	0	0	0	0	NA	0	NA	14	14	Kratie	>1 year (local)	Every day	No overnight	1	1	3	0	0	1	0	0	0	NA	NA	NA	0	0	0	0	0	0	1	0	0	NA	Open	0	NA	NA	NA	NA	NA	NA
55874618	Initiative 5%	2019	5/14/19	27	Male	0	0	0	0	0	NA	0	NA	14	14	Kratie	>1 year (local)	Every day	No overnight	1	1	3	0	0	1	0	0	0	NA	NA	NA	0	0	0	0	0	0	1	0	0	NA	Open	0	NA	NA	NA	NA	NA	NA
55874635	Initiative 5%	2019	5/17/19	32	Male	NA	NA	NA	NA	NA	NA	0	NA	16	16	Kratie	6 months to 1 year (migrant)	Every day	>1 week	3	3	3	0	0	1	0	0	0	NA	NA	NA	0	0	0	0	0	1	0	0	0	NA	Open	0	NA	NA	NA	NA	NA	NA
55875120	Initiative 5%	2019	5/7/19	37	Male	0	1	0	0	0	NA	0	NA	19	19	Kratie	<6 months (mobile)	Every month	2 nights to 1 week	7	7	3	0	0	1	0	0	0	NA	NA	NA	0	0	0	0	0	1	1	0	0	NA	Open	0	NA	NA	NA	NA	NA	NA
55875123	Initiative 5%	2019	5/8/19	21	Male	0	1	0	0	0	NA	0	NA	19	8 9 18 19	Kratie	<6 months (mobile)	A few times/year	2 nights to 1 week	7	5	3	0	0	1	0	0	0	NA	NA	NA	0	0	0	0	0	1	1	0	0	NA	Open	1	Yes, <1 month ago	1	1 2 3	1	1	1
55875160	Initiative 5%	2019	5/8/19	21	Male	0	0	0	0	0	NA	0	NA	19	19	Kratie	<6 months (mobile)	A few times/year	2 nights to 1 week	7	3	3	0	0	1	0	0	0	NA	NA	NA	0	0	0	0	0	1	1	0	0	NA	Open	1	Yes, <1 month ago	0	NA	NA	NA	NA
55875487	Initiative 5%	2019	4/30/19	18	Male	0	0	0	0	0	NA	0	NA	15	15	Kratie	>1 year (local)	Every month	>1 week	10	3	3	0	0	1	0	0	0	NA	NA	NA	0	0	0	0	0	1	1	0	0	NA	Open	1	Yes, >1 year ago	1	1 2 3	1	1	1
55875489	Initiative 5%	2019	4/30/19	21	Male	NA	NA	NA	NA	NA	NA	0	NA	15	15	Kratie	>1 year (local)	Every month	>1 week	13	3	3	0	0	1	0	0	0	NA	NA	NA	0	0	0	0	0	1	1	0	0	NA	Open	1	Yes, <1 month ago	1	1 2 3	1	1	1
55875676	Initiative 5%	2019	4/30/19	18	Male	1	0	0	0	0	NA	0	NA	15	15	Kratie	<6 months (mobile)	Every day	>1 week	2	3	3	0	0	1	0	0	0	NA	NA	NA	0	0	0	0	0	1	1	0	0	NA	Open	0	NA	NA	NA	NA	NA	NA
55875678	Initiative 5%	2019	4/30/19	19	Female	0	0	0	0	0	NA	0	NA	15	15	Kratie	>1 year (local)	Every day	No overnight	2	1	3	0	0	1	0	0	0	NA	NA	NA	0	0	0	0	0	1	1	0	0	NA	Open	0	NA	NA	NA	NA	NA	NA
55875687	Initiative 5%	2019	4/30/19	21	Male	0	0	0	0	0	NA	0	NA	15	15	Ratanak Kiri	<6 months (mobile)	Every week	>1 week	4	2	5	0	0	0	0	1	0	NA	NA	NA	0	0	0	0	0	1	1	0	0	NA	Open	1	Yes, <1 month ago	1	1 2 3	1	1	1
55875730	Initiative 5%	2019	5/1/19	32	Male	NA	NA	NA	NA	NA	NA	0	NA	15	15	Ratanak Kiri	<6 months (mobile)	Every week	2 nights to 1 week	4	3	5	0	0	0	0	1	0	NA	NA	NA	0	0	0	0	0	1	1	0	0	NA	Open	1	Never	1	1 2 3	1	1	1
55875860	Initiative 5%	2019	5/3/19	37	Male	NA	NA	NA	NA	NA	NA	0	NA	15	15	Kratie	<6 months (mobile)	Every month	2 nights to 1 week	5	1	3	0	0	1	0	0	0	NA	NA	NA	0	0	0	0	0	1	1	0	0	NA	Open	0	NA	NA	NA	NA	NA	NA
55875862	Initiative 5%	2019	5/7/19	14	Male	0	1	0	0	0	NA	0	NA	15	15	Kratie	<6 months (mobile)	Every day	No overnight	1	1	1 5	1	0	0	0	1	0	NA	NA	NA	0	0	0	0	0	1	1	0	0	NA	Open	1	Yes, <1 year ago	1	1 2 3	1	1	1
55875910	Initiative 5%	2019	5/8/19	14	Male	0	0	0	0	0	NA	0	NA	15	15	Kratie	<6 months (mobile)	Every week	2 nights to 1 week	4	2	3	0	0	1	0	0	0	NA	NA	NA	0	0	0	0	0	1	1	0	0	NA	Open	1	Never	1	1 2 3	1	1	1
55875920	Initiative 5%	2019	5/8/19	26	Male	0	0	0	0	0	NA	0	NA	15	15	Kratie	<6 months (mobile)	Every week	2 nights to 1 week	4	1	5	0	0	0	0	1	0	NA	NA	NA	0	0	0	0	0	1	1	0	0	NA	Open	0	NA	NA	NA	NA	NA	NA
55875947	Initiative 5%	2019	5/8/19	28	Male	0	0	0	0	0	NA	0	NA	15	15	Kratie	<6 months (mobile)	Every week	2 nights to 1 week	4	1	5	0	0	0	0	1	0	NA	NA	NA	0	0	0	0	0	1	1	0	0	NA	Open	0	NA	NA	NA	NA	NA	NA
55876018	Initiative 5%	2019	5/9/19	46	Female	0	0	0	0	0	NA	36.4	NA	15	15	Kratie	<6 months (mobile)	Every week	>1 week	5	12	5	0	0	0	0	1	0	NA	NA	NA	0	0	0	0	1	1	0	0	0	NA	Open	1	Yes, <1 month ago	1	1 2 3	1	1	1
55876021	Initiative 5%	2019	5/9/19	43	Female	0	0	0	0	0	NA	36.5	NA	15	15	Kratie	<6 months (mobile)	Every month	2 nights to 1 week	4	12	5	0	0	0	0	1	0	NA	NA	NA	0	0	0	0	0	1	1	0	0	NA	Open	1	Yes, <1 month ago	1	1 2 3	1	1	1
55876055	Initiative 5%	2019	5/9/19	15	Male	0	0	0	0	0	NA	0	NA	15	15	Kratie	<6 months (mobile)	Every week	2 nights to 1 week	3	2	5	0	0	0	0	1	0	NA	NA	NA	0	0	0	0	0	1	1	0	0	NA	Open	0	NA	NA	NA	NA	NA	NA
55876058	Initiative 5%	2019	5/9/19	19	Male	0	1	0	0	0	NA	0	NA	15	15	Kratie	<6 months (mobile)	Every week	2 nights to 1 week	4	2	5	0	0	0	0	1	0	NA	NA	NA	0	0	0	0	0	1	1	0	0	NA	Open	0	NA	NA	NA	NA	NA	NA
55876083	Initiative 5%	2019	5/9/19	18	Male	0	1	0	0	0	NA	0	NA	15	15	Kratie	<6 months (mobile)	Every week	2 nights to 1 week	3	2	5	0	0	0	0	1	0	NA	NA	NA	0	0	0	0	0	1	1	0	0	NA	Open	0	NA	NA	NA	NA	NA	NA
55876135	Initiative 5%	2019	5/10/19	19	Male	0	1	0	0	0	NA	0	NA	15	15	Kratie	<6 months (mobile)	Every month	2 nights to 1 week	11	2	4	0	0	0	1	0	0	NA	NA	NA	0	0	0	0	0	1	1	0	0	NA	Open	1	Never	1	1 2 3	1	1	1
55876176	Initiative 5%	2019	4/30/19	34	Male	0	1	0	0	0	NA	0	NA	15	15	Kratie	>1 year (local)	Every month	>1 week	10	3	3	0	0	1	0	0	0	NA	NA	NA	0	0	0	0	0	1	1	0	0	NA	Open	1	Yes, <1 month ago	1	1 2 3	1	1	1
55929173	Initiative 5%	2019	5/15/19	50	Male	0	0	0	0	0	NA	36.2	NA	9	9	Mondul Kiri	<6 months (mobile)	Every week	2 nights to 1 week	2	1	9	0	0	0	0	0	1	NA	NA	NA	0	0	0	0	0	0	1	0	0	NA	Open	1	Yes, >1 year ago	1	1 2 3	1	1	1
55929180	Initiative 5%	2019	5/15/19	16	Male	0	0	0	0	0	NA	35.6	NA	9	9	Mondul Kiri	<6 months (mobile)	Every week	2 nights to 1 week	2	1	9	0	0	0	0	0	1	NA	NA	NA	0	0	0	0	0	0	1	0	0	NA	Open	1	Yes, >1 year ago	1	1 2 3	1	1	1
55969948	Initiative 5%	2019	5/14/19	24	Male	0	0	0	0	0	NA	34	NA	1	1	Ratanak Kiri	>1 year (local)	Every week	No overnight	5	1	4	0	0	0	1	0	0	NA	NA	NA	0	0	0	0	0	1	1	0	0	NA	Open	1	Never	1	1 3	1	0	1
55970265	Initiative 5%	2019	5/16/19	16	Female	0	0	0	0	0	NA	36.2	NA	3	2 3	Mondul Kiri	<6 months (mobile)	Every week	No overnight	1	1	1 3	1	0	1	0	0	0	NA	NA	NA	0	0	0	0	0	1	1	0	0	NA	Open	1	Never	0	NA	NA	NA	NA
55970601	Initiative 5%	2019	5/14/19	37	Male	NA	NA	NA	NA	NA	NA	36.6	NA	20	20	Kratie	<6 months (mobile)	Every month	1 overnight	3	2	1	1	0	0	0	0	0	NA	NA	NA	0	0	0	0	0	1	1	0	0	NA	Open	1	Yes, <1 month ago	1	1 2 3	1	1	1
55970875	Initiative 5%	2019	5/16/19	40	Male	0	1	0	0	0	NA	35.5	NA	5	5	Ratanak Kiri	<6 months (mobile)	Every week	2 nights to 1 week	2	1	4	0	0	0	1	0	0	NA	NA	NA	0	0	0	0	0	1	1	0	0	NA	Open	1	Never	1	1 2 3	1	1	1
55970877	Initiative 5%	2019	5/16/19	28	Male	0	0	0	0	0	NA	35.2	NA	5	5	Ratanak Kiri	<6 months (mobile)	Every week	No overnight	2	1	3 4	0	0	1	1	0	0	NA	NA	NA	0	0	0	0	0	1	1	0	0	NA	Open	1	Never	1	1 2 3 4	1	1	1
55970898	Initiative 5%	2019	5/16/19	45	Male	0	0	0	0	0	NA	32.5	NA	5	5	Ratanak Kiri	<6 months (mobile)	Every week	No overnight	2	1	3 4	0	0	1	1	0	0	NA	NA	NA	0	0	0	0	0	1	1	0	0	NA	Open	1	Never	1	1 2 3 4	1	1	1
55970903	Initiative 5%	2019	5/16/19	30	Male	0	0	0	0	0	NA	34.5	NA	5	5	Ratanak Kiri	<6 months (mobile)	Every week	No overnight	2	1	3 4	0	0	1	1	0	0	NA	NA	NA	0	0	0	0	0	0	0	1	0	NA	Open	1	Never	1	1 2 3 4	1	1	1
56479225	Initiative 5%	2019	5/21/19	40	Male	0	0	0	0	0	NA	36.3	NA	26	26	Kratie	<6 months (mobile)	Every week	>1 week	2	1	1 2 5	1	1	0	0	1	0	NA	NA	NA	0	0	0	0	0	1	1	0	0	NA	Open	1	Yes, <1 month ago	1	1 2 3	1	1	1
56479230	Initiative 5%	2019	5/22/19	42	Male	1	0	0	0	0	NA	36	NA	26	26	Kratie	<6 months (mobile)	Every day	No overnight	6	1	1 2 5	1	1	0	0	1	0	NA	NA	NA	0	0	0	0	0	1	1	0	0	NA	Open	1	Never	1	1 2 3	1	1	1
56479298	Initiative 5%	2019	5/22/19	59	Male	0	0	0	0	0	NA	35.2	NA	26	26	Kratie	<6 months (mobile)	Every week	No overnight	6	1	1 2 5	1	1	0	0	1	0	NA	NA	NA	0	0	0	0	0	1	1	0	0	NA	Open	1	Never	1	1 2 3	1	1	1
56479362	Initiative 5%	2019	5/22/19	36	Male	NA	NA	NA	NA	NA	NA	37.4	NA	26	26	Kratie	<6 months (mobile)	Every week	2 nights to 1 week	2	1	1 2 5	1	1	0	0	1	0	NA	NA	NA	0	0	0	0	0	1	1	0	0	NA	Open	1	Never	1	1 2 3	1	1	1
56479382	Initiative 5%	2019	5/24/19	50	Male	0	0	0	0	0	NA	36.7	NA	26	26	Kratie	<6 months (mobile)	Every week	>1 week	2	8	1 2 5	1	1	0	0	1	0	NA	NA	NA	0	0	0	0	0	1	1	0	0	NA	Open	1	Never	0	NA	NA	NA	NA
56479400	Initiative 5%	2019	5/24/19	60	Female	0	0	0	0	0	NA	34.4	NA	26	26	Kratie	<6 months (mobile)	Every week	2 nights to 1 week	2	8	1 2 5	1	1	0	0	1	0	NA	NA	NA	0	0	0	0	0	1	1	0	0	NA	Open	1	Never	1	1 2 3	1	1	1
56479414	Initiative 5%	2019	5/24/19	63	Female	0	0	0	0	0	NA	36	NA	26	26	Kratie	<6 months (mobile)	Every week	2 nights to 1 week	2	8	1 2 5	1	1	0	0	1	0	NA	NA	NA	0	0	0	0	0	1	1	0	0	NA	Open	1	Never	0	NA	NA	NA	NA
56479760	Initiative 5%	2019	5/21/19	24	Male	0	0	0	0	0	NA	36.3	NA	23	23	Kratie	>1 year (local)	Every day	No overnight	1	1	2 3	0	1	1	0	0	0	NA	NA	NA	0	0	0	0	0	1	1	0	0	NA	Open	1	Yes, <1 month ago	1	1 2 3 4	1	1	1
56479961	Initiative 5%	2019	5/21/19	20	Male	0	1	0	0	0	NA	35.4	NA	23	23	Kratie	>1 year (local)	Every day	1 overnight	7	2	2 3	0	1	1	0	0	0	NA	NA	NA	0	0	0	0	0	1	1	0	0	NA	Open	1	Yes, <1 month ago	1	1 2 3 4	1	1	1
56480045	Initiative 5%	2019	5/23/19	49	Male	0	0	0	0	0	NA	365	0	23	23	Kratie	>1 year (local)	Every week	2 nights to 1 week	15	3	1 2 3	1	1	1	0	0	0	NA	NA	NA	0	0	0	0	0	1	1	0	0	NA	Open	1	Never	1	1 2 3 4	1	1	1
56480417	Initiative 5%	2019	5/21/19	48	Male	0	0	0	0	0	NA	36.4	NA	22	22	Kratie	>1 year (local)	Every month	2 nights to 1 week	9	4	1 3	1	0	1	0	0	0	NA	NA	NA	0	0	0	0	0	1	1	0	0	NA	Open	1	Yes, <1 year ago	1	1 2 3 4	1	1	1
56480458	Initiative 5%	2019	5/21/19	29	Male	1	0	0	0	0	NA	35.8	NA	22	22	Kratie	>1 year (local)	Every month	2 nights to 1 week	9	4	1 3	1	0	1	0	0	0	NA	NA	NA	0	0	0	0	0	1	1	0	0	NA	Open	1	Yes, <1 month ago	1	1 2 3 4	1	1	1
56480492	Initiative 5%	2019	5/21/19	36	Male	0	0	0	0	0	NA	35.9	NA	22	22	Kratie	<6 months (mobile)	A few times/year	2 nights to 1 week	15	10	1 3	1	0	1	0	0	0	NA	NA	NA	0	0	0	0	0	1	1	0	0	NA	Open	1	Yes, <1 year ago	1	1 2 3 4	1	1	1
56480524	Initiative 5%	2019	5/22/19	38	Male	0	0	0	0	0	NA	36.2	NA	22	22	Kratie	>1 year (local)	A few times/year	2 nights to 1 week	5	3	1 3	1	0	1	0	0	0	NA	NA	NA	0	0	0	0	0	1	1	0	0	NA	Open	1	Yes, >1 year ago	1	1 2 3 4	1	1	1
56480572	Initiative 5%	2019	5/23/19	19	Male	1	1	0	0	0	NA	35.8	NA	22	22	Kratie	>1 year (local)	Every month	>1 week	30	2	3	0	0	1	0	0	0	NA	NA	NA	0	0	0	0	0	1	1	0	0	NA	Open	1	Yes, <1 year ago	1	1 2 3 4	1	1	1
56480575	Initiative 5%	2019	5/23/19	25	Male	0	1	0	0	0	NA	34.9	NA	22	22	Kratie	>1 year (local)	Every month	>1 week	30	1	3	0	0	1	0	0	0	NA	NA	NA	0	0	0	0	0	1	1	0	0	NA	Open	1	Yes, <1 year ago	1	1 2 3 4	1	1	1
56482033	Initiative 5%	2019	5/24/19	22	Male	0	0	0	0	0	NA	35.4	NA	25	26	Kratie	>1 year (local)	Every week	2 nights to 1 week	10	1	3	0	0	1	0	0	0	NA	NA	NA	0	0	0	0	0	1	1	0	0	NA	Open	1	Yes, >1 year ago	1	1 2 3	1	1	1
56482281	Initiative 5%	2019	5/21/19	29	Male	0	0	0	0	0	NA	36.4	NA	24	24	Kratie	6 months to 1 year (migrant)	Every week	2 nights to 1 week	1	1	3	0	0	1	0	0	0	NA	NA	NA	0	0	1	0	0	0	0	0	0	NA	Open	0	NA	NA	NA	NA	NA	NA
56482332	Initiative 5%	2019	5/21/19	25	Male	0	1	0	0	0	NA	36.6	NA	24	24	Kratie	6 months to 1 year (migrant)	Every day	1 overnight	1	1	3	0	0	1	0	0	0	NA	NA	NA	0	0	1	0	0	0	0	0	0	NA	Open	1	Yes, <1 month ago	1	2 3 4	0	1	1
56482455	Initiative 5%	2019	5/21/19	36	Male	0	1	0	0	0	NA	36.5	NA	24	24	Kratie	6 months to 1 year (migrant)	Every week	1 overnight	1	1	3	0	0	1	0	0	0	NA	NA	NA	0	0	1	0	0	0	0	0	0	NA	Open	1	Yes, <1 month ago	1	2 3 4	0	1	1
56482520	Initiative 5%	2019	5/21/19	38	Male	0	0	0	0	0	NA	36.5	NA	24	24	Kratie	6 months to 1 year (migrant)	Every week	1 overnight	2	1	3	0	0	1	0	0	0	NA	NA	NA	0	0	1	0	0	0	0	0	0	NA	Open	1	Yes, <1 month ago	1	2 3 4	0	1	1
56560206	Initiative 5%	2019	5/21/19	50	Male	0	0	0	0	0	NA	0	NA	15	15	Tboung Khmum	<6 months (mobile)	Every day	>1 week	5	10	1	1	0	0	0	0	0	NA	NA	NA	0	0	0	0	0	1	1	0	0	NA	Open	1	Yes, <1 year ago	1	1 2 3	1	1	1
56560210	Initiative 5%	2019	5/21/19	46	Male	0	0	0	0	0	NA	0	NA	15	15	Takeo	<6 months (mobile)	Every day	>1 week	2	5	1	1	0	0	0	0	0	NA	NA	NA	0	0	0	0	0	1	1	0	0	NA	Open	1	Yes, >1 year ago	1	1 2 3	1	1	1
56560217	Initiative 5%	2019	5/22/19	39	Male	0	1	0	0	0	NA	0	NA	15	15	Takeo	<6 months (mobile)	Every week	2 nights to 1 week	1	3	3	0	0	1	0	0	0	NA	NA	NA	0	0	0	0	0	1	1	0	0	NA	Open	1	Yes, <1 month ago	1	1 2 3	1	1	1
56560230	Initiative 5%	2019	5/23/19	31	Male	0	0	0	0	0	NA	0	NA	15	15	Kampot	<6 months (mobile)	Every week	2 nights to 1 week	3	5	1	1	0	0	0	0	0	NA	NA	NA	0	0	0	0	0	1	1	0	0	NA	Open	1	Yes, <1 month ago	1	1 2 3	1	1	1
56560242	Initiative 5%	2019	5/23/19	25	Male	NA	NA	NA	NA	NA	NA	0	NA	15	15	Preah Vihear	<6 months (mobile)	Every week	No overnight	1	2	1	1	0	0	0	0	0	NA	NA	NA	0	0	0	0	0	1	1	0	0	NA	Open	1	Yes, <1 month ago	1	1 2 3	1	1	1
56560250	Initiative 5%	2019	5/23/19	23	Male	0	0	0	0	0	NA	0	NA	15	15	Ratanak Kiri	<6 months (mobile)	Every day	1 overnight	2	1	3	0	0	1	0	0	0	NA	NA	NA	0	0	0	0	0	1	1	0	0	NA	Open	1	Yes, <1 month ago	1	1 2 3	1	1	1
56560282	Initiative 5%	2019	5/21/19	20	Male	NA	NA	NA	NA	NA	NA	0	NA	16	16	Kratie	<6 months (mobile)	Every day	No overnight	1	1	5	0	0	0	0	1	0	NA	NA	NA	0	0	0	0	0	1	0	0	0	NA	Open	0	NA	NA	NA	NA	NA	NA
56560297	Initiative 5%	2019	5/22/19	48	Male	0	0	0	0	0	NA	0	NA	18	16 17 18	Kratie	<6 months (mobile)	A few times/year	1 overnight	8	1	3	0	0	1	0	0	0	NA	NA	NA	0	0	0	0	0	1	1	0	0	NA	Open	1	Never	0	NA	NA	NA	NA
56561293	Initiative 5%	2019	5/21/19	35	Male	0	0	0	0	0	NA	35.6	NA	30	1	Kratie	<6 months (mobile)	A few times/year	2 nights to 1 week	12	2	3	0	0	1	0	0	0	NA	NA	NA	0	0	0	0	0	1	1	0	0	NA	Open	0	NA	NA	NA	NA	NA	NA
56561295	Initiative 5%	2019	5/21/19	20	Male	1	1	0	0	0	NA	35.6	NA	30	1	Kratie	<6 months (mobile)	A few times/year	2 nights to 1 week	12	3	3	0	0	1	0	0	0	NA	NA	NA	0	0	0	0	0	1	1	0	0	NA	Open	1	Yes, <1 month ago	1	1 2 3	1	1	1
56561307	Initiative 5%	2019	5/22/19	63	Male	0	0	0	0	0	NA	35.6	NA	30	1	Kampong Cham	<6 months (mobile)	A few times/year	2 nights to 1 week	21	2	3	0	0	1	0	0	0	NA	NA	NA	0	0	0	0	0	1	1	0	0	NA	Open	0	NA	NA	NA	NA	NA	NA
56561308	Initiative 5%	2019	5/22/19	61	Male	0	0	0	0	0	NA	35.6	NA	30	1	Kampong Cham	6 months to 1 year (migrant)	A few times/year	>1 week	25	2	3	0	0	1	0	0	0	NA	NA	NA	0	0	0	0	0	1	1	0	0	NA	Open	0	NA	NA	NA	NA	NA	NA
56561314	Initiative 5%	2019	5/23/19	35	Male	0	0	0	0	0	NA	35.6	NA	30	1	Kratie	<6 months (mobile)	Every week	2 nights to 1 week	5	3	3 4	0	0	1	1	0	0	NA	NA	NA	0	0	0	0	0	1	1	0	0	NA	Open	1	Yes, <1 month ago	1	1 2 3	1	1	1
56561341	Initiative 5%	2019	5/21/19	47	Male	NA	NA	NA	NA	NA	NA	35.6	NA	28	28	Kratie	<6 months (mobile)	Every week	>1 week	7	1	1	1	0	0	0	0	0	NA	NA	NA	0	0	0	0	0	1	1	0	0	NA	Enclosed	1	Yes, <1 month ago	1	1 2 3	1	1	1
56561342	Initiative 5%	2019	5/24/19	27	Male	0	0	0	0	0	NA	35.6	NA	28	1 2	Kratie	<6 months (mobile)	A few times/year	2 nights to 1 week	13	3	3	0	0	1	0	0	0	NA	NA	NA	0	0	0	0	0	1	1	0	0	NA	Open	0	NA	NA	NA	NA	NA	NA
56648182	Initiative 5%	2019	5/23/19	39	Male	0	1	0	0	0	NA	35.1	NA	21	21	Kratie	>1 year (local)	A few times/year	2 nights to 1 week	3	3	1 3	1	0	1	0	0	0	NA	NA	NA	0	0	0	0	0	1	1	0	0	NA	Open	1	Never	1	1 2 3 4	1	1	1
56648567	Initiative 5%	2019	5/22/19	26	Male	0	0	0	0	0	NA	35.5	NA	11	11	Mondul Kiri	<6 months (mobile)	Every week	2 nights to 1 week	2	2	2	0	1	0	0	0	0	NA	NA	NA	0	0	0	0	0	1	0	0	0	NA	Open	1	Yes, <1 month ago	1	1 9	1	0	0
56648575	Initiative 5%	2019	5/22/19	24	Female	0	0	0	0	0	NA	35.5	NA	11	11	Mondul Kiri	<6 months (mobile)	Every month	2 nights to 1 week	2	2	2	0	1	0	0	0	0	NA	NA	NA	0	0	0	0	0	1	1	0	0	NA	Open	1	Yes, <1 year ago	1	1 3	1	0	1
56648988	Initiative 5%	2019	5/23/19	29	Male	NA	NA	NA	NA	NA	NA	36.6	NA	20	20	Kratie	<6 months (mobile)	Every month	2 nights to 1 week	2	4	1	1	0	0	0	0	0	NA	NA	NA	0	0	0	0	0	1	1	0	0	NA	Open	1	Yes, >1 year ago	1	1 2 3	1	1	1
56649009	Initiative 5%	2019	5/23/19	40	Male	NA	NA	NA	NA	NA	NA	33.5	NA	5	5	Mondul Kiri	>1 year (local)	Every week	2 nights to 1 week	4	3	1	1	0	0	0	0	0	NA	NA	NA	0	0	0	0	0	1	1	0	0	NA	Open	1	Yes, <1 year ago	1	1 3	1	0	1
56649026	Initiative 5%	2019	5/23/19	44	Male	NA	NA	NA	NA	NA	NA	33.5	NA	5	5	Mondul Kiri	>1 year (local)	Every week	2 nights to 1 week	4	3	1	1	0	0	0	0	0	NA	NA	NA	0	0	0	0	0	1	1	0	0	NA	Open	1	Yes, >1 year ago	1	1 3	1	0	1
56649040	Initiative 5%	2019	5/22/19	52	Male	0	0	0	0	0	NA	35	NA	9	9	Ratanak Kiri	<6 months (mobile)	Every week	>1 week	7	2	3	0	0	1	0	0	0	NA	NA	NA	0	0	0	0	0	1	1	0	0	NA	Open	0	NA	NA	NA	NA	NA	NA
56649044	Initiative 5%	2019	5/23/19	43	Male	0	0	0	0	0	NA	35.9	NA	9	9	Ratanak Kiri	<6 months (mobile)	Every week	>1 week	7	2	3	0	0	1	0	0	0	NA	NA	NA	0	0	0	0	0	1	1	0	0	NA	Open	1	Yes, >1 year ago	1	1 2 3	1	1	1
56649611	Initiative 5%	2019	5/21/19	30	Male	0	0	0	0	0	NA	34.7	NA	10	10	Mondul Kiri	<6 months (mobile)	<1 time/year	No overnight	1	1	2 5	0	1	0	0	1	0	NA	NA	NA	0	0	0	0	0	1	0	0	0	NA	Open	1	Never	1	1 2 3	1	1	1
56649617	Initiative 5%	2019	5/21/19	53	Male	NA	NA	NA	NA	NA	NA	37.1	NA	10	10	Mondul Kiri	<6 months (mobile)	Every day	No overnight	1	1	1 2	1	1	0	0	0	0	NA	NA	NA	0	0	0	0	0	1	0	0	0	NA	Open	1	Yes, >1 year ago	1	1 2	1	1	0
57164796	Initiative 5%	2019	5/28/19	23	Male	0	0	0	0	0	NA	35.5	NA	9	9	Kratie	<6 months (mobile)	Every week	No overnight	1	1	9	0	0	0	0	0	1	NA	NA	NA	0	0	0	0	0	0	0	1	0	NA	Open	1	Yes, <1 year ago	1	1 2 3	1	1	1
57165085	Initiative 5%	2019	5/29/19	46	Female	0	0	0	0	0	NA	35.6	NA	9	9	Mondul Kiri	<6 months (mobile)	Every week	2 nights to 1 week	3	1	3	0	0	1	0	0	0	NA	NA	NA	0	0	0	0	0	1	1	0	0	NA	Open	1	Yes, >1 year ago	1	1 2	1	1	0
57165088	Initiative 5%	2019	5/30/19	43	Male	0	1	0	0	0	NA	35.6	NA	9	9	Kratie	<6 months (mobile)	Every week	>1 week	15	3	3	0	0	1	0	0	0	NA	NA	NA	0	0	0	0	0	1	1	0	0	NA	Open	1	Yes, <1 year ago	1	1 2 3	1	1	1
57165473	Initiative 5%	2019	5/30/19	21	Male	0	1	0	0	0	NA	35.9	NA	9	9	Kratie	<6 months (mobile)	Every week	2 nights to 1 week	7	3	3	0	0	1	0	0	0	NA	NA	NA	0	0	0	0	0	1	1	0	0	NA	Open	1	Yes, <1 year ago	1	1 2 3	1	1	1
57165666	Initiative 5%	2019	5/30/19	49	Male	0	0	0	0	0	NA	35.6	NA	9	9	Kratie	<6 months (mobile)	Every week	2 nights to 1 week	7	3	3	0	0	1	0	0	0	NA	NA	NA	0	0	0	0	0	1	1	0	0	NA	Open	1	Yes, >1 year ago	1	1 2	1	1	0
57184591	Initiative 5%	2019	5/31/19	23	Male	0	0	0	0	0	NA	36.8	NA	1	1	Mondul Kiri	<6 months (mobile)	Every day	No overnight	1	1	1	1	0	0	0	0	0	NA	NA	NA	0	0	0	0	0	1	1	0	0	NA	Open	1	Yes, >1 year ago	1	3	0	0	1
57185683	Initiative 5%	2019	5/30/19	25	Male	0	0	0	0	0	NA	36.6	NA	12	12	Mondul Kiri	>1 year (local)	Every week	2 nights to 1 week	6	3	3	0	0	1	0	0	0	NA	NA	NA	0	0	0	0	0	1	1	0	0	NA	Open	0	NA	NA	NA	NA	NA	NA
57187136	Initiative 5%	2019	5/21/19	40	Male	0	0	0	0	0	NA	36.4	NA	3	3	Mondul Kiri	6 months to 1 year (migrant)	Every week	2 nights to 1 week	4	1	1 3	1	0	1	0	0	0	NA	NA	NA	0	0	0	0	0	1	1	0	0	NA	Open	1	Yes, >1 year ago	1	1 2 3	1	1	1
57187524	Initiative 5%	2019	5/30/19	32	Male	0	0	0	0	0	NA	36.6	NA	20	20	Kratie	<6 months (mobile)	Every month	2 nights to 1 week	2	1	1	1	0	0	0	0	0	NA	NA	NA	0	0	0	0	0	1	1	0	0	NA	Open	0	NA	NA	NA	NA	NA	NA
57201724	Initiative 5%	2019	5/28/19	37	Male	0	1	0	0	0	NA	0	NA	19	19	Kratie	<6 months (mobile)	Every month	2 nights to 1 week	7	7	3	0	0	1	0	0	0	NA	NA	NA	0	0	0	0	0	1	1	0	0	NA	Open	1	Never	1	1 2	1	1	0
57201742	Initiative 5%	2019	5/28/19	53	Male	0	1	0	0	0	NA	0	NA	19	19	Kratie	<6 months (mobile)	Every week	2 nights to 1 week	7	7	3	0	0	1	0	0	0	NA	NA	NA	0	0	0	0	0	1	1	0	0	NA	Open	0	NA	NA	NA	NA	NA	NA
57265532	Initiative 5%	2019	5/28/19	21	Male	1	0	0	0	0	NA	0	NA	15	15	Kratie	<6 months (mobile)	Every week	2 nights to 1 week	10	8	3	0	0	1	0	0	0	NA	NA	NA	0	0	0	0	0	1	1	0	0	NA	Open	1	Yes, <1 year ago	1	1 2 3	1	1	1
57265742	Initiative 5%	2019	5/28/19	24	Male	0	0	0	0	0	NA	0	NA	15	15	Kratie	<6 months (mobile)	Every week	>1 week	9	7	3	0	0	1	0	0	0	NA	NA	NA	0	0	0	0	0	1	1	0	0	NA	Open	1	Yes, >1 year ago	1	1 2 3	1	1	1
57265966	Initiative 5%	2019	5/28/19	43	Male	NA	NA	NA	NA	NA	NA	0	NA	15	15	Kratie	<6 months (mobile)	Every week	2 nights to 1 week	11	7	3	0	0	1	0	0	0	NA	NA	NA	0	0	0	0	0	1	1	0	0	NA	Open	0	NA	NA	NA	NA	NA	NA
57266172	Initiative 5%	2019	5/31/19	61	Male	0	0	0	0	0	NA	36.4	NA	26	16	Kratie	<6 months (mobile)	Every week	2 nights to 1 week	2	5	1 2 5	1	1	0	0	1	0	NA	NA	NA	0	0	0	0	0	1	1	0	0	NA	Open	1	Never	1	1 2 3	1	1	1
57266356	Initiative 5%	2019	5/29/19	45	Male	0	0	0	0	0	NA	0	NA	15	15	Kratie	<6 months (mobile)	Every week	2 nights to 1 week	1	2	3	0	0	1	0	0	0	NA	NA	NA	0	0	0	0	0	1	1	0	0	NA	Open	0	NA	NA	NA	NA	NA	NA
57266475	Initiative 5%	2019	5/30/19	18	Male	0	0	0	0	0	NA	0	NA	15	15	Kratie	<6 months (mobile)	Every day	No overnight	1	1	9	0	0	0	0	0	1	NA	NA	NA	0	0	0	0	0	1	1	0	0	NA	Open	0	NA	NA	NA	NA	NA	NA
57266540	Initiative 5%	2019	5/28/19	49	Male	0	0	0	0	0	NA	0	NA	18	15 16 18	Kratie	<6 months (mobile)	A few times/year	1 overnight	8	7	3	0	0	1	0	0	0	NA	NA	NA	0	0	0	0	1	1	0	0	0	NA	Open	0	NA	NA	NA	NA	NA	NA
57266650	Initiative 5%	2019	5/30/19	33	Male	0	0	0	0	0	NA	0	NA	18	2 3 6 9	Kratie	<6 months (mobile)	A few times/year	1 overnight	2	1	3	0	0	1	0	0	0	NA	NA	NA	0	0	0	0	0	1	1	0	0	NA	Open	0	NA	NA	NA	NA	NA	NA
57266775	Initiative 5%	2019	5/30/19	39	Male	0	0	0	0	0	NA	0	NA	18	14 15 16	Kratie	<6 months (mobile)	A few times/year	1 overnight	5	5	3	0	0	1	0	0	0	NA	NA	NA	0	0	0	0	0	1	1	0	0	NA	Open	0	NA	NA	NA	NA	NA	NA
57267007	Initiative 5%	2019	5/29/19	42	Male	0	1	0	0	0	NA	0	NA	14	14	Kratie	<6 months (mobile)	Every week	>1 week	10	8	3	0	0	1	0	0	0	NA	NA	NA	0	0	0	0	0	1	1	0	0	NA	Open	0	NA	NA	NA	NA	NA	NA
57267236	Initiative 5%	2019	5/29/19	34	Male	0	0	0	0	0	NA	0	NA	14	14	Kratie	<6 months (mobile)	Every week	>1 week	10	8	3	0	0	1	0	0	0	NA	NA	NA	0	0	0	0	0	1	1	0	0	NA	Open	1	Yes, >1 year ago	1	1 2 4	1	1	0
57267654	Initiative 5%	2019	5/30/19	31	Male	0	0	0	0	0	NA	0	NA	14	14	Kratie	<6 months (mobile)	A few times/year	>1 week	10	3	3	0	0	1	0	0	0	NA	NA	NA	0	0	0	0	0	1	1	0	0	NA	Open	1	Yes, >1 year ago	1	2 4	0	1	0
57267720	Initiative 5%	2019	5/30/19	18	Male	0	1	0	0	0	NA	0	NA	14	14	Kratie	<6 months (mobile)	A few times/year	>1 week	10	3	3	0	0	1	0	0	0	NA	NA	NA	0	0	0	0	0	1	1	0	0	NA	Open	1	Yes, >1 year ago	1	1 2 4	1	1	0
57267991	Initiative 5%	2019	5/29/19	27	Male	0	0	0	0	0	NA	36.4	NA	22	22	Kratie	>1 year (local)	Every month	>1 week	30	7	3	0	0	1	0	0	0	NA	NA	NA	0	0	0	0	0	1	1	0	0	NA	Open	1	Yes, <1 year ago	1	1 2 3 4	1	1	1
57268011	Initiative 5%	2019	5/29/19	37	Male	0	1	0	0	0	NA	35.3	NA	22	22	Kratie	>1 year (local)	A few times/year	>1 week	30	7	3	0	0	1	0	0	0	NA	NA	NA	0	0	0	0	0	1	1	0	0	NA	Open	1	Yes, >1 year ago	1	1 2 3 4	1	1	1
57268139	Initiative 5%	2019	5/27/19	42	Male	0	1	0	0	0	NA	35.7	NA	22	22	Kratie	>1 year (local)	Every week	2 nights to 1 week	3	2	1 3	1	0	1	0	0	0	NA	NA	NA	0	0	0	0	0	1	1	0	0	NA	Open	1	Yes, <1 year ago	1	1 2 3 4	1	1	1
57268198	Initiative 5%	2019	5/27/19	35	Male	0	0	0	0	0	NA	35.6	NA	30	1	Kratie	<6 months (mobile)	A few times/year	>1 week	15	7	3	0	0	1	0	0	0	NA	NA	NA	0	0	0	0	0	1	1	0	0	NA	Open	1	Yes, <1 year ago	1	1 2 3	1	1	1
57268219	Initiative 5%	2019	5/27/19	34	Male	0	1	0	0	0	NA	35.6	NA	30	1	Kratie	6 months to 1 year (migrant)	A few times/year	>1 week	16	6	3	0	0	1	0	0	0	NA	NA	NA	0	0	0	0	0	1	1	0	0	NA	Open	1	Yes, <1 year ago	1	1 2	1	1	0
57268263	Initiative 5%	2019	5/27/19	23	Male	0	0	0	0	0	NA	35.6	NA	30	1	Kratie	<6 months (mobile)	A few times/year	>1 week	15	6	3	0	0	1	0	0	0	NA	NA	NA	0	0	0	0	0	1	1	0	0	NA	Open	1	Yes, <1 year ago	1	1 2	1	1	0
57268332	Initiative 5%	2019	5/28/19	22	Male	0	0	0	0	0	NA	35.6	NA	30	1	Kratie	<6 months (mobile)	A few times/year	>1 week	18	9	3	0	0	1	0	0	0	NA	NA	NA	0	0	0	0	0	1	1	0	0	NA	Open	1	Yes, <1 month ago	1	1 2 3	1	1	1
57268362	Initiative 5%	2019	5/28/19	48	Male	0	0	0	0	0	NA	35.6	NA	28	1	Kratie	<6 months (mobile)	A few times/year	>1 week	16	1	3	0	0	1	0	0	0	NA	NA	NA	0	0	0	0	0	1	1	0	0	NA	Open	1	Yes, >1 year ago	0	NA	NA	NA	NA
57268489	Initiative 5%	2019	5/28/19	27	Male	0	0	0	0	0	NA	35.6	NA	28	1	Kratie	<6 months (mobile)	A few times/year	>1 week	16	1	3	0	0	1	0	0	0	NA	NA	NA	0	0	0	0	0	1	1	0	0	NA	Open	1	Yes, <1 year ago	1	1 2 3	1	1	1
57268495	Initiative 5%	2019	5/29/19	39	Male	NA	NA	NA	NA	NA	NA	35.6	NA	28	1	Kratie	<6 months (mobile)	A few times/year	2 nights to 1 week	2	1	3	0	0	1	0	0	0	NA	NA	NA	0	0	0	0	0	1	1	0	0	NA	Open	0	NA	NA	NA	NA	NA	NA
57268553	Initiative 5%	2019	5/29/19	37	Male	NA	NA	NA	NA	NA	NA	35.6	NA	28	1	Kratie	<6 months (mobile)	A few times/year	2 nights to 1 week	2	1	3	0	0	1	0	0	0	NA	NA	NA	0	0	0	0	0	1	1	0	0	NA	Open	1	Yes, <1 year ago	0	NA	NA	NA	NA
57641471	Initiative 5%	2019	6/4/19	56	Male	1	1	0	0	0	NA	35.5	NA	23	23	Kratie	>1 year (local)	Every week	1 overnight	15	3	3	0	0	1	0	0	0	NA	NA	NA	0	0	0	0	0	1	1	0	0	NA	Open	0	NA	NA	NA	NA	NA	NA
57641625	Initiative 5%	2019	6/5/19	29	Male	0	0	0	0	0	NA	34.6	NA	23	23	Kratie	>1 year (local)	Every day	1 overnight	7	3	1 2 3	1	1	1	0	0	0	NA	NA	NA	0	0	0	0	0	1	1	0	0	NA	Open	1	Yes, <1 month ago	1	1 2 3 4	1	1	1
57641745	Initiative 5%	2019	6/4/19	44	Female	0	0	0	0	0	NA	36.5	NA	24	24	Kratie	6 months to 1 year (migrant)	Every day	No overnight	2	1	3	0	0	1	0	0	0	NA	NA	NA	1	0	0	0	0	0	0	0	0	NA	Open	1	Yes, <1 year ago	1	1 2 4	1	1	0
57642139	Initiative 5%	2019	6/6/19	26	Male	0	1	0	0	0	NA	36.9	NA	27	1 2	Kratie	>1 year (local)	Every week	No overnight	1	1	1 2 3 4	1	1	1	1	0	0	NA	NA	NA	0	0	0	0	0	1	1	0	0	NA	Open	1	Yes, <1 year ago	1	1 2 3	1	1	1
57642204	Initiative 5%	2019	6/6/19	18	Male	0	1	0	0	0	NA	36.4	NA	22	22	Kratie	<6 months (mobile)	Every week	2 nights to 1 week	4	2	1	1	0	0	0	0	0	NA	NA	NA	0	0	0	0	0	1	1	0	0	NA	Open	1	Yes, <1 year ago	1	1 2 3 4	1	1	1
57654088	Initiative 5%	2019	6/5/19	27	Male	0	1	0	0	0	NA	36.1	NA	21	21	Kratie	<6 months (mobile)	Every week	>1 week	30	25	1 3	1	0	1	0	0	0	NA	NA	NA	0	0	0	0	0	1	1	0	0	NA	Open	1	Never	1	1 2 3 4	1	1	1
57655188	Initiative 5%	2019	6/7/19	45	Male	0	0	0	0	0	NA	36.5	NA	1	1	Mondul Kiri	>1 year (local)	Every day	No overnight	1	1	9	0	0	0	0	0	1	NA	NA	NA	0	0	0	0	0	0	0	1	0	NA	Open	1	Yes, <1 year ago	1	1 3	1	0	1
57655723	Initiative 5%	2019	6/6/19	37	Male	0	1	0	0	0	NA	33.7	NA	11	11	Kampong Cham	6 months to 1 year (migrant)	Every month	2 nights to 1 week	2	30	3	0	0	1	0	0	0	NA	NA	NA	0	0	0	0	0	1	1	0	0	NA	Open	1	Yes, <1 month ago	1	2	0	1	0
57655965	Initiative 5%	2019	6/6/19	25	Male	0	0	0	0	0	NA	35	NA	2	2	Ratanak Kiri	>1 year (local)	Every week	1 overnight	2	1	4	0	0	0	1	0	0	NA	NA	NA	0	0	0	0	0	0	1	0	0	NA	Open	1	Never	0	NA	NA	NA	NA
57656105	Initiative 5%	2019	6/5/19	21	Male	0	0	0	0	0	NA	35.3	NA	6	6	Mondul Kiri	<6 months (mobile)	Every month	2 nights to 1 week	3	2	9	0	0	0	0	0	1	NA	NA	NA	0	0	0	0	0	1	0	0	0	NA	Open	1	Never	1	1 2 3 4	1	1	1
57656107	Initiative 5%	2019	6/5/19	33	Male	0	0	0	0	0	NA	35.5	NA	6	6	Mondul Kiri	<6 months (mobile)	Every month	2 nights to 1 week	3	2	9	0	0	0	0	0	1	NA	NA	NA	0	0	0	0	0	1	0	0	0	NA	Open	1	Never	1	1 2 3 4	1	1	1
57707645	Initiative 5%	2019	6/3/19	20	Male	NA	NA	NA	NA	NA	NA	35.6	NA	30	1	Kratie	<6 months (mobile)	A few times/year	>1 week	7	3	3	0	0	1	0	0	0	NA	NA	NA	0	0	0	0	0	1	1	0	0	NA	Open	1	Yes, <1 year ago	1	1 2 3	1	1	1
57707658	Initiative 5%	2019	6/3/19	30	Male	0	0	0	0	0	NA	35.6	NA	30	1	Kratie	<6 months (mobile)	A few times/year	>1 week	7	5	3	0	0	1	0	0	0	NA	NA	NA	0	0	0	0	0	1	1	0	0	NA	Open	0	NA	NA	NA	NA	NA	NA
57707660	Initiative 5%	2019	6/3/19	48	Male	0	0	0	0	0	NA	35.6	NA	30	1	Kratie	<6 months (mobile)	A few times/year	>1 week	16	5	3	0	0	1	0	0	0	NA	NA	NA	0	0	0	0	0	1	1	0	0	NA	Open	0	NA	NA	NA	NA	NA	NA
57707662	Initiative 5%	2019	6/6/19	19	Male	0	0	0	0	0	NA	35.6	NA	30	1	Kratie	<6 months (mobile)	A few times/year	2 nights to 1 week	8	3	3	0	0	1	0	0	0	NA	NA	NA	0	0	0	0	0	1	1	0	0	NA	Open	1	Yes, <1 year ago	0	NA	NA	NA	NA
57707666	Initiative 5%	2019	6/6/19	22	Male	0	0	0	0	0	NA	35.6	NA	30	1	Kratie	<6 months (mobile)	A few times/year	2 nights to 1 week	7	1	3	0	0	1	0	0	0	NA	NA	NA	0	0	0	0	0	1	1	0	0	NA	Open	0	NA	NA	NA	NA	NA	NA
57707673	Initiative 5%	2019	6/4/19	30	Male	0	0	0	0	0	NA	35.2	NA	26	26	Kratie	<6 months (mobile)	Every week	2 nights to 1 week	1	3	1 2 5	1	1	0	0	1	0	NA	NA	NA	0	0	0	0	0	1	1	0	0	NA	Open	1	Yes, <1 month ago	1	1 2 3	1	1	1
57707676	Initiative 5%	2019	6/5/19	27	Male	0	0	0	0	0	NA	36.6	NA	26	26	Kratie	<6 months (mobile)	Every week	2 nights to 1 week	1	30	1 2 5	1	1	0	0	1	0	NA	NA	NA	0	0	0	0	0	1	1	0	0	NA	Open	1	Yes, <1 month ago	1	1 2 3	1	1	1
57707726	Initiative 5%	2019	6/5/19	35	Male	NA	NA	NA	NA	NA	NA	37.1	NA	28	18	Kratie	6 months to 1 year (migrant)	Every month	2 nights to 1 week	7	7	3	0	0	1	0	0	0	NA	NA	NA	0	0	0	0	0	1	1	0	0	NA	Open	0	NA	NA	NA	NA	NA	NA
57707731	Initiative 5%	2019	6/5/19	41	Male	NA	NA	NA	NA	NA	NA	37.2	NA	28	18	Kratie	<6 months (mobile)	Every month	2 nights to 1 week	10	5	3	0	0	1	0	0	0	NA	NA	NA	0	0	0	0	0	1	1	0	0	NA	Open	1	Never	1	1 2 3	1	1	1
57707732	Initiative 5%	2019	6/6/19	40	Male	NA	NA	NA	NA	NA	NA	35.4	NA	28	28	Kratie	<6 months (mobile)	Every month	2 nights to 1 week	8	5	3	0	0	1	0	0	0	NA	NA	NA	0	0	0	0	0	1	1	0	0	NA	Open	1	Yes, <1 month ago	1	1 2 3	1	1	1
57707733	Initiative 5%	2019	6/6/19	31	Male	NA	NA	NA	NA	NA	NA	35.4	NA	28	18	Kratie	<6 months (mobile)	Every month	2 nights to 1 week	8	4	3	0	0	1	0	0	0	NA	NA	NA	0	0	0	0	0	1	1	0	0	NA	Open	1	Never	1	1 2 3	1	1	1
57707791	Initiative 5%	2019	6/3/19	39	Male	0	0	0	0	0	NA	35.3	NA	29	1	Kratie	<6 months (mobile)	Every month	2 nights to 1 week	6	2	3	0	0	1	0	0	0	NA	NA	NA	0	0	0	0	0	1	1	0	0	NA	Open	1	Yes, <1 month ago	1	1 2 3	1	1	1
57707793	Initiative 5%	2019	6/3/19	40	Male	0	0	0	0	0	NA	35.3	NA	29	1	Kratie	<6 months (mobile)	Every month	>1 week	7	3	3	0	0	1	0	0	0	NA	NA	NA	0	0	0	0	0	1	1	0	0	NA	Open	0	NA	NA	NA	NA	NA	NA
57707796	Initiative 5%	2019	6/3/19	27	Male	0	0	0	0	0	NA	35.3	NA	29	1	Kratie	<6 months (mobile)	Every month	2 nights to 1 week	8	6	3	0	0	1	0	0	0	NA	NA	NA	0	0	0	0	0	1	1	0	0	NA	Open	1	Yes, <1 month ago	1	1 2 3	1	1	1
57707801	Initiative 5%	2019	6/3/19	34	Male	0	0	0	0	0	NA	35.4	NA	29	1	Kratie	<6 months (mobile)	Every week	2 nights to 1 week	3	1	3	0	0	1	0	0	0	NA	NA	NA	0	0	0	0	0	1	1	0	0	NA	Open	1	Yes, <1 month ago	1	1 2 3	1	1	1
57707802	Initiative 5%	2019	6/3/19	29	Male	0	0	0	0	0	NA	34.6	NA	29	1	Kratie	<6 months (mobile)	Every month	2 nights to 1 week	3	1	3	0	0	1	0	0	0	NA	NA	NA	0	0	0	0	0	1	1	0	0	NA	Open	1	Yes, <1 month ago	1	1 2 3	1	1	1
57707803	Initiative 5%	2019	6/5/19	39	Male	NA	NA	NA	NA	NA	NA	35.4	NA	29	1	Kratie	<6 months (mobile)	Every month	>1 week	8	3	3	0	0	1	0	0	0	NA	NA	NA	0	0	0	0	0	1	1	0	0	NA	Open	1	Yes, <1 year ago	1	1 2 3	1	1	1
57707805	Initiative 5%	2019	6/6/19	29	Male	NA	NA	NA	NA	NA	NA	35.5	NA	29	1	Kratie	<6 months (mobile)	Every month	2 nights to 1 week	3	1	3	0	0	1	0	0	0	NA	NA	NA	0	0	0	0	0	1	1	0	0	NA	Open	1	Yes, >1 year ago	1	1 2	1	1	0
57707806	Initiative 5%	2019	6/6/19	18	Male	0	1	0	0	0	NA	35.6	NA	29	2	Kratie	<6 months (mobile)	Every day	2 nights to 1 week	7	2	3 5	0	0	1	0	1	0	NA	NA	NA	0	0	0	0	1	0	0	0	0	NA	Enclosed	1	Yes, <1 month ago	1	1 2 3	1	1	1
57712914	Initiative 5%	2019	6/4/19	35	Male	0	1	0	0	0	NA	0	NA	15	15	Kratie	<6 months (mobile)	Every month	>1 week	10	4	3	0	0	1	0	0	0	NA	NA	NA	0	0	0	0	0	1	1	0	0	NA	Open	1	Yes, <1 month ago	1	1 2 3	1	1	1
57712927	Initiative 5%	2019	6/4/19	53	Male	0	0	0	0	0	NA	0	NA	15	15	Kratie	<6 months (mobile)	Every month	>1 week	10	7	3	0	0	1	0	0	0	NA	NA	NA	0	0	0	0	0	1	1	0	0	NA	Open	1	Yes, >1 year ago	1	1 2 3	1	1	1
57712935	Initiative 5%	2019	6/6/19	30	Male	0	0	0	0	0	NA	0	NA	15	15	Kratie	<6 months (mobile)	Every week	>1 week	3	2	3	0	0	1	0	0	0	NA	NA	NA	0	0	0	0	0	1	1	0	0	NA	Open	1	Yes, >1 year ago	1	1 2 3	1	1	1
57712951	Initiative 5%	2019	6/6/19	24	Male	0	0	0	0	0	NA	0	NA	15	15	Kratie	<6 months (mobile)	Every week	>1 week	3	2	3	0	0	1	0	0	0	NA	NA	NA	0	0	0	0	0	1	1	0	0	NA	Open	1	Yes, <1 year ago	1	1 2 3	1	1	1
57712952	Initiative 5%	2019	6/6/19	24	Male	0	0	0	0	0	NA	0	NA	15	15	Kratie	<6 months (mobile)	Every week	>1 week	3	2	3	0	0	1	0	0	0	NA	NA	NA	0	0	0	0	0	1	1	0	0	NA	Open	0	NA	NA	NA	NA	NA	NA
57712987	Initiative 5%	2019	6/7/19	21	Male	0	0	0	0	0	NA	0	NA	15	15	Kratie	<6 months (mobile)	Every week	2 nights to 1 week	5	3	3	0	0	1	0	0	0	NA	NA	NA	0	0	0	0	0	1	1	0	0	NA	Open	1	Yes, <1 year ago	1	1 2 3	1	1	1
57713200	Initiative 5%	2019	6/5/19	12	Male	0	0	0	0	0	NA	36.3	NA	10	10	Kratie	<6 months (mobile)	<1 time/year	No overnight	1	5	1	1	0	0	0	0	0	NA	NA	NA	0	0	0	1	0	0	0	0	0	NA	Enclosed	0	NA	NA	NA	NA	NA	NA
57713206	Initiative 5%	2019	6/5/19	33	Male	0	1	0	0	0	NA	36.5	NA	10	10	Mondul Kiri	<6 months (mobile)	<1 time/year	No overnight	1	1	1 4	1	0	0	1	0	0	NA	NA	NA	0	0	0	1	0	0	0	0	0	NA	Enclosed	1	Yes, <1 year ago	1	1 2	1	1	0
57738910	Initiative 5%	2019	6/4/19	22	Male	0	0	0	0	0	NA	35.6	NA	9	9	Ratanak Kiri	<6 months (mobile)	Every week	No overnight	10	1	9	0	0	0	0	0	1	NA	NA	NA	0	0	0	0	0	0	1	0	0	NA	Open	0	NA	NA	NA	NA	NA	NA
57738915	Initiative 5%	2019	6/7/19	21	Male	0	0	0	0	0	NA	35.9	NA	9	9	Mondul Kiri	<6 months (mobile)	Every week	>1 week	7	1	3	0	0	1	0	0	0	NA	NA	NA	0	0	0	0	0	1	1	0	0	NA	Open	1	Yes, >1 year ago	1	1 2 3	1	1	1
57738929	Initiative 5%	2019	6/7/19	19	Male	0	0	0	0	0	NA	35.9	NA	9	9	Mondul Kiri	<6 months (mobile)	Every week	>1 week	7	1	3	0	0	1	0	0	0	NA	NA	NA	0	0	0	0	0	1	1	0	0	NA	Open	1	Yes, <1 year ago	1	2 3	0	1	1
58228934	Initiative 5%	2019	6/13/19	40	Male	1	0	0	0	0	NA	33.8	NA	21	4	Kratie	>1 year (local)	Every day	No overnight	8	3	1 3	1	0	1	0	0	0	NA	NA	NA	0	0	0	0	1	0	1	0	0	NA	Open	1	Yes, <1 month ago	1	1 2 3 4	1	1	1
58228947	Initiative 5%	2019	6/13/19	35	Male	0	1	0	0	0	NA	33	NA	21	21	Kratie	6 months to 1 year (migrant)	Every month	2 nights to 1 week	30	3	1 3	1	0	1	0	0	0	NA	NA	NA	0	0	0	0	1	1	1	0	0	NA	Open	1	Yes, <1 year ago	1	1 2 3 4	1	1	1
58228986	Initiative 5%	2019	6/13/19	50	Male	0	0	0	0	0	NA	33.4	NA	21	21	Kratie	6 months to 1 year (migrant)	Every day	2 nights to 1 week	30	3	1 3	1	0	1	0	0	0	NA	NA	NA	0	0	1	0	0	1	1	0	0	NA	Open	1	Yes, >1 year ago	1	1 2 3 4	1	1	1
58230975	Initiative 5%	2019	6/13/19	37	Male	0	0	0	0	0	NA	35	NA	24	24	Kratie	6 months to 1 year (migrant)	Every week	1 overnight	1	2	3	0	0	1	0	0	0	NA	NA	NA	1	0	0	0	0	0	0	0	0	NA	Open	1	Yes, <1 year ago	1	1 2 4	1	1	0
58231100	Initiative 5%	2019	6/13/19	34	Male	0	0	0	0	0	NA	35.3	NA	24	24	Kratie	6 months to 1 year (migrant)	Every week	1 overnight	3	1	3	0	0	1	0	0	0	NA	NA	NA	1	0	0	0	0	0	0	0	0	NA	Open	1	Yes, <1 year ago	1	1 2 4	1	1	0
58231269	Initiative 5%	2019	6/13/19	54	Male	0	1	0	0	0	NA	35.4	NA	23	23	Kratie	<6 months (mobile)	Every week	>1 week	30	14	1 2 3	1	1	1	0	0	0	NA	NA	NA	0	0	0	0	0	1	1	0	0	NA	Open	1	Yes, <1 month ago	1	1 2 3 4	1	1	1
58231311	Initiative 5%	2019	6/13/19	25	Male	0	1	0	0	0	NA	35.3	NA	23	23	Kratie	<6 months (mobile)	Every week	2 nights to 1 week	14	5	1 2 3	1	1	1	0	0	0	NA	NA	NA	0	0	0	0	0	1	1	0	0	NA	Open	1	Yes, <1 month ago	1	1 2 3 4	1	1	1
58231363	Initiative 5%	2019	6/13/19	37	Female	NA	NA	NA	NA	NA	NA	34.5	NA	23	23	Kratie	<6 months (mobile)	Every week	1 overnight	20	15	1 2 3	1	1	1	0	0	0	NA	NA	NA	0	0	0	0	0	1	1	0	0	NA	Open	1	Yes, <1 month ago	1	1 2 3 4	1	1	1
58231523	Initiative 5%	2019	6/13/19	24	Male	0	0	0	0	0	NA	35.9	NA	25	24 27	Kratie	>1 year (local)	Every day	No overnight	1	1	3 4	0	0	1	1	0	0	NA	NA	NA	0	0	0	0	0	0	0	0	1	អង្គុយក្រោមដើមឈើរ	Open	1	Yes, >1 year ago	1	1 2 3	1	1	1
58231710	Initiative 5%	2019	6/12/19	34	Male	0	0	0	0	0	NA	36.4	NA	22	22	Kratie	<6 months (mobile)	Every month	>1 week	7	2	3	0	0	1	0	0	0	NA	NA	NA	0	0	0	0	0	1	1	0	0	NA	Open	1	Yes, >1 year ago	1	1 2 3 4	1	1	1
58231735	Initiative 5%	2019	6/13/19	19	Male	0	0	0	0	0	NA	36.4	NA	22	22	Kratie	>1 year (local)	Every month	>1 week	15	7	3	0	0	1	0	0	0	NA	NA	NA	0	0	0	0	0	1	1	0	0	NA	Open	1	Yes, <1 month ago	1	1 2 3 4	1	1	1
58231765	Initiative 5%	2019	6/13/19	21	Male	0	0	0	0	0	NA	36.5	NA	22	22	Kratie	>1 year (local)	Every month	>1 week	15	7	3	0	0	1	0	0	0	NA	NA	NA	0	0	0	0	0	1	1	0	0	NA	Open	1	Yes, <1 year ago	1	1 2 3 4	1	1	1
58231842	Initiative 5%	2019	6/13/19	21	Male	0	1	0	0	0	NA	36.4	NA	22	22	Kratie	>1 year (local)	Every month	>1 week	15	7	3	0	0	1	0	0	0	NA	NA	NA	0	0	0	0	0	1	1	0	0	NA	Open	1	Yes, <1 year ago	1	1 2 3 4	1	1	1
58232117	Initiative 5%	2019	6/13/19	51	Male	0	0	0	0	0	NA	35.6	NA	27	1 2	Kratie	>1 year (local)	Every week	2 nights to 1 week	3	1	1 3 4	1	0	1	1	0	0	NA	NA	NA	0	0	0	0	0	1	1	0	0	NA	Open	0	NA	NA	NA	NA	NA	NA
58232247	Initiative 5%	2019	6/13/19	57	Male	0	0	0	0	0	NA	35.3	NA	27	1 2 3	Kratie	>1 year (local)	Every week	2 nights to 1 week	3	2	1 3 4	1	0	1	1	0	0	NA	NA	NA	0	0	0	0	0	1	1	0	0	NA	Open	1	Yes, >1 year ago	1	1 2 3	1	1	1
58232334	Initiative 5%	2019	6/13/19	25	Male	NA	NA	NA	NA	NA	NA	35.9	NA	27	1 2 3	Kratie	>1 year (local)	Every week	2 nights to 1 week	3	2	1 3 4	1	0	1	1	0	0	NA	NA	NA	0	0	0	0	0	1	1	0	0	NA	Open	1	Yes, <1 year ago	1	1 2 3	1	1	1
58241789	Initiative 5%	2019	6/11/19	23	Male	0	0	0	0	0	NA	35.5	NA	11	10	Mondul Kiri	<6 months (mobile)	Every week	2 nights to 1 week	3	1	2	0	1	0	0	0	0	NA	NA	NA	0	0	0	0	0	1	1	0	0	NA	Open	0	NA	NA	NA	NA	NA	NA
58241857	Initiative 5%	2019	6/11/19	15	Male	NA	NA	NA	NA	NA	NA	35.5	NA	11	11	Mondul Kiri	<6 months (mobile)	Every month	2 nights to 1 week	3	1	2	0	1	0	0	0	0	NA	NA	NA	0	0	0	0	0	1	1	0	0	NA	Open	1	Yes, <1 year ago	1	1 2	1	1	0
58241882	Initiative 5%	2019	6/12/19	31	Male	0	0	0	0	0	NA	33.1	NA	11	11	Ratanak Kiri	<6 months (mobile)	Every month	2 nights to 1 week	3	2	2 9	0	1	0	0	0	1	NA	NA	NA	0	0	0	0	0	1	1	0	0	NA	Open	1	Yes, <1 month ago	1	1 2	1	1	0
58241981	Initiative 5%	2019	6/13/19	19	Male	0	0	0	0	0	NA	36.3	NA	26	26	Kratie	>1 year (local)	Every week	No overnight	1	1	1 2 5	1	1	0	0	1	0	NA	NA	NA	0	0	0	0	0	1	1	0	0	NA	Open	1	Never	0	NA	NA	NA	NA
58242013	Initiative 5%	2019	6/13/19	48	Male	NA	NA	NA	NA	NA	NA	35.7	NA	26	26	Kratie	>1 year (local)	Every week	No overnight	1	1	1 2 5	1	1	0	0	1	0	NA	NA	NA	0	0	0	0	0	1	1	0	0	NA	Open	1	Yes, >1 year ago	1	1 2 3	1	1	1
58242094	Initiative 5%	2019	6/13/19	40	Male	0	1	0	0	0	NA	36.4	NA	26	26	Kratie	>1 year (local)	Every day	2 nights to 1 week	2	1	1 2 5	1	1	0	0	1	0	NA	NA	NA	0	0	0	0	0	1	1	0	0	NA	Open	1	Yes, <1 month ago	1	1 2 3	1	1	1
58242173	Initiative 5%	2019	6/14/19	41	Male	0	1	0	0	0	NA	36.1	NA	26	26	Kratie	6 months to 1 year (migrant)	Every month	2 nights to 1 week	3	5	1 2 5	1	1	0	0	1	0	NA	NA	NA	0	0	0	0	0	1	1	0	0	NA	Open	0	NA	NA	NA	NA	NA	NA
58242224	Initiative 5%	2019	6/13/19	60	Male	0	0	0	0	0	NA	35.5	NA	26	26	Kratie	6 months to 1 year (migrant)	Every month	2 nights to 1 week	3	1	1 2 5	1	1	0	0	1	0	NA	NA	NA	0	0	0	0	0	1	1	0	0	NA	Open	0	NA	NA	NA	NA	NA	NA
58243404	Initiative 5%	2019	6/13/19	30	Male	0	0	0	0	0	NA	35.6	NA	30	1	Kratie	<6 months (mobile)	A few times/year	>1 week	16	4	3	0	0	1	0	0	0	NA	NA	NA	0	0	0	0	1	1	1	0	0	NA	Open	1	Yes, <1 year ago	1	1 2 3	1	1	1
58243585	Initiative 5%	2019	6/13/19	22	Male	NA	NA	NA	NA	NA	NA	35.6	NA	30	1	Kratie	>1 year (local)	<1 time/year	>1 week	16	5	3	0	0	1	0	0	0	NA	NA	NA	0	0	0	0	0	1	1	0	0	NA	Open	1	Yes, >1 year ago	0	NA	NA	NA	NA
58243810	Initiative 5%	2019	6/14/19	40	Male	0	0	0	0	0	NA	35.4	NA	30	1	Kratie	<6 months (mobile)	A few times/year	>1 week	8	3	3	0	0	1	0	0	0	NA	NA	NA	0	0	0	0	0	1	1	0	0	NA	Open	0	NA	NA	NA	NA	NA	NA
58243909	Initiative 5%	2019	6/14/19	34	Male	0	0	0	0	0	NA	35.4	NA	30	1	Kratie	<6 months (mobile)	A few times/year	2 nights to 1 week	12	3	3	0	0	1	0	0	0	NA	NA	NA	0	0	0	0	1	1	0	0	0	NA	Open	0	NA	NA	NA	NA	NA	NA
58244152	Initiative 5%	2019	6/13/19	25	Male	1	1	0	0	0	NA	35.6	NA	30	1 2	Kratie	<6 months (mobile)	<1 time/year	>1 week	16	4	3	0	0	1	0	0	0	NA	NA	NA	0	0	0	0	0	1	1	0	0	NA	Open	1	Yes, >1 year ago	0	NA	NA	NA	NA
58244219	Initiative 5%	2019	6/13/19	26	Male	0	1	0	0	0	NA	35.6	NA	30	1 2	Kratie	<6 months (mobile)	<1 time/year	>1 week	15	6	3	0	0	1	0	0	0	NA	NA	NA	0	0	0	0	1	1	1	0	0	NA	Open	1	Yes, >1 year ago	1	1 2 3	1	1	1
58407181	Initiative 5%	2019	6/12/19	45	Female	0	0	0	0	0	NA	35.9	NA	9	9	Mondul Kiri	>1 year (local)	Every month	>1 week	7	4	3	0	0	1	0	0	0	NA	NA	NA	0	0	0	0	0	1	1	0	0	NA	Open	1	Yes, <1 year ago	1	1 2 3	1	1	1
58407184	Initiative 5%	2019	6/12/19	33	Male	0	0	0	0	0	NA	36.1	NA	9	9	Mondul Kiri	<6 months (mobile)	Every month	2 nights to 1 week	12	8	3	0	0	1	0	0	0	NA	NA	NA	0	0	0	0	0	1	1	0	0	NA	Open	1	Yes, <1 month ago	1	1 2 3 4	1	1	1
58407185	Initiative 5%	2019	6/12/19	29	Male	0	1	0	0	0	NA	35.6	NA	9	9	Mondul Kiri	>1 year (local)	Every month	>1 week	7	4	3	0	0	1	0	0	0	NA	NA	NA	0	0	0	0	0	1	1	0	0	NA	Open	1	Yes, <1 month ago	1	1 2 3	1	1	1
58407186	Initiative 5%	2019	6/12/19	19	Male	0	0	0	0	0	NA	36.3	NA	9	9	Mondul Kiri	>1 year (local)	Every month	2 nights to 1 week	7	4	3	0	0	1	0	0	0	NA	NA	NA	0	0	0	0	0	1	1	0	0	NA	Open	1	Yes, <1 month ago	1	1 2	1	1	0
58407230	Initiative 5%	2019	6/12/19	36	Male	0	1	0	0	0	NA	35.5	NA	17	17	Mondul Kiri	<6 months (mobile)	A few times/year	2 nights to 1 week	5	2	9	0	0	0	0	0	1	NA	NA	NA	0	0	0	0	0	0	1	0	0	NA	Open	1	Yes, <1 month ago	1	2	0	1	0
58407241	Initiative 5%	2019	6/13/19	38	Female	0	0	0	0	0	NA	36.2	NA	17	17	Kampong Cham	<6 months (mobile)	<1 time/year	2 nights to 1 week	4	2	9	0	0	0	0	0	1	NA	NA	NA	0	0	0	0	0	1	0	0	0	NA	Open	0	NA	NA	NA	NA	NA	NA
58407250	Initiative 5%	2019	6/12/19	31	Male	0	0	0	0	0	NA	36	NA	10	10	Mondul Kiri	<6 months (mobile)	Every day	No overnight	1	1	3	0	0	1	0	0	0	NA	NA	NA	0	0	0	1	0	0	0	0	0	NA	Enclosed	1	Yes, >1 year ago	1	1 2 4	1	1	0
58422318	Initiative 5%	2019	6/13/19	35	Male	0	0	0	0	0	NA	0	NA	18	18	Kratie	<6 months (mobile)	Every day	No overnight	30	30	5	0	0	0	0	1	0	NA	NA	NA	0	0	1	0	0	0	0	0	0	NA	Open	0	NA	NA	NA	NA	NA	NA
58422831	Initiative 5%	2019	6/12/19	35	Male	0	0	0	0	0	NA	0	NA	15	15	Kratie	<6 months (mobile)	Every week	>1 week	3	1	3	0	0	1	0	0	0	NA	NA	NA	0	0	0	0	0	1	1	0	0	NA	Open	1	Yes, >1 year ago	1	1 2 3	1	1	1
58422915	Initiative 5%	2019	6/13/19	24	Male	0	0	0	0	0	NA	0	NA	15	15	Ratanak Kiri	<6 months (mobile)	Every week	2 nights to 1 week	3	1	3	0	0	1	0	0	0	NA	NA	NA	0	0	0	0	0	1	1	0	0	NA	Open	1	Yes, <1 month ago	1	1 2 3	1	1	1
58423141	Initiative 5%	2019	6/13/19	37	Male	NA	NA	NA	NA	NA	NA	36.4	NA	16	16	Kampong Chhnang	>1 year (local)	Every week	2 nights to 1 week	2	1	9	0	0	0	0	0	1	NA	NA	NA	0	0	0	0	0	1	1	0	0	NA	Open	1	Yes, <1 month ago	1	1 2	1	1	0
58478990	Initiative 5%	2019	6/17/19	25	Male	0	0	0	0	0	NA	352	NA	4	4	Mondul Kiri	<6 months (mobile)	Every day	No overnight	1	3	3	0	0	1	0	0	0	NA	NA	NA	0	0	0	0	0	1	1	0	0	NA	Enclosed	1	Never	1	3	0	0	1
58478992	Initiative 5%	2019	6/17/19	45	Male	0	0	0	0	0	NA	346	Mixed (P. falciparum + P. vivax)	4	4	Ratanak Kiri	<6 months (mobile)	Every day	2 nights to 1 week	5	5	3	0	0	1	0	0	0	NA	NA	NA	0	0	0	1	0	0	0	0	0	NA	Open	0	NA	NA	NA	NA	NA	NA
58479040	Initiative 5%	2019	6/17/19	34	Male	0	1	0	0	0	NA	4	NA	4	4	Mondul Kiri	6 months to 1 year (migrant)	Every month	2 nights to 1 week	4	7	3	0	0	1	0	0	0	NA	NA	NA	0	0	0	0	0	1	0	0	0	NA	Open	1	Yes, <1 month ago	1	4 9	0	0	0
58479089	Initiative 5%	2019	6/17/19	33	Female	0	0	0	0	0	NA	362	NA	4	4	Mondul Kiri	6 months to 1 year (migrant)	Every month	2 nights to 1 week	11	11	3	0	0	1	0	0	0	NA	NA	NA	0	0	0	0	0	1	0	0	0	NA	Open	0	NA	NA	NA	NA	NA	NA
58944269	Initiative 5%	2019	6/19/19	40	Male	0	0	0	0	0	NA	35.6	NA	9	9	Mondul Kiri	<6 months (mobile)	Every week	2 nights to 1 week	2	1	3	0	0	1	0	0	0	NA	NA	NA	0	0	0	0	0	1	1	0	0	NA	Open	1	Never	1	1 2 3	1	1	1
58944276	Initiative 5%	2019	6/20/19	37	Male	0	0	0	0	0	NA	35.6	NA	9	9	Kratie	<6 months (mobile)	Every week	>1 week	14	1	3	0	0	1	0	0	0	NA	NA	NA	0	0	0	0	0	1	1	0	0	NA	Open	0	NA	NA	NA	NA	NA	NA
59078477	Initiative 5%	2019	6/19/19	15	Male	0	1	0	0	0	NA	36.7	NA	21	6	Kratie	>1 year (local)	Every week	2 nights to 1 week	8	3	1 3	1	0	1	0	0	0	NA	NA	NA	0	0	0	0	1	1	1	0	0	NA	Open	1	Never	1	1 2 3 4	1	1	1
59084349	Initiative 5%	2019	6/19/19	57	Male	1	0	0	0	0	NA	36	NA	26	26	Kratie	>1 year (local)	Every week	No overnight	1	1	1 2 5	1	1	0	0	1	0	NA	NA	NA	0	0	0	0	0	1	1	0	0	NA	Open	1	Yes, >1 year ago	0	NA	NA	NA	NA
59084804	Initiative 5%	2019	6/20/19	15	Male	0	1	0	0	0	NA	35.8	NA	26	26	Kratie	>1 year (local)	Every week	1 overnight	2	1	1 2 5	1	1	0	0	1	0	NA	NA	NA	0	0	0	0	0	1	1	0	0	NA	Open	1	Never	0	NA	NA	NA	NA
59084867	Initiative 5%	2019	6/20/19	15	Male	0	1	0	0	0	NA	36.2	NA	26	26	Kratie	6 months to 1 year (migrant)	Every week	1 overnight	2	1	1 2 5	1	1	0	0	1	0	NA	NA	NA	0	0	0	0	0	1	1	0	0	NA	Open	1	Yes, <1 month ago	1	1 2 3	1	1	1
59085992	Initiative 5%	2019	6/19/19	31	Male	0	0	0	0	0	NA	36.4	NA	22	22	Kratie	>1 year (local)	Every month	>1 week	30	16	3 9	0	0	1	0	0	1	NA	NA	NA	0	0	0	0	0	1	1	0	0	NA	Open	1	Yes, <1 year ago	1	1 2 3 4	1	1	1
59086003	Initiative 5%	2019	6/19/19	22	Male	0	0	0	0	0	NA	35.9	NA	22	22	Mondul Kiri	>1 year (local)	A few times/year	2 nights to 1 week	5	4	1	1	0	0	0	0	0	NA	NA	NA	0	0	0	0	0	1	1	0	0	NA	Open	1	Yes, <1 year ago	1	1 2 3 4	1	1	1
59086067	Initiative 5%	2019	6/20/19	35	Male	0	0	0	0	0	NA	35.4	NA	22	22	Kratie	<6 months (mobile)	<1 time/year	>1 week	30	26	3	0	0	1	0	0	0	NA	NA	NA	0	0	0	0	0	1	1	0	0	NA	Open	1	Yes, <1 year ago	1	1 2 3 4	1	1	1
59086924	Initiative 5%	2019	6/19/19	39	Male	0	1	0	0	0	NA	35.5	NA	23	23	Kratie	>1 year (local)	Every week	2 nights to 1 week	7	1	1 2 3	1	1	1	0	0	0	NA	NA	NA	0	0	0	0	0	1	1	0	0	NA	Open	1	Yes, <1 month ago	1	1 2 3 4	1	1	1
59086948	Initiative 5%	2019	6/20/19	22	Male	0	0	0	0	0	NA	35.4	NA	23	23	Kratie	<6 months (mobile)	Every day	2 nights to 1 week	15	2	1 2 3	1	1	1	0	0	0	NA	NA	NA	0	0	0	0	0	1	1	0	0	NA	Open	1	Yes, <1 month ago	1	1 2 3 4	1	1	1
59086975	Initiative 5%	2019	6/20/19	29	Male	0	1	0	0	0	NA	35.6	NA	23	23	Kratie	<6 months (mobile)	Every week	2 nights to 1 week	17	3	1 2 3	1	1	1	0	0	0	NA	NA	NA	0	0	0	0	0	1	1	0	0	NA	Open	1	Yes, <1 month ago	1	1 2 3 4	1	1	1
59087014	Initiative 5%	2019	6/20/19	31	Male	0	0	0	0	0	NA	36.3	NA	23	23	Kratie	<6 months (mobile)	Every week	2 nights to 1 week	10	2	1 2 3	1	1	1	0	0	0	NA	NA	NA	0	0	0	0	0	1	1	0	0	NA	Open	1	Yes, <1 month ago	1	1 2 3 4	1	1	1
59087658	Initiative 5%	2019	6/18/19	24	Male	0	0	0	0	0	NA	36.6	NA	24	24	Kratie	>1 year (local)	Every week	1 overnight	1	2	3	0	0	1	0	0	0	NA	NA	NA	0	0	1	0	0	0	0	0	0	NA	Open	1	Yes, <1 year ago	1	1 2 4	1	1	0
59087659	Initiative 5%	2019	6/21/19	30	Male	0	0	0	0	0	NA	36.5	NA	24	24	Kratie	6 months to 1 year (migrant)	Every day	No overnight	1	1	3	0	0	1	0	0	0	NA	NA	NA	1	0	0	0	0	0	0	0	0	NA	Open	1	Yes, <1 year ago	1	1 2 4	1	1	0
59127233	Initiative 5%	2019	6/19/19	43	Male	0	0	0	0	0	NA	35.5	NA	27	1 2 3	Kratie	6 months to 1 year (migrant)	Every week	2 nights to 1 week	5	3	1 3 4	1	0	1	1	0	0	NA	NA	NA	0	0	0	0	0	1	1	0	0	NA	Open	1	Yes, <1 year ago	1	1 2 3	1	1	1
59128096	Initiative 5%	2019	6/18/19	28	Male	NA	NA	NA	NA	NA	NA	36.5	NA	28	28	Kratie	6 months to 1 year (migrant)	Every week	2 nights to 1 week	8	9	1	1	0	0	0	0	0	NA	NA	NA	0	0	0	0	0	1	1	0	0	NA	Open	0	NA	NA	NA	NA	NA	NA
59131012	Initiative 5%	2019	6/20/19	35	Male	0	1	0	0	0	NA	35.6	NA	30	1	Kratie	<6 months (mobile)	A few times/year	>1 week	30	3	3	0	0	1	0	0	0	NA	NA	NA	0	0	0	0	0	1	1	0	0	NA	Open	1	Yes, >1 year ago	1	1 2 3	1	1	1
59131020	Initiative 5%	2019	6/20/19	30	Male	0	0	0	0	0	NA	35.6	NA	30	1	Kratie	<6 months (mobile)	A few times/year	2 nights to 1 week	8	3	3	0	0	1	0	0	0	NA	NA	NA	0	0	0	0	0	1	1	0	0	NA	Open	0	NA	NA	NA	NA	NA	NA
59131394	Initiative 5%	2019	6/20/19	39	Male	0	1	0	0	0	NA	35.5	NA	30	1 2	Kratie	<6 months (mobile)	Every week	2 nights to 1 week	7	7	3	0	0	1	0	0	0	NA	NA	NA	0	0	0	0	0	1	1	0	0	NA	Open	1	Yes, >1 year ago	1	1 2 3	1	1	1
59132953	Initiative 5%	2019	6/20/19	22	Male	0	0	0	0	0	NA	34.5	NA	25	24 27 30	Kratie	>1 year (local)	Every day	No overnight	1	1	3 4	0	0	1	1	0	0	NA	NA	NA	0	0	0	0	0	0	0	0	1	អង្គុយក្រោមដើមឈើ	Open	1	Yes, >1 year ago	1	1 2 3	1	1	1
59184692	Initiative 5%	2019	6/18/19	21	Male	0	0	0	0	0	NA	0	NA	15	15	Kratie	<6 months (mobile)	Every week	No overnight	1	1	9	0	0	0	0	0	1	NA	NA	NA	0	0	0	0	1	0	0	0	0	NA	Open	1	Yes, <1 year ago	1	1 2 3	1	1	1
59184696	Initiative 5%	2019	6/19/19	22	Male	0	0	0	0	0	NA	0	NA	15	15	Kratie	<6 months (mobile)	Every week	No overnight	1	1	9	0	0	0	0	0	1	NA	NA	NA	0	0	0	0	1	1	0	0	0	NA	Open	1	Yes, <1 year ago	1	2 3	0	1	1
59184709	Initiative 5%	2019	6/19/19	16	Male	0	0	0	0	0	NA	0	NA	15	15	Kratie	<6 months (mobile)	Every week	1 overnight	1	2	3	0	0	1	0	0	0	NA	NA	NA	0	0	0	0	1	1	1	0	0	NA	Open	0	NA	NA	NA	NA	NA	NA
59184715	Initiative 5%	2019	6/19/19	18	Male	0	0	0	0	0	NA	0	NA	15	15	Kratie	<6 months (mobile)	Every week	No overnight	1	1	9	0	0	0	0	0	1	NA	NA	NA	0	0	0	0	0	1	1	0	0	NA	Open	1	Yes, <1 year ago	1	1 2 3	1	1	1
59184717	Initiative 5%	2019	6/19/19	12	Male	0	0	0	0	0	NA	0	NA	15	15	Kratie	<6 months (mobile)	Every week	No overnight	1	1	3	0	0	1	0	0	0	NA	NA	NA	0	0	0	0	1	0	0	0	0	NA	Open	1	Yes, >1 year ago	1	1 2 3	1	1	1
59184718	Initiative 5%	2019	6/20/19	18	Male	0	1	0	0	0	NA	0	NA	15	15	Kratie	>1 year (local)	Every week	2 nights to 1 week	1	3	3	0	0	1	0	0	0	NA	NA	NA	0	0	0	0	1	1	1	0	0	NA	Open	1	Never	1	1 2 3	1	1	1
59184721	Initiative 5%	2019	6/20/19	45	Male	0	0	0	0	0	NA	0	NA	15	15	Kratie	<6 months (mobile)	Every week	2 nights to 1 week	2	3	3	0	0	1	0	0	0	NA	NA	NA	0	0	0	0	1	1	1	0	0	NA	Open	1	Yes, >1 year ago	1	1 2 3	1	1	1
59193443	Initiative 5%	2019	6/18/19	18	Male	0	0	0	0	0	NA	34.4	NA	17	17	Mondul Kiri	<6 months (mobile)	A few times/year	2 nights to 1 week	3	1	9	0	0	0	0	0	1	NA	NA	NA	0	0	0	0	0	1	1	0	0	NA	Open	1	Yes, <1 year ago	1	2	0	1	0
59193447	Initiative 5%	2019	6/19/19	24	Male	0	0	0	0	0	NA	36	NA	17	17	Kratie	<6 months (mobile)	Every week	2 nights to 1 week	8	6	9	0	0	0	0	0	1	NA	NA	NA	0	0	0	0	0	1	1	0	0	NA	Open	0	NA	NA	NA	NA	NA	NA
59193450	Initiative 5%	2019	6/19/19	20	Male	0	1	0	0	0	NA	35.3	NA	17	17	Kratie	<6 months (mobile)	A few times/year	>1 week	6	7	9	0	0	0	0	0	1	NA	NA	NA	0	0	0	0	0	1	1	0	0	NA	Open	0	NA	NA	NA	NA	NA	NA
59195466	Initiative 5%	2019	6/20/19	35	Male	0	0	0	0	0	NA	36	NA	1	1	Ratanak Kiri	>1 year (local)	Every week	No overnight	1	1	9	0	0	0	0	0	1	NA	NA	NA	0	0	0	0	0	1	1	0	0	NA	Open	1	Yes, >1 year ago	1	1 3	1	0	1
59202381	Initiative 5%	2019	6/19/19	32	Male	0	0	0	0	0	NA	0	NA	14	14	Kratie	>1 year (local)	Every day	No overnight	20	2	3	0	0	1	0	0	0	NA	NA	NA	0	0	0	0	0	1	1	0	0	NA	Open	0	NA	NA	NA	NA	NA	NA
59202397	Initiative 5%	2019	6/21/19	35	Male	0	0	0	0	0	NA	0	NA	14	14	Kratie	<6 months (mobile)	A few times/year	>1 week	30	5	1	1	0	0	0	0	0	NA	NA	NA	0	0	0	0	0	1	1	0	0	NA	Open	1	Yes, <1 month ago	1	1 2 4	1	1	0
59202406	Initiative 5%	2019	6/21/19	55	Male	0	0	0	0	0	NA	0	NA	14	14	Kratie	<6 months (mobile)	A few times/year	>1 week	30	10	1	1	0	0	0	0	0	NA	NA	NA	0	0	0	0	0	1	1	0	0	NA	Open	0	NA	NA	NA	NA	NA	NA
59202419	Initiative 5%	2019	6/21/19	56	Male	0	0	0	0	0	NA	0	NA	14	14	Kratie	>1 year (local)	Every week	>1 week	30	2	1	1	0	0	0	0	0	NA	NA	NA	0	0	0	0	0	1	1	0	0	NA	Open	1	Yes, >1 year ago	1	2 4	0	1	0
59202587	Initiative 5%	2019	6/19/19	16	Male	1	0	0	0	0	NA	0	NA	14	14	Kratie	<6 months (mobile)	A few times/year	>1 week	10	3	3	0	0	1	0	0	0	NA	NA	NA	0	0	0	0	0	1	1	0	0	NA	Open	1	Yes, <1 year ago	1	1 2 4	1	1	0
59202589	Initiative 5%	2019	6/19/19	31	Male	0	1	0	0	0	NA	0	NA	14	14	Kratie	>1 year (local)	A few times/year	>1 week	20	5	3	0	0	1	0	0	0	NA	NA	NA	0	0	0	0	1	1	1	0	0	NA	Open	1	Yes, >1 year ago	1	1 2 4	1	1	0
59202592	Initiative 5%	2019	6/19/19	19	Male	0	1	0	0	0	NA	0	NA	14	14	Kratie	>1 year (local)	A few times/year	2 nights to 1 week	3	1	3	0	0	1	0	0	0	NA	NA	NA	0	0	0	0	0	1	1	0	0	NA	Open	1	Yes, >1 year ago	1	1 2 4	1	1	0
59332142	Initiative 5%	2019	6/20/19	8	Male	0	0	0	0	0	NA	3.5	NA	8	1	Mondul Kiri	<6 months (mobile)	Every week	>1 week	7	3	3	0	0	1	0	0	0	NA	NA	NA	0	0	0	0	0	1	1	0	0	NA	Open	1	Yes, <1 month ago	1	1 2 3	1	1	1
59884156	Initiative 5%	2019	6/27/19	55	Male	0	0	0	0	0	NA	35.4	NA	22	22	Kratie	>1 year (local)	Every month	>1 week	15	14	1	1	0	0	0	0	0	NA	NA	NA	0	0	0	0	0	1	1	0	0	NA	Open	1	Yes, <1 year ago	1	1 3 4	1	0	1
59884365	Initiative 5%	2019	6/25/19	24	Male	0	1	0	0	0	NA	36.4	NA	22	22	Kratie	>1 year (local)	Every month	>1 week	15	11	3	0	0	1	0	0	0	NA	NA	NA	0	0	0	0	0	1	1	0	0	NA	Open	1	Yes, <1 year ago	1	1 3 4	1	0	1
59885142	Initiative 5%	2019	6/27/19	43	Male	0	1	0	0	0	NA	36.4	NA	22	22	Kratie	>1 year (local)	Every month	>1 week	15	14	1	1	0	0	0	0	0	NA	NA	NA	0	0	0	0	0	1	1	0	0	NA	Open	1	Yes, <1 year ago	1	1 3 4	1	0	1
59886654	Initiative 5%	2019	6/25/19	33	Male	0	1	0	0	0	NA	35.4	NA	23	23	Kratie	<6 months (mobile)	Every day	2 nights to 1 week	30	19	1 2 3	1	1	1	0	0	0	NA	NA	NA	0	0	0	0	0	1	1	0	0	NA	Open	1	Yes, <1 month ago	1	1 2 3 4	1	1	1
59888246	Initiative 5%	2019	6/27/19	19	Male	0	1	0	0	0	NA	35.3	NA	23	23	Kratie	<6 months (mobile)	Every day	2 nights to 1 week	30	25	1 2	1	1	0	0	0	0	NA	NA	NA	0	0	0	0	0	1	1	0	0	NA	Open	1	Yes, <1 month ago	1	1 2 3 4	1	1	1
59888686	Initiative 5%	2019	6/27/19	40	Male	1	0	0	0	0	NA	34.6	NA	23	23	Kratie	<6 months (mobile)	Every month	>1 week	30	28	1 3	1	0	1	0	0	0	NA	NA	NA	0	0	0	0	0	1	1	0	0	NA	Open	1	Yes, <1 month ago	1	1 2 3 4	1	1	1
59891117	Initiative 5%	2019	6/27/19	41	Male	0	0	0	0	0	NA	36.5	NA	24	24	Kratie	6 months to 1 year (migrant)	Every week	2 nights to 1 week	10	9	3	0	0	1	0	0	0	NA	NA	NA	0	0	1	0	0	0	0	0	0	NA	Open	1	Yes, <1 year ago	1	1 2 4	1	1	0
59891328	Initiative 5%	2019	6/27/19	22	Male	0	0	0	0	0	NA	36.5	NA	24	24	Kratie	6 months to 1 year (migrant)	Every week	2 nights to 1 week	10	10	3	0	0	1	0	0	0	NA	NA	NA	1	0	0	0	0	0	0	0	0	NA	Open	1	Yes, <1 year ago	1	1 2 4	1	1	0
59891664	Initiative 5%	2019	6/27/19	30	Male	0	0	0	0	0	NA	36.5	NA	24	24	Kratie	6 months to 1 year (migrant)	Every week	2 nights to 1 week	7	7	3	0	0	1	0	0	0	NA	NA	NA	1	0	0	0	0	0	0	0	0	NA	Open	1	Yes, <1 year ago	1	1 2 4	1	1	0
59891676	Initiative 5%	2019	6/28/19	55	Male	0	0	0	0	0	NA	36.5	NA	24	24	Kratie	6 months to 1 year (migrant)	Every week	2 nights to 1 week	7	7	3	0	0	1	0	0	0	NA	NA	NA	1	0	0	0	0	0	0	0	0	NA	Open	1	Yes, <1 year ago	1	1 2 4	1	1	0
59891761	Initiative 5%	2019	6/28/19	35	Male	0	1	0	0	0	NA	35.6	NA	24	24	Kratie	6 months to 1 year (migrant)	Every week	2 nights to 1 week	7	7	3	0	0	1	0	0	0	NA	NA	NA	1	0	0	0	0	0	0	0	0	NA	Open	1	Yes, <1 year ago	1	1 2 4	1	1	0
59892812	Initiative 5%	2019	6/26/19	38	Male	0	0	0	0	0	NA	35.5	NA	25	22 23 24	Kratie	>1 year (local)	Every day	No overnight	1	1	4	0	0	0	1	0	0	NA	NA	NA	0	0	0	0	0	0	0	0	1	អង្គុយក្រោមដើមឈើ	Open	1	Never	1	1 2 3	1	1	1
59893438	Initiative 5%	2019	6/25/19	19	Male	NA	NA	NA	NA	NA	NA	35.3	NA	27	1 2	Kratie	>1 year (local)	Every week	2 nights to 1 week	3	2	1 2 3 4	1	1	1	1	0	0	NA	NA	NA	0	0	0	0	0	1	1	0	0	NA	Open	1	Yes, >1 year ago	1	1 2 3	1	1	1
59893548	Initiative 5%	2019	6/27/19	32	Male	0	1	0	0	0	NA	36.5	NA	27	1 2 3	Kratie	>1 year (local)	Every week	2 nights to 1 week	5	3	1 3 4	1	0	1	1	0	0	NA	NA	NA	0	0	0	0	0	1	1	0	0	NA	Open	1	Yes, <1 year ago	1	1 2 3	1	1	1
59893692	Initiative 5%	2019	6/27/19	21	Male	0	0	0	0	0	NA	34.3	NA	27	1 2 3	Kratie	>1 year (local)	Every week	2 nights to 1 week	6	3	1 2 3	1	1	1	0	0	0	NA	NA	NA	0	0	0	0	0	1	1	0	0	NA	Open	1	Yes, <1 year ago	1	1 2 3	1	1	1
59893858	Initiative 5%	2019	6/27/19	21	Male	1	0	0	0	0	NA	36.3	NA	27	1 2 3	Kratie	>1 year (local)	Every week	2 nights to 1 week	6	3	1 2 3	1	1	1	0	0	0	NA	NA	NA	0	0	0	0	0	1	1	0	0	NA	Open	1	Yes, <1 year ago	1	1 2 3	1	1	1
59894085	Initiative 5%	2019	6/27/19	17	Male	0	1	0	0	0	NA	35	NA	27	1 2 3	Kratie	>1 year (local)	Every week	2 nights to 1 week	6	3	1 2 3	1	1	1	0	0	0	NA	NA	NA	0	0	0	0	0	1	1	0	0	NA	Open	1	Yes, <1 year ago	1	1 2 3	1	1	1
59894660	Initiative 5%	2019	6/25/19	22	Male	0	0	0	0	0	NA	35.4	NA	27	1 2	Kratie	>1 year (local)	Every week	2 nights to 1 week	3	2	1 2 3 4	1	1	1	1	0	0	NA	NA	NA	0	0	0	0	0	1	1	0	0	NA	Open	1	Yes, <1 year ago	1	1 2 3	1	1	1
59974084	Initiative 5%	2019	6/26/19	26	Male	0	0	0	0	0	NA	34.6	NA	21	10	Kratie	>1 year (local)	Every month	>1 week	17	10	1 3	1	0	1	0	0	0	NA	NA	NA	0	0	0	0	0	1	1	0	0	NA	Open	1	Yes, <1 month ago	1	1 2 3 4	1	1	1
59974120	Initiative 5%	2019	6/27/19	38	Male	0	0	0	0	0	NA	34.6	NA	21	21	Kratie	6 months to 1 year (migrant)	Every day	No overnight	18	6	1 3	1	0	1	0	0	0	NA	NA	NA	0	0	0	0	1	1	1	0	0	NA	Open	1	Never	1	1 2 3 4	1	1	1
59974526	Initiative 5%	2019	6/26/19	29	Male	0	0	0	0	0	NA	35.6	NA	26	26	Kratie	>1 year (local)	Every week	No overnight	1	2	1 2 5	1	1	0	0	1	0	NA	NA	NA	0	0	0	0	0	1	1	0	0	NA	Open	1	Yes, <1 year ago	1	1 2 3	1	1	1
59974529	Initiative 5%	2019	6/27/19	52	Male	0	0	0	0	0	NA	35.3	NA	26	26	Kratie	>1 year (local)	Every week	1 overnight	1	1	1 2 5	1	1	0	0	1	0	NA	NA	NA	0	0	0	0	0	1	1	0	0	NA	Open	1	Never	0	NA	NA	NA	NA
59974530	Initiative 5%	2019	6/27/19	25	Male	0	0	0	0	0	NA	35.7	NA	26	26	Kratie	6 months to 1 year (migrant)	Every day	1 overnight	3	1	1 2 5	1	1	0	0	1	0	NA	NA	NA	0	0	0	0	0	1	1	0	0	NA	Open	1	Yes, <1 year ago	0	NA	NA	NA	NA
59974556	Initiative 5%	2019	6/26/19	23	Male	0	1	0	0	0	NA	36.3	NA	28	18	Kratie	<6 months (mobile)	A few times/year	1 overnight	7	6	3	0	0	1	0	0	0	NA	NA	NA	0	0	0	0	0	1	1	0	0	NA	Open	1	Never	1	1 2 3	1	1	1
59974688	Initiative 5%	2019	6/26/19	26	Male	0	0	0	0	0	NA	35.3	NA	29	1	Kratie	<6 months (mobile)	A few times/year	2 nights to 1 week	7	1	3	0	0	1	0	0	0	NA	NA	NA	0	0	0	0	0	1	1	0	0	NA	Open	0	NA	NA	NA	NA	NA	NA
59974699	Initiative 5%	2019	6/27/19	25	Male	0	0	0	0	0	NA	35.6	NA	29	1	Kratie	<6 months (mobile)	Every week	>1 week	15	2	3	0	0	1	0	0	0	NA	NA	NA	0	0	0	0	0	1	1	0	0	NA	Open	1	Yes, <1 month ago	1	1 2 3	1	1	1
59976798	Initiative 5%	2019	6/26/19	49	Male	0	0	0	0	0	NA	0	NA	14	14	Kratie	<6 months (mobile)	A few times/year	>1 week	30	2	1	1	0	0	0	0	0	NA	NA	NA	0	0	0	0	0	1	1	0	0	NA	Open	0	NA	NA	NA	NA	NA	NA
59977169	Initiative 5%	2019	6/25/19	23	Male	0	1	0	0	0	NA	0	NA	15	15	Kratie	>1 year (local)	Every week	>1 week	2	3	3	0	0	1	0	0	0	NA	NA	NA	0	0	0	0	1	1	1	0	0	NA	Open	1	Yes, <1 year ago	1	1 2 3	1	1	1
59977186	Initiative 5%	2019	6/26/19	30	Male	0	0	0	0	0	NA	0	NA	15	15	Kratie	>1 year (local)	Every week	No overnight	1	1	9	0	0	0	0	0	1	NA	NA	NA	0	0	0	0	1	1	1	0	0	NA	Open	1	Never	1	1 2 3	1	1	1
59977193	Initiative 5%	2019	6/27/19	31	Male	0	0	0	0	0	NA	0	NA	15	15	Kratie	6 months to 1 year (migrant)	Every week	No overnight	1	1	3	0	0	1	0	0	0	NA	NA	NA	0	0	0	0	1	1	1	0	0	NA	Open	0	NA	NA	NA	NA	NA	NA
59977205	Initiative 5%	2019	6/27/19	40	Male	0	0	0	0	0	NA	0	NA	15	15	Kratie	>1 year (local)	Every week	No overnight	1	1	2 3	0	1	1	0	0	0	NA	NA	NA	0	0	0	0	1	1	1	0	0	NA	Open	0	NA	NA	NA	NA	NA	NA
59977211	Initiative 5%	2019	6/27/19	11	Male	0	0	0	0	0	NA	0	NA	15	15	Kratie	>1 year (local)	Every week	No overnight	1	1	3	0	0	1	0	0	0	NA	NA	NA	0	0	1	0	0	1	1	0	0	NA	Open	0	NA	NA	NA	NA	NA	NA
59977212	Initiative 5%	2019	6/27/19	56	Male	0	0	0	0	0	NA	0	NA	15	15	Kratie	>1 year (local)	Every week	No overnight	1	1	9	0	0	0	0	0	1	NA	NA	NA	0	0	0	0	1	1	1	0	0	NA	Open	0	NA	NA	NA	NA	NA	NA
60001431	Initiative 5%	2019	6/28/19	27	Male	0	0	0	0	0	NA	35.6	NA	9	9	Tboung Khmum	<6 months (mobile)	Every week	1 overnight	2	1	3	0	0	1	0	0	0	NA	NA	NA	0	0	0	0	0	1	1	0	0	NA	Open	1	Yes, >1 year ago	1	1 2 3	1	1	1
60001457	Initiative 5%	2019	6/28/19	24	Male	0	0	0	0	0	NA	35.9	NA	9	9	Prey Veng	<6 months (mobile)	Every week	1 overnight	2	1	3	0	0	1	0	0	0	NA	NA	NA	0	0	0	0	0	1	1	0	0	NA	Open	1	Yes, >1 year ago	1	1 2	1	1	0
60003197	Initiative 5%	2019	6/26/19	23	Male	0	0	0	0	0	NA	35.5	NA	6	6	Ratanak Kiri	<6 months (mobile)	Every month	2 nights to 1 week	5	1	4	0	0	0	1	0	0	NA	NA	NA	0	0	0	0	0	1	1	0	0	NA	Open	1	Yes, <1 month ago	1	1 2 3 4	1	1	1
60003206	Initiative 5%	2019	6/26/19	19	Male	0	0	0	0	0	NA	35.3	NA	6	6	Ratanak Kiri	<6 months (mobile)	Every month	2 nights to 1 week	5	1	3 4	0	0	1	1	0	0	NA	NA	NA	0	0	0	0	0	1	1	0	0	NA	Open	0	NA	NA	NA	NA	NA	NA
60025683	Initiative 5%	2019	6/25/19	16	Male	0	0	0	0	0	NA	36.5	NA	3	1 3	Mondul Kiri	<6 months (mobile)	Every week	1 overnight	1	1	1 3 5	1	0	1	0	1	0	NA	NA	NA	0	0	0	0	0	1	1	0	0	NA	Open	1	Never	0	NA	NA	NA	NA
60025693	Initiative 5%	2019	6/25/19	46	Male	0	1	0	0	0	NA	35.7	NA	3	1 3	Mondul Kiri	<6 months (mobile)	Every week	1 overnight	1	1	1 3	1	0	1	0	0	0	NA	NA	NA	0	0	0	0	0	1	1	0	0	NA	Open	1	Yes, <1 year ago	1	1 2 3 4	1	1	1
60696005	Initiative 5%	2019	7/2/19	30	Male	0	0	0	0	0	NA	35.6	NA	9	9	Mondul Kiri	<6 months (mobile)	Every week	>1 week	30	5	3	0	0	1	0	0	0	NA	NA	NA	0	0	0	0	0	1	1	0	0	NA	Open	1	Yes, >1 year ago	1	1 2	1	1	0
60696013	Initiative 5%	2019	7/2/19	27	Male	0	0	0	0	0	NA	35.9	NA	9	9	Mondul Kiri	>1 year (local)	Every month	>1 week	30	7	3	0	0	1	0	0	0	NA	NA	NA	0	0	0	0	0	1	1	0	0	NA	Open	1	Yes, >1 year ago	1	1 2 3	1	1	1
60696018	Initiative 5%	2019	7/2/19	24	Male	0	0	0	0	0	NA	35.6	NA	9	9	Mondul Kiri	>1 year (local)	Every week	2 nights to 1 week	2	1	9	0	0	0	0	0	1	NA	NA	NA	0	0	0	0	0	1	1	0	0	NA	Open	1	Yes, >1 year ago	1	1 2	1	1	0
60696025	Initiative 5%	2019	7/4/19	34	Male	0	1	0	0	0	NA	36	NA	9	9	Kratie	<6 months (mobile)	Every month	>1 week	15	1	3	0	0	1	0	0	0	NA	NA	NA	0	0	0	0	0	1	1	0	0	NA	Open	1	Yes, >1 year ago	1	1 2 3	1	1	1
60696034	Initiative 5%	2019	7/4/19	56	Male	0	0	0	0	0	NA	36	NA	9	9	Kratie	<6 months (mobile)	Every month	>1 week	15	1	3	0	0	1	0	0	0	NA	NA	NA	0	0	0	0	0	1	1	0	0	NA	Open	1	Yes, <1 year ago	1	1 2 3	1	1	1
60696046	Initiative 5%	2019	7/4/19	38	Male	0	1	0	0	0	NA	36.5	NA	9	9	Kratie	<6 months (mobile)	Every month	>1 week	15	1	3	0	0	1	0	0	0	NA	NA	NA	0	0	0	0	0	1	1	0	0	NA	Open	1	Yes, <1 month ago	1	1 2 3	1	1	1
60698357	Initiative 5%	2019	7/1/19	24	Male	0	1	0	0	0	NA	35.5	NA	11	10	Mondul Kiri	<6 months (mobile)	Every week	2 nights to 1 week	4	4	1	1	0	0	0	0	0	NA	NA	NA	0	0	0	0	0	1	1	0	0	NA	Open	1	Yes, <1 year ago	1	1 3	1	0	1
60698380	Initiative 5%	2019	7/4/19	31	Male	0	1	0	0	0	NA	35	NA	11	11	Mondul Kiri	<6 months (mobile)	Every month	1 overnight	3	3	1	1	0	0	0	0	0	NA	NA	NA	0	0	0	0	0	1	0	0	0	NA	Open	1	Yes, <1 year ago	1	1 2 3 4 9	1	1	1
60708257	Initiative 5%	2019	7/3/19	23	Male	0	0	0	0	0	NA	0	NA	15	15	Kratie	>1 year (local)	Every week	2 nights to 1 week	5	6	3	0	0	1	0	0	0	NA	NA	NA	0	0	0	0	0	1	1	0	0	NA	Open	0	NA	NA	NA	NA	NA	NA
60708305	Initiative 5%	2019	7/3/19	29	Male	0	0	0	0	0	NA	0	NA	15	15	Kratie	>1 year (local)	Every week	2 nights to 1 week	5	6	3	0	0	1	0	0	0	NA	NA	NA	0	0	0	0	0	1	1	0	0	NA	Open	0	NA	NA	NA	NA	NA	NA
60708382	Initiative 5%	2019	7/4/19	23	Male	0	0	0	0	0	NA	0	NA	15	15	Kratie	>1 year (local)	Every week	2 nights to 1 week	4	5	3	0	0	1	0	0	0	NA	NA	NA	0	0	0	0	0	1	1	0	0	NA	Open	1	Yes, <1 year ago	1	1 2 3	1	1	1
60708386	Initiative 5%	2019	7/4/19	38	Male	0	0	0	0	0	NA	0	NA	15	15	Kratie	>1 year (local)	Every week	2 nights to 1 week	4	5	3	0	0	1	0	0	0	NA	NA	NA	0	0	0	0	0	1	1	0	0	NA	Open	1	Yes, >1 year ago	1	1 2 3	1	1	1
60712612	Initiative 5%	2019	7/4/19	26	Male	0	0	0	0	0	NA	35	NA	16	16	Mondul Kiri	<6 months (mobile)	Every day	2 nights to 1 week	1	1	9	0	0	0	0	0	1	NA	NA	NA	0	0	0	0	0	1	1	0	0	NA	Open	1	Never	1	1 2	1	1	0
60712632	Initiative 5%	2019	7/5/19	26	Male	0	0	0	0	0	NA	35.8	NA	16	16	Mondul Kiri	<6 months (mobile)	<1 time/year	2 nights to 1 week	2	2	9	0	0	0	0	0	1	NA	NA	NA	0	0	0	0	0	1	1	0	0	NA	Open	1	Yes, <1 month ago	1	1 2 3 4	1	1	1
60713271	Initiative 5%	2019	7/2/19	30	Male	1	0	0	0	0	NA	0	NA	14	14	Kratie	<6 months (mobile)	A few times/year	>1 week	30	8	1	1	0	0	0	0	0	NA	NA	NA	0	0	0	0	0	1	1	0	0	NA	Open	1	Yes, <1 month ago	1	1 2 4	1	1	0
60713336	Initiative 5%	2019	7/4/19	44	Male	0	0	0	0	0	NA	0	NA	14	14	Kratie	<6 months (mobile)	A few times/year	>1 week	30	13	1	1	0	0	0	0	0	NA	NA	NA	0	0	0	0	0	1	1	0	0	NA	Open	1	Never	1	2 4	0	1	0
60772062	Initiative 5%	2019	7/4/19	17	Male	0	0	0	0	0	NA	35.8	NA	25	25	Kratie	>1 year (local)	Every month	No overnight	1	1	1	1	0	0	0	0	0	NA	NA	NA	0	0	0	0	0	0	0	0	1	អង្គុយក្រោមដើមឈើរ	Open	1	Yes, <1 year ago	1	1 3 4	1	0	1
60772181	Initiative 5%	2019	7/5/19	61	Male	0	0	0	0	0	NA	35.3	NA	24	24	Kratie	6 months to 1 year (migrant)	Every day	No overnight	1	1	3	0	0	1	0	0	0	NA	NA	NA	1	0	0	0	0	0	0	0	0	NA	Open	1	Yes, <1 year ago	1	1 2 4	1	1	0
60772182	Initiative 5%	2019	7/5/19	44	Male	0	0	0	0	0	NA	35.6	NA	24	24	Kratie	6 months to 1 year (migrant)	Every week	2 nights to 1 week	10	10	3	0	0	1	0	0	0	NA	NA	NA	1	0	0	0	0	0	0	0	0	NA	Enclosed	1	Yes, <1 year ago	1	1 2 4	1	1	0
60772194	Initiative 5%	2019	7/5/19	38	Male	1	1	0	0	0	NA	36.5	NA	24	24	Kratie	6 months to 1 year (migrant)	Every month	2 nights to 1 week	10	10	3	0	0	1	0	0	0	NA	NA	NA	1	0	0	0	0	0	0	0	0	NA	Open	1	Yes, <1 year ago	1	1 2 4	1	1	0
60772201	Initiative 5%	2019	7/5/19	32	Male	0	0	0	0	0	NA	35.6	NA	24	24	Kratie	6 months to 1 year (migrant)	Every day	2 nights to 1 week	1	1	3	0	0	1	0	0	0	NA	NA	NA	1	0	0	0	0	0	0	0	0	NA	Open	1	Yes, <1 year ago	1	1 2 4	1	1	0
60772224	Initiative 5%	2019	7/1/19	23	Male	0	0	0	0	0	NA	34.5	NA	23	23	Kratie	<6 months (mobile)	Every month	2 nights to 1 week	30	15	1 2	1	1	0	0	0	0	NA	NA	NA	0	0	0	0	0	1	1	0	0	NA	Open	1	Yes, <1 month ago	1	1 2 3 4	1	1	1
60772233	Initiative 5%	2019	7/5/19	31	Male	1	0	0	0	0	NA	36.5	NA	23	23	Kratie	6 months to 1 year (migrant)	Every day	1 overnight	20	10	1 2 3	1	1	1	0	0	0	NA	NA	NA	0	0	0	0	1	1	1	0	0	NA	Open	1	Yes, <1 month ago	1	1 2 3 4	1	1	1
60773187	Initiative 5%	2019	7/4/19	26	Male	0	0	0	0	0	NA	36.5	NA	3	3	Mondul Kiri	<6 months (mobile)	Every week	1 overnight	1	1	1 3	1	0	1	0	0	0	NA	NA	NA	0	0	0	0	0	1	1	0	0	NA	Open	1	Yes, <1 year ago	1	1 2 4	1	1	0
60773210	Initiative 5%	2019	7/5/19	34	Male	NA	NA	NA	NA	NA	NA	35.5	NA	1	1	Ratanak Kiri	>1 year (local)	Every day	No overnight	1	1	9	0	0	0	0	0	1	NA	NA	NA	0	0	0	0	0	0	0	1	0	NA	Open	1	Yes, <1 year ago	1	1 3	1	0	1
60778897	Initiative 5%	2019	7/4/19	40	Male	0	0	0	0	0	NA	34.4	NA	27	1 2 3	Kratie	>1 year (local)	Every week	2 nights to 1 week	6	4	1 3	1	0	1	0	0	0	NA	NA	NA	0	0	0	0	0	1	1	0	0	NA	Open	1	Yes, <1 year ago	1	1 2 3	1	1	1
60778927	Initiative 5%	2019	7/4/19	16	Male	0	1	0	0	0	NA	37.2	NA	27	1 2 3	Kratie	>1 year (local)	Every week	2 nights to 1 week	6	4	1 3 4	1	0	1	1	0	0	NA	NA	NA	0	0	0	0	0	1	1	0	0	NA	Open	0	NA	NA	NA	NA	NA	NA
61142804	Initiative 5%	2019	7/9/19	19	Male	0	1	0	0	0	NA	0	NA	14	14	Kratie	>1 year (local)	A few times/year	>1 week	10	8	1	1	0	0	0	0	0	NA	NA	NA	0	0	0	0	0	1	1	0	0	NA	Open	1	Yes, <1 year ago	1	2 4	0	1	0
61142865	Initiative 5%	2019	7/9/19	26	Male	0	0	0	0	0	NA	0	NA	14	14 29	Kratie	>1 year (local)	A few times/year	>1 week	10	8	1	1	0	0	0	0	0	NA	NA	NA	0	0	0	0	0	1	1	0	0	NA	Open	1	Never	1	2 4	0	1	0
61143012	Initiative 5%	2019	7/9/19	21	Male	0	1	0	0	0	NA	0	NA	14	14	Kratie	>1 year (local)	A few times/year	>1 week	10	8	1	1	0	0	0	0	0	NA	NA	NA	0	0	0	0	0	1	1	0	0	NA	Open	1	Never	1	2 4	0	1	0
61143042	Initiative 5%	2019	7/9/19	20	Male	0	0	0	0	0	NA	0	NA	14	14	Kratie	<6 months (mobile)	A few times/year	>1 week	10	8	1	1	0	0	0	0	0	NA	NA	NA	0	0	0	0	0	1	1	0	0	NA	Open	1	Never	1	2 4	0	1	0
61143104	Initiative 5%	2019	7/9/19	23	Male	0	0	0	0	0	NA	0	NA	14	14	Kratie	>1 year (local)	A few times/year	>1 week	10	8	1	1	0	0	0	0	0	NA	NA	NA	0	0	0	0	0	1	1	0	0	NA	Open	0	NA	NA	NA	NA	NA	NA
61400634	Initiative 5%	2019	7/8/19	55	Male	0	0	0	0	0	0	NA	NA	34	10	Mondul Kiri	<6 months (mobile)	Every day	2 nights to 1 week	3	1	1 3	1	0	1	0	0	0	0	0	0	0	0	0	0	0	1	1	0	0	NA	Open	1	Yes, <1 year ago	1	1 2 3 4 5	1	1	1
61400638	Initiative 5%	2019	7/9/19	23	Male	0	0	0	0	0	0	NA	NA	34	34	Mondul Kiri	>1 year (local)	Every day	2 nights to 1 week	1	8	1 3	1	0	1	0	0	0	0	0	0	0	0	0	0	0	1	1	0	0	NA	Open	1	Yes, <1 month ago	1	1 2 3 4 5	1	1	1
61400639	Initiative 5%	2019	7/9/19	25	Male	0	0	0	0	0	0	NA	NA	34	34	Mondul Kiri	>1 year (local)	Every day	2 nights to 1 week	3	1	1 3	1	0	1	0	0	0	0	0	0	0	0	0	0	0	1	1	0	0	NA	Open	1	Yes, <1 month ago	1	1 2 3 4 5	1	1	1
61400640	Initiative 5%	2019	7/9/19	22	Male	0	0	0	0	0	0	NA	NA	34	34	Mondul Kiri	>1 year (local)	Every week	2 nights to 1 week	3	1	1	1	0	0	0	0	0	0	0	0	0	0	0	0	0	1	1	0	0	NA	Open	0	NA	NA	NA	NA	NA	NA
61400643	Initiative 5%	2019	7/9/19	25	Male	0	1	0	0	0	0	NA	NA	34	34	Mondul Kiri	>1 year (local)	Every week	2 nights to 1 week	2	1	1 3	1	0	1	0	0	0	0	0	0	0	0	0	0	0	1	1	0	0	NA	Open	1	Yes, <1 year ago	1	1 2 3 4 5	1	1	1
61400644	Initiative 5%	2019	7/9/19	29	Male	0	0	0	0	0	0	NA	NA	34	34	Mondul Kiri	>1 year (local)	Every day	2 nights to 1 week	2	1	1 3	1	0	1	0	0	0	0	0	0	0	0	0	0	0	1	1	0	0	NA	Open	1	Yes, <1 year ago	1	1 2 3 4 5	1	1	1
61405920	Initiative 5%	2019	7/9/19	43	Male	0	0	1	0	0	0	NA	NA	33	33	Kratie	<6 months (mobile)	<1 time/year	2 nights to 1 week	4	5	1	1	0	0	0	0	0	0	0	0	0	0	0	0	0	0	1	0	0	NA	Open	0	NA	NA	NA	NA	NA	NA
61405937	Initiative 5%	2019	7/10/19	47	Male	0	0	0	0	0	0	NA	NA	33	33	Kratie	<6 months (mobile)	A few times/year	>1 week	5	8	1	1	0	0	0	0	0	0	0	0	0	0	0	0	0	1	1	0	0	NA	Open	1	Yes, >1 year ago	1	1 2 3	1	1	1
61405957	Initiative 5%	2019	7/10/19	52	Male	0	0	0	0	0	0	NA	NA	33	33	Kratie	<6 months (mobile)	A few times/year	>1 week	6	8	1	1	0	0	0	0	0	0	0	0	0	0	0	0	0	1	1	0	0	NA	Open	0	NA	NA	NA	NA	NA	NA
61431849	Initiative 5%	2019	7/9/19	25	Male	0	0	0	0	0	0	NA	NA	7	7	Mondul Kiri	>1 year (local)	A few times/year	>1 week	7	3	3	0	0	1	0	0	0	0	0	0	0	0	0	0	0	1	1	0	0	NA	Open	1	Yes, >1 year ago	1	2 3	0	1	1
61434069	Initiative 5%	2019	7/11/19	39	Male	1	0	0	0	0	1	36.5	NA	24	24	Kratie	6 months to 1 year (migrant)	Every day	No overnight	1	1	3	0	0	1	0	0	0	0	0	0	1	0	0	0	0	0	0	0	0	NA	Open	1	Yes, <1 year ago	1	1 2 4	1	1	0
61434528	Initiative 5%	2019	7/10/19	11	Male	0	0	0	0	0	1	36.5	NA	22	22	Kratie	<6 months (mobile)	Every month	>1 week	30	10	3	0	0	1	0	0	0	0	0	0	0	0	0	0	0	1	1	0	0	NA	Open	1	Yes, <1 year ago	1	1 3	1	0	1
61434544	Initiative 5%	2019	7/10/19	11	Male	0	0	0	0	0	0	NA	NA	22	22	Kratie	<6 months (mobile)	Every month	1 week to 2 weeks	30	10	3	0	0	1	0	0	0	0	0	0	0	0	0	0	0	1	1	0	0	NA	Open	1	Yes, >1 year ago	1	1 2 3	1	1	1
61434728	Initiative 5%	2019	7/12/19	27	Female	0	0	0	0	0	0	NA	NA	26	26 27 28	Kratie	6 months to 1 year (migrant)	<1 time/year	2 nights to 1 week	7	1	1 3	1	0	1	0	0	0	0	0	0	0	0	0	0	0	1	1	0	0	NA	Open	1	Never	1	1 2 3	1	1	1
61442776	Initiative 5%	2019	7/11/19	18	Male	0	0	0	0	0	0	NA	NA	15	15	Kratie	>1 year (local)	Every week	2 nights to 1 week	1	5	9	0	0	0	0	0	1	0	0	0	0	0	0	0	0	1	1	0	0	NA	Open	0	NA	NA	NA	NA	NA	NA
61443004	Initiative 5%	2019	7/12/19	17	Male	0	0	0	0	0	0	NA	NA	15	15	Kratie	>1 year (local)	Every week	2 nights to 1 week	3	1	9	0	0	0	0	0	1	0	0	0	0	0	0	0	0	1	1	0	0	NA	Open	0	NA	NA	NA	NA	NA	NA
61446677	Initiative 5%	2019	7/12/19	15	Male	0	0	0	0	0	0	NA	NA	14	14	Kratie	<6 months (mobile)	Every day	No overnight	1	1	3	0	0	1	0	0	0	0	0	0	0	0	0	0	0	1	1	0	0	NA	Open	0	NA	NA	NA	NA	NA	NA
61499853	Initiative 5%	2019	7/4/19	19	Male	NA	NA	NA	NA	NA	NA	35.3	NA	6	6	Mondul Kiri	<6 months (mobile)	Every month	2 nights to 1 week	3	1	9	0	0	0	0	0	1	NA	NA	NA	0	0	0	0	0	1	0	0	0	NA	Open	1	Never	1	1 2 3 4	1	1	1
61499854	Initiative 5%	2019	7/4/19	22	Male	NA	NA	NA	NA	NA	NA	35.2	NA	6	6	Mondul Kiri	<6 months (mobile)	Every month	2 nights to 1 week	3	1	9	0	0	0	0	0	1	NA	NA	NA	0	0	0	0	0	1	0	0	0	NA	Open	1	Never	1	1 2 3 4	1	1	1
61499856	Initiative 5%	2019	7/4/19	25	Male	0	0	0	0	0	NA	35.3	NA	6	6	Mondul Kiri	<6 months (mobile)	Every month	2 nights to 1 week	3	1	9	0	0	0	0	0	1	NA	NA	NA	0	0	0	0	0	1	0	0	0	NA	Open	1	Yes, <1 year ago	1	1 2 3 4	1	1	1
61500246	Initiative 5%	2019	7/11/19	49	Male	0	0	0	0	0	0	NA	NA	8	8	Mondul Kiri	<6 months (mobile)	Every month	2 weeks to 1 month	10	30	1 3	1	0	1	0	0	0	0	0	0	0	0	0	0	0	1	1	0	0	NA	Open	1	Yes, <1 year ago	1	1 3 5	1	0	1
61500250	Initiative 5%	2019	7/11/19	36	Male	0	1	0	0	0	0	NA	NA	8	8	Mondul Kiri	<6 months (mobile)	Every month	No overnight	15	15	1 3	1	0	1	0	0	0	0	0	0	0	0	0	1	0	1	1	0	0	NA	Open	1	Yes, <1 year ago	1	1 3 5	1	0	1
61500296	Initiative 5%	2019	7/10/19	17	Male	0	0	0	0	0	0	NA	NA	31	31	Mondul Kiri	6 months to 1 year (migrant)	Every week	2 nights to 1 week	2	3	3	0	0	1	0	0	0	0	0	0	0	0	0	0	0	1	1	0	1	2	Open	1	Yes, <1 year ago	1	1 2 3 4	1	1	1
61500298	Initiative 5%	2019	7/10/19	25	Male	0	0	0	0	0	1	36.5	NA	31	31	Mondul Kiri	6 months to 1 year (migrant)	A few times/year	>1 week	10	10	9	0	0	0	0	0	1	0	0	0	0	0	0	1	1	0	0	0	0	NA	Enclosed	1	Yes, <1 year ago	1	1 2 3	1	1	1
61500301	Initiative 5%	2019	7/12/19	18	Male	0	0	0	0	0	1	36.4	NA	31	31	Mondul Kiri	6 months to 1 year (migrant)	Every week	No overnight	5	6	2	0	1	0	0	0	0	0	0	0	0	0	0	0	0	1	1	0	0	NA	Open	1	Never	1	1 2 3	1	1	1
61500332	Initiative 5%	2019	7/9/19	19	Male	1	0	0	0	0	1	35.4	NA	32	32	Mondul Kiri	>1 year (local)	Every day	No overnight	1	1	3	0	0	1	0	0	0	0	0	0	0	0	0	1	0	0	0	0	0	NA	Enclosed	1	Yes, <1 year ago	1	1 2 3	1	1	1
61500334	Initiative 5%	2019	7/12/19	17	Female	0	0	0	0	0	1	36.5	NA	32	32	Mondul Kiri	>1 year (local)	Every day	No overnight	3	5	2	0	1	0	0	0	0	0	0	0	0	0	0	0	0	1	1	0	0	NA	Open	1	Yes, <1 year ago	1	1 2 3	1	1	1
61502741	Initiative 5%	2019	7/11/19	25	Male	0	1	0	0	0	1	36.2	NA	27	1 2 3	Kratie	>1 year (local)	Every week	>1 week	10	7	1 3	1	0	1	0	0	0	0	0	0	0	0	0	0	0	1	1	0	0	NA	Open	1	Never	1	1 2 3	1	1	1
61502743	Initiative 5%	2019	7/11/19	39	Male	NA	NA	NA	NA	NA	1	35.5	NA	27	1 2 3	Kratie	>1 year (local)	Every week	>1 week	10	7	1 3	1	0	1	0	0	0	0	0	0	0	0	0	0	0	1	1	0	0	NA	Open	1	Never	1	1 2 3	1	1	1
61502748	Initiative 5%	2019	7/11/19	30	Male	0	0	0	0	0	1	36.5	NA	27	1 2 3	Kratie	>1 year (local)	Every week	2 nights to 1 week	11	7	1 3 4	1	0	1	1	0	0	0	0	0	0	0	0	0	0	1	1	0	0	NA	Open	1	Yes, <1 year ago	1	1 2 3	1	1	1
61502754	Initiative 5%	2019	7/11/19	39	Male	0	1	0	0	0	1	35.4	NA	27	1 2 3	Kratie	<6 months (mobile)	Every week	>1 week	10	8	1 2 3	1	1	1	0	0	0	0	0	0	0	0	0	0	0	1	1	0	0	NA	Open	1	Yes, <1 year ago	1	1 2 3	1	1	1
61502757	Initiative 5%	2019	7/11/19	35	Male	0	1	0	0	0	1	36.8	NA	27	1 2 3	Kratie	>1 year (local)	Every week	2 nights to 1 week	11	7	1 2 3	1	1	1	0	0	0	0	0	0	0	0	0	0	0	1	1	0	0	NA	Open	1	Yes, <1 year ago	1	1 2 3	1	1	1
61510022	Initiative 5%	2019	7/11/19	25	Male	0	1	0	0	0	1	35.7	NA	25	26 27	Kratie	>1 year (local)	Every day	No overnight	1	1	4	0	0	0	1	0	0	0	0	0	0	0	0	0	0	0	0	0	1	អង្គុយលេងក្រោមដើមឈើ	Open	1	Yes, <1 year ago	1	1 2 3	1	1	1
61510031	Initiative 5%	2019	7/11/19	13	Male	0	0	0	0	0	0	NA	NA	25	6 7	Kratie	>1 year (local)	A few times/year	No overnight	1	1	4	0	0	0	1	0	0	0	0	0	0	0	0	0	0	0	0	0	1	អង្គុយក្រោដើមឈើ	Open	1	Never	1	1 2 3	1	1	1
61510049	Initiative 5%	2019	7/11/19	18	Male	0	0	0	0	0	0	NA	NA	25	12 13 14	Kratie	>1 year (local)	Every month	No overnight	1	1	3	0	0	1	0	0	0	0	0	0	0	0	0	0	0	0	0	0	1	អង្គុយលេងក្រោមដើមឈើ	Open	1	Yes, >1 year ago	1	1 2 3	1	1	1
61510053	Initiative 5%	2019	7/11/19	17	Male	0	0	0	0	0	0	NA	NA	25	23 24	Kratie	>1 year (local)	Every week	No overnight	1	1	3	0	0	1	0	0	0	0	0	0	0	0	0	0	0	0	0	0	1	អង្គុយក្រោមដើមព្រិច	Open	1	Yes, <1 year ago	1	1 2 3	1	1	1
62184707	Initiative 5%	2019	7/18/19	42	Male	0	0	0	0	0	1	35.5	NA	23	23	Kratie	<6 months (mobile)	Every day	No overnight	20	15	1 3	1	0	1	0	0	0	0	0	0	0	0	0	0	0	1	1	0	0	NA	Open	1	Yes, <1 month ago	1	1 2 3 4	1	1	1
62184943	Initiative 5%	2019	7/16/19	36	Male	0	0	0	0	0	0	NA	NA	22	22	Kratie	>1 year (local)	Every month	2 nights to 1 week	6	1	9	0	0	0	0	0	1	0	0	0	0	0	0	0	0	1	1	0	0	NA	Open	1	Yes, <1 year ago	1	1 3	1	0	1
62184958	Initiative 5%	2019	7/16/19	25	Male	0	1	0	0	0	1	37	NA	22	24	Kratie	>1 year (local)	A few times/year	2 nights to 1 week	6	1	2 9	0	1	0	0	0	1	0	0	0	0	0	0	0	0	1	1	0	0	NA	Open	1	Yes, <1 year ago	1	1 2 5	1	1	0
62185268	Initiative 5%	2019	7/16/19	24	Male	1	0	0	0	0	1	36.5	NA	24	24	Kratie	6 months to 1 year (migrant)	Every week	>1 week	7	7	3	0	0	1	0	0	0	0	0	0	1	0	0	0	0	0	0	0	0	NA	Open	1	Yes, <1 year ago	1	1 2 4	1	1	0
62185272	Initiative 5%	2019	7/16/19	19	Male	0	0	0	0	0	1	36.4	NA	24	24	Kratie	6 months to 1 year (migrant)	Every week	2 nights to 1 week	7	7	3	0	0	1	0	0	0	0	0	0	1	0	0	0	0	0	0	0	0	NA	Open	1	Yes, <1 year ago	1	1 2 4	1	1	0
62185278	Initiative 5%	2019	7/19/19	21	Male	0	1	0	0	0	1	35.5	NA	24	24	Kratie	6 months to 1 year (migrant)	Every day	No overnight	1	1	3	0	0	1	0	0	0	0	0	0	1	0	0	0	0	0	0	0	0	NA	Open	1	Yes, <1 year ago	1	1 2 4	1	1	0
62185294	Initiative 5%	2019	7/19/19	49	Male	0	0	0	0	0	1	36.5	NA	24	24	Kratie	6 months to 1 year (migrant)	Every day	No overnight	1	1	3	0	0	1	0	0	0	0	0	0	1	0	0	0	0	0	0	0	0	NA	Open	1	Yes, <1 year ago	1	1 2 4	1	1	0
62192689	Initiative 5%	2019	7/17/19	45	Male	0	1	0	0	0	0	NA	NA	33	33	Mondul Kiri	<6 months (mobile)	A few times/year	2 nights to 1 week	2	2	1	1	0	0	0	0	0	0	0	0	0	0	0	0	0	1	1	0	0	NA	Open	1	Yes, <1 year ago	1	1 2 3	1	1	1
62192701	Initiative 5%	2019	7/17/19	23	Male	0	0	0	0	0	0	NA	NA	33	33	Mondul Kiri	<6 months (mobile)	A few times/year	2 nights to 1 week	2	2	1	1	0	0	0	0	0	0	0	0	0	0	0	0	0	1	1	0	0	NA	Open	1	Yes, >1 year ago	1	3 4	0	0	1
62193147	Initiative 5%	2019	7/9/19	28	Male	0	0	0	0	0	0	NA	NA	34	33	Mondul Kiri	>1 year (local)	Every day	2 nights to 1 week	2	1	1 3	1	0	1	0	0	0	0	0	0	0	0	0	0	0	1	1	0	0	NA	Open	1	Yes, <1 month ago	1	1 2 3 4 5	1	1	1
62194623	Initiative 5%	2019	7/19/19	22	Male	0	0	0	0	0	0	NA	NA	3	1 2	Mondul Kiri	6 months to 1 year (migrant)	Every month	>1 week	1	1	5	0	0	0	0	1	0	0	0	0	0	0	0	0	0	1	1	0	0	NA	Open	0	NA	NA	NA	NA	NA	NA
62196258	Initiative 5%	2019	7/17/19	25	Male	0	1	0	0	0	1	36.4	NA	32	32	Mondul Kiri	<6 months (mobile)	Every day	No overnight	3	6	2	0	1	0	0	0	0	0	0	0	0	0	0	1	0	0	0	0	0	NA	Enclosed	1	Yes, <1 month ago	1	1 2 3	1	1	1
62196262	Initiative 5%	2019	7/18/19	22	Male	0	0	0	0	0	1	35.4	NA	32	32	Mondul Kiri	<6 months (mobile)	Every day	No overnight	3	6	3	0	0	1	0	0	0	0	0	0	0	0	0	0	1	1	1	0	0	NA	Open	1	Yes, >1 year ago	1	1 2 3	1	1	1
62196268	Initiative 5%	2019	7/18/19	19	Male	0	1	0	0	0	1	35.3	NA	32	32	Mondul Kiri	<6 months (mobile)	Every day	No overnight	4	6	3	0	0	1	0	0	0	0	0	0	0	0	0	0	1	1	1	0	0	NA	Open	1	Yes, <1 month ago	1	1 2 3	1	1	1
62196275	Initiative 5%	2019	7/18/19	33	Male	0	0	0	0	0	1	35.8	NA	32	32	Mondul Kiri	<6 months (mobile)	Every day	No overnight	5	3	3	0	0	1	0	0	0	0	0	0	0	0	0	0	1	1	1	0	0	NA	Open	1	Yes, <1 month ago	1	1 2 3	1	1	1
62196282	Initiative 5%	2019	7/18/19	18	Male	0	0	0	0	0	1	35.6	NA	32	32	Mondul Kiri	<6 months (mobile)	Every day	No overnight	3	5	3	0	0	1	0	0	0	0	0	0	0	0	0	0	1	1	1	0	0	NA	Open	1	Yes, <1 month ago	1	1 2 3	1	1	1
62196367	Initiative 5%	2019	7/18/19	17	Male	0	0	0	0	0	1	36.9	NA	32	32	Mondul Kiri	<6 months (mobile)	Every day	No overnight	5	6	3	0	0	1	0	0	0	0	0	0	0	0	0	0	1	1	1	0	0	NA	Open	1	Yes, <1 month ago	1	1 2 3	1	1	1
62207517	Initiative 5%	2019	7/18/19	38	Male	0	0	0	0	0	0	NA	NA	26	24 26 28	Kratie	<6 months (mobile)	Every week	2 nights to 1 week	7	5	1 3 5	1	0	1	0	1	0	0	0	0	0	0	0	0	0	1	1	0	0	NA	Open	1	Yes, >1 year ago	1	1 2 3	1	1	1
62207614	Initiative 5%	2019	7/18/19	21	Male	0	1	0	0	0	0	NA	NA	26	24 26 28	Kratie	<6 months (mobile)	Every week	2 nights to 1 week	7	4	1 3	1	0	1	0	0	0	0	0	0	0	0	0	0	0	1	1	0	0	NA	Open	1	Never	0	NA	NA	NA	NA
62207632	Initiative 5%	2019	7/18/19	42	Male	0	0	0	0	0	0	NA	NA	26	26 27 28	Kratie	<6 months (mobile)	<1 time/year	2 nights to 1 week	7	4	1 3 5	1	0	1	0	1	0	0	0	0	0	0	0	0	0	1	1	0	0	NA	Open	1	Yes, <1 year ago	1	1 2 3	1	1	1
62266334	Initiative 5%	2019	7/17/19	19	Male	0	0	0	0	0	1	36.6	NA	27	1 2 3	Kratie	>1 year (local)	Every week	2 nights to 1 week	3	3	1 3 4	1	0	1	1	0	0	0	0	0	0	0	0	0	0	1	1	0	0	NA	Open	1	Yes, <1 year ago	1	1 2 3	1	1	1
62266339	Initiative 5%	2019	7/17/19	23	Male	0	1	0	0	0	1	36.1	NA	27	1 2 3	Kratie	>1 year (local)	Every week	2 nights to 1 week	3	3	1 3 4	1	0	1	1	0	0	0	0	0	0	0	0	0	0	1	1	0	0	NA	Open	1	Yes, <1 year ago	1	1 2 3	1	1	1
62266343	Initiative 5%	2019	7/17/19	33	Male	0	0	0	0	0	1	36.4	NA	27	1 2 3	Kratie	>1 year (local)	Every week	2 nights to 1 week	3	3	1 3 4	1	0	1	1	0	0	0	0	0	0	0	0	0	0	1	1	0	0	NA	Open	1	Never	1	1 2 3	1	1	1
62266359	Initiative 5%	2019	7/17/19	45	Male	NA	NA	NA	NA	NA	1	35.4	NA	27	1 2 3	Kratie	>1 year (local)	Every week	2 nights to 1 week	3	1	1 3 4	1	0	1	1	0	0	0	0	0	0	0	0	0	0	1	1	0	0	NA	Open	1	Yes, <1 year ago	1	1 2 3	1	1	1
62266360	Initiative 5%	2019	7/17/19	30	Male	0	1	0	0	0	1	36.4	NA	27	1 2 3	Kratie	>1 year (local)	Every week	2 nights to 1 week	3	3	1 3 4	1	0	1	1	0	0	0	0	0	0	0	0	0	0	1	1	0	0	NA	Open	1	Yes, <1 month ago	1	1 2 3	1	1	1
62266363	Initiative 5%	2019	7/17/19	27	Male	0	0	0	0	0	1	36.7	NA	27	1 2 3	Kratie	>1 year (local)	Every week	2 nights to 1 week	4	4	1 3 4	1	0	1	1	0	0	0	0	0	0	0	0	0	0	1	1	0	0	NA	Open	1	Yes, <1 year ago	1	1 2 3	1	1	1
62268356	Initiative 5%	2019	7/16/19	19	Male	0	1	0	0	0	0	NA	NA	18	15 16 17	Kratie	<6 months (mobile)	A few times/year	2 nights to 1 week	1	1	3	0	0	1	0	0	0	0	0	0	0	0	0	0	0	1	1	0	0	NA	Open	0	NA	NA	NA	NA	NA	NA
62268406	Initiative 5%	2019	7/16/19	49	Male	0	0	0	0	0	1	36.6	NA	18	26 27 28	Kratie	<6 months (mobile)	A few times/year	1 week to 2 weeks	1	1	3	0	0	1	0	0	0	0	0	0	0	0	0	0	0	1	1	0	0	NA	Open	0	NA	NA	NA	NA	NA	NA
62268436	Initiative 5%	2019	7/16/19	53	Male	NA	NA	NA	NA	NA	0	NA	NA	18	24 26 27	Kratie	<6 months (mobile)	A few times/year	>1 week	5	2	4	0	0	0	1	0	0	0	0	0	0	0	0	0	0	1	1	0	0	NA	Open	0	NA	NA	NA	NA	NA	NA
62268486	Initiative 5%	2019	7/17/19	40	Male	0	0	0	0	0	1	36.6	NA	18	13 14	Kratie	<6 months (mobile)	A few times/year	2 nights to 1 week	7	2	6	0	0	0	0	0	0	1	0	0	0	0	0	0	0	1	1	0	0	NA	Open	0	NA	NA	NA	NA	NA	NA
62268519	Initiative 5%	2019	7/17/19	37	Male	0	0	0	0	0	0	NA	NA	18	17 18	Kratie	<6 months (mobile)	A few times/year	>1 week	7	2	5	0	0	0	0	1	0	0	0	0	0	0	0	0	0	1	1	0	0	NA	Open	0	NA	NA	NA	NA	NA	NA
62268545	Initiative 5%	2019	7/18/19	15	Male	NA	NA	NA	NA	NA	NA	36.5	NA	16	16	Kratie	<6 months (mobile)	A few times/year	No overnight	1	1	9	0	0	0	0	0	1	NA	NA	NA	0	0	0	0	0	1	1	0	0	NA	Open	0	NA	NA	NA	NA	NA	NA
62325669	Initiative 5%	2019	7/14/19	19	Male	0	0	0	0	0	0	NA	NA	10	10	Mondul Kiri	<6 months (mobile)	A few times/year	1 overnight	2	1	1 9	1	0	0	0	0	1	0	0	0	0	0	0	1	0	0	0	0	0	NA	Enclosed	0	NA	NA	NA	NA	NA	NA
62325670	Initiative 5%	2019	7/15/19	26	Male	0	0	0	0	0	0	NA	NA	10	10	Mondul Kiri	>1 year (local)	Every day	No overnight	1	1	1 7	1	0	0	0	0	0	0	1	0	0	0	0	1	0	0	0	0	0	NA	Enclosed	1	Yes, <1 month ago	1	1 2 4	1	1	0
62325671	Initiative 5%	2019	7/16/19	48	Male	0	1	0	0	0	0	NA	NA	10	10	Mondul Kiri	6 months to 1 year (migrant)	Every day	No overnight	1	5	1 9	1	0	0	0	0	1	0	0	0	0	0	0	1	0	0	0	0	0	NA	Enclosed	1	Yes, <1 year ago	1	1 2 3 4	1	1	1
62325672	Initiative 5%	2019	7/16/19	18	Male	0	1	0	0	0	0	NA	NA	10	10	Kratie	<6 months (mobile)	A few times/year	No overnight	1	5	1 9	1	0	0	0	0	1	0	0	0	0	0	0	1	0	0	0	0	0	NA	Enclosed	1	Yes, >1 year ago	1	1 2 3	1	1	1
62325675	Initiative 5%	2019	7/16/19	21	Male	0	1	0	0	0	0	NA	NA	10	10	Kratie	<6 months (mobile)	A few times/year	No overnight	1	5	9	0	0	0	0	0	1	0	0	0	0	0	0	1	0	0	0	0	0	NA	Enclosed	1	Yes, >1 year ago	1	1 2 3 4	1	1	1
62325676	Initiative 5%	2019	7/18/19	18	Male	0	0	0	0	0	0	NA	NA	10	10	Mondul Kiri	6 months to 1 year (migrant)	Every week	No overnight	1	5	1 9	1	0	0	0	0	1	0	0	0	0	0	0	1	0	0	0	0	0	NA	Enclosed	1	Yes, <1 year ago	1	1 2 3 4	1	1	1
62325678	Initiative 5%	2019	7/18/19	46	Female	0	0	0	0	0	0	NA	NA	10	10	Mondul Kiri	>1 year (local)	Every day	No overnight	1	5	9	0	0	0	0	0	1	0	0	0	0	0	0	1	0	0	0	0	0	NA	Enclosed	1	Yes, <1 year ago	1	2 3 5	0	1	1
62337456	Initiative 5%	2019	7/17/19	53	Male	0	0	0	0	0	0	NA	NA	30	1	Kratie	<6 months (mobile)	A few times/year	2 nights to 1 week	7	1	2 4	0	1	0	1	0	0	0	0	0	0	0	0	0	0	1	1	0	0	NA	Open	0	NA	NA	NA	NA	NA	NA
62337511	Initiative 5%	2019	7/17/19	25	Male	0	0	0	0	0	0	NA	NA	30	1	Kratie	<6 months (mobile)	A few times/year	2 nights to 1 week	7	1	2	0	1	0	0	0	0	0	0	0	0	0	0	0	0	1	1	0	0	NA	Open	1	Yes, <1 year ago	1	1 3 4	1	0	1
62337605	Initiative 5%	2019	7/17/19	38	Male	0	0	0	0	0	0	NA	NA	30	1	Kratie	6 months to 1 year (migrant)	A few times/year	2 nights to 1 week	7	1	2	0	1	0	0	0	0	0	0	0	0	0	0	0	0	1	1	0	0	NA	Open	1	Yes, <1 year ago	0	NA	NA	NA	NA
62340380	Initiative 5%	2019	7/16/19	60	Male	0	0	0	0	0	0	NA	NA	28	18 28	Kratie	6 months to 1 year (migrant)	Every month	1 overnight	5	2	1	1	0	0	0	0	0	0	0	0	0	0	0	0	0	1	1	0	0	NA	Open	1	Yes, <1 month ago	1	1 2 3	1	1	1
62340603	Initiative 5%	2019	7/16/19	30	Male	NA	NA	NA	NA	NA	0	NA	NA	28	28	Kratie	<6 months (mobile)	Every week	1 overnight	3	2	1	1	0	0	0	0	0	0	0	0	0	0	0	0	0	1	1	0	0	NA	Open	0	NA	NA	NA	NA	NA	NA
62340994	Initiative 5%	2019	7/16/19	35	Male	0	0	0	0	0	0	NA	NA	28	28	Kratie	<6 months (mobile)	Every week	1 overnight	5	2	1	1	0	0	0	0	0	0	0	0	0	0	0	0	0	1	1	0	0	NA	Open	1	Never	1	1 2 3	1	1	1
62341033	Initiative 5%	2019	7/16/19	40	Male	NA	NA	NA	NA	NA	0	NA	NA	28	28	Kratie	<6 months (mobile)	Every month	2 nights to 1 week	5	2	1	1	0	0	0	0	0	0	0	0	0	0	0	0	0	1	1	0	0	NA	Open	1	Yes, <1 month ago	1	1 2 3	1	1	1
62341088	Initiative 5%	2019	7/18/19	25	Male	0	1	0	0	0	0	NA	NA	28	28	Kratie	<6 months (mobile)	Every month	1 overnight	5	4	1	1	0	0	0	0	0	0	0	0	0	0	0	0	0	1	1	0	0	NA	Open	1	Yes, <1 year ago	1	1 2 3	1	1	1
62341107	Initiative 5%	2019	7/18/19	50	Male	NA	NA	NA	NA	NA	0	NA	NA	28	28	Kratie	<6 months (mobile)	Every month	1 overnight	5	4	1	1	0	0	0	0	0	0	0	0	0	0	0	0	0	1	1	0	0	NA	Open	0	NA	NA	NA	NA	NA	NA
62358462	Initiative 5%	2019	7/16/19	11	Male	0	0	0	0	0	0	NA	NA	25	26	Kratie	>1 year (local)	Every month	No overnight	1	1	1	1	0	0	0	0	0	0	0	0	0	0	0	0	0	0	0	0	1	អង្គុយលេងតាមម្លុបឈើ	Open	1	Yes, >1 year ago	1	1 3	1	0	1
62955583	Initiative 5%	2019	7/24/19	32	Male	0	1	0	0	0	1	36	NA	24	24	Kratie	6 months to 1 year (migrant)	Every day	No overnight	1	1	3	0	0	1	0	0	0	0	0	0	1	0	0	0	0	0	0	0	0	NA	Open	1	Yes, <1 year ago	1	1 2 4	1	1	0
62955617	Initiative 5%	2019	7/24/19	22	Male	0	1	0	0	0	1	36.8	NA	24	24	Kratie	6 months to 1 year (migrant)	Every day	No overnight	1	1	3	0	0	1	0	0	0	0	0	0	1	0	0	0	0	0	0	0	0	NA	Open	1	Yes, <1 year ago	1	1 2 4	1	1	0
62955642	Initiative 5%	2019	7/24/19	43	Male	0	0	0	0	0	1	36.5	NA	24	24	Kratie	6 months to 1 year (migrant)	Every week	2 nights to 1 week	4	4	3	0	0	1	0	0	0	0	0	0	1	0	0	0	0	0	0	0	0	NA	Open	1	Yes, <1 year ago	1	1 2 4	1	1	0
62956073	Initiative 5%	2019	7/26/19	27	Male	0	0	0	0	0	1	35.7	NA	22	22	Kratie	>1 year (local)	Every week	2 nights to 1 week	4	3	1 9	1	0	0	0	0	1	0	0	0	0	0	0	0	0	1	1	0	0	NA	Open	1	Yes, <1 month ago	1	1 3	1	0	1
62957336	Initiative 5%	2019	7/23/19	53	Male	0	0	0	0	0	0	NA	NA	26	26 27 28	Kratie	6 months to 1 year (migrant)	Every month	>1 week	4	1	1 2 3	1	1	1	0	0	0	0	0	0	0	0	0	0	0	1	1	0	0	NA	Open	1	Never	0	NA	NA	NA	NA
62957356	Initiative 5%	2019	7/23/19	52	Female	0	0	0	0	0	0	NA	NA	26	26	Kratie	6 months to 1 year (migrant)	Every month	2 nights to 1 week	4	1	1 3 5	1	0	1	0	1	0	0	0	0	0	0	0	0	0	1	1	0	0	NA	Open	1	Never	1	1 2 3 5	1	1	1
62957377	Initiative 5%	2019	7/24/19	70	Male	0	0	0	0	0	0	NA	NA	26	26	Kratie	6 months to 1 year (migrant)	Every week	2 nights to 1 week	2	1	1 3 5	1	0	1	0	1	0	0	0	0	0	0	0	0	0	1	1	0	0	NA	Open	1	Yes, <1 month ago	1	1 2 3 5	1	1	1
62957391	Initiative 5%	2019	7/24/19	40	Male	0	0	0	0	0	0	NA	NA	26	26	Kratie	6 months to 1 year (migrant)	Every week	2 nights to 1 week	2	1	1 3 5	1	0	1	0	1	0	0	0	0	0	0	0	0	0	1	1	0	0	NA	Open	1	Yes, <1 month ago	1	1 2 3 5	1	1	1
63047635	Initiative 5%	2019	7/23/19	31	Male	NA	NA	NA	NA	NA	0	NA	NA	15	15	Kratie	>1 year (local)	Every month	2 nights to 1 week	2	3	3	0	0	1	0	0	0	0	0	0	0	0	0	0	0	1	1	0	0	NA	Open	1	Yes, <1 year ago	1	1 2 3	1	1	1
63047639	Initiative 5%	2019	7/25/19	15	Male	1	1	0	0	0	0	NA	NA	15	15	Kratie	>1 year (local)	Every week	2 nights to 1 week	4	1	5	0	0	0	0	1	0	0	0	0	0	0	0	0	0	1	1	0	0	NA	Open	0	NA	NA	NA	NA	NA	NA
63049219	Initiative 5%	2019	7/24/19	45	Male	0	0	0	0	0	0	NA	NA	33	33	Kratie	<6 months (mobile)	A few times/year	1 week to 2 weeks	2	3	1	1	0	0	0	0	0	0	0	0	0	0	0	0	0	1	1	0	0	NA	Open	0	NA	NA	NA	NA	NA	NA
63049230	Initiative 5%	2019	7/24/19	34	Male	0	0	0	0	0	0	NA	NA	33	33	Kratie	<6 months (mobile)	A few times/year	2 nights to 1 week	5	3	1	1	0	0	0	0	0	0	0	0	0	0	0	0	0	1	1	0	0	NA	Open	0	NA	NA	NA	NA	NA	NA
63050230	Initiative 5%	2019	7/23/19	44	Male	0	0	0	0	0	0	NA	NA	10	10	Mondul Kiri	<6 months (mobile)	A few times/year	1 overnight	1	5	9	0	0	0	0	0	1	0	0	0	0	0	0	0	0	1	0	0	0	NA	Open	0	NA	NA	NA	NA	NA	NA
63139022	Initiative 5%	2019	7/25/19	25	Female	0	0	0	0	0	0	NA	NA	1	1	Mondul Kiri	>1 year (local)	Every day	No overnight	1	1	9	0	0	0	0	0	1	0	0	0	0	0	0	0	0	1	1	0	0	NA	Open	1	Never	1	1 2	1	1	0
63139040	Initiative 5%	2019	7/24/19	49	Female	0	0	0	0	0	0	NA	NA	2	2	Mondul Kiri	>1 year (local)	Every day	1 week to 2 weeks	2	2	4 9	0	0	0	1	0	1	0	0	0	0	0	0	0	0	1	0	0	0	NA	Open	0	NA	NA	NA	NA	NA	NA
63139042	Initiative 5%	2019	7/24/19	23	Female	0	0	0	0	0	0	NA	NA	2	2	Mondul Kiri	<6 months (mobile)	Every week	>1 week	2	2	3	0	0	1	0	0	0	0	0	0	0	0	0	0	1	0	0	0	0	NA	Open	0	NA	NA	NA	NA	NA	NA
63760872	Initiative 5%	2019	7/30/19	21	Male	0	0	0	0	0	1	35.3	NA	23	23	Kratie	<6 months (mobile)	Every day	1 overnight	30	5	1 2	1	1	0	0	0	0	0	0	0	0	0	0	0	0	1	1	0	0	NA	Open	1	Never	1	1 2 3 4 5	1	1	1
63765111	Initiative 5%	2019	8/1/19	26	Male	0	0	0	0	0	0	NA	NA	34	34	Mondul Kiri	>1 year (local)	A few times/year	1 overnight	3	1	1 3	1	0	1	0	0	0	0	0	0	0	0	0	0	0	1	1	0	0	NA	Open	1	Yes, <1 month ago	1	1 2 3 4 5	1	1	1
63765120	Initiative 5%	2019	8/1/19	17	Male	0	0	0	0	0	0	NA	NA	34	34	Mondul Kiri	>1 year (local)	Every month	2 nights to 1 week	3	1	1 3	1	0	1	0	0	0	0	0	0	0	0	0	0	0	1	1	0	0	NA	Open	0	NA	NA	NA	NA	NA	NA
63765130	Initiative 5%	2019	8/1/19	19	Male	0	0	0	0	0	0	NA	NA	34	6	Mondul Kiri	>1 year (local)	A few times/year	2 nights to 1 week	3	1	1 3	1	0	1	0	0	0	0	0	0	0	0	0	0	0	1	1	0	0	NA	Open	1	Never	1	1 2 3 4 5	1	1	1
63766579	Initiative 5%	2019	7/31/19	31	Male	0	0	0	0	0	0	NA	NA	4	4	Ratanak Kiri	<6 months (mobile)	Every week	1 overnight	2	2	2	0	1	0	0	0	0	0	0	0	0	0	0	0	0	1	0	0	0	NA	Open	0	NA	NA	NA	NA	NA	NA
63766587	Initiative 5%	2019	7/31/19	39	Male	0	1	0	0	0	1	37	NA	4	4	Ratanak Kiri	<6 months (mobile)	Every month	1 overnight	2	2	2	0	1	0	0	0	0	0	0	0	0	0	0	0	0	1	0	0	0	NA	Open	1	Yes, <1 month ago	1	1	1	0	0
63766776	Initiative 5%	2019	8/1/19	15	Male	0	0	0	0	0	0	NA	NA	11	11	Mondul Kiri	<6 months (mobile)	Every week	2 nights to 1 week	4	2	1	1	0	0	0	0	0	0	0	0	0	0	0	0	0	1	1	0	0	NA	Open	1	Yes, <1 year ago	1	1 3 5	1	0	1
63768313	Initiative 5%	2019	7/9/19	19	Male	NA	NA	NA	NA	NA	0	NA	NA	6	6	Mondul Kiri	<6 months (mobile)	Every month	2 nights to 1 week	3	1	9	0	0	0	0	0	1	0	0	0	0	0	0	0	0	1	0	0	0	NA	Open	1	Yes, <1 year ago	1	1 2 3 4 5	1	1	1
63768320	Initiative 5%	2019	7/31/19	27	Male	0	1	0	0	0	0	NA	NA	6	6	Mondul Kiri	<6 months (mobile)	Every month	2 nights to 1 week	3	1	9	0	0	0	0	0	1	0	0	0	0	0	0	0	0	1	0	0	0	NA	Open	1	Yes, <1 year ago	1	1 2 3 4 5	1	1	1
63768332	Initiative 5%	2019	8/1/19	24	Male	0	0	0	0	0	0	NA	NA	6	6	Mondul Kiri	<6 months (mobile)	Every month	2 nights to 1 week	3	2	9	0	0	0	0	0	1	0	0	0	0	0	0	0	0	1	0	0	0	NA	Open	1	Yes, <1 year ago	1	1 2 3 4 5	1	1	1
63768446	Initiative 5%	2019	8/1/19	29	Male	0	0	0	0	0	0	NA	NA	10	10	Mondul Kiri	>1 year (local)	Every week	No overnight	5	5	1 2	1	1	0	0	0	0	0	0	0	0	0	0	1	0	0	0	0	0	NA	Enclosed	1	Yes, >1 year ago	1	2 3 5	0	1	1
63768736	Initiative 5%	2019	7/15/19	28	Male	0	0	0	0	0	0	NA	NA	31	31	Mondul Kiri	>1 year (local)	Every week	2 nights to 1 week	1	4	3	0	0	1	0	0	0	0	0	0	0	0	0	0	0	1	1	0	0	NA	Open	0	NA	NA	NA	NA	NA	NA
63768743	Initiative 5%	2019	7/31/19	38	Male	0	1	0	0	0	1	36.8	NA	31	31	Mondul Kiri	>1 year (local)	Every month	2 nights to 1 week	1	1	9	0	0	0	0	0	1	0	0	0	0	0	0	0	0	1	1	0	0	NA	Open	1	Yes, <1 year ago	1	1 2 3	1	1	1
63770768	Initiative 5%	2019	8/1/19	27	Male	0	1	0	0	0	0	NA	NA	26	26	Kratie	6 months to 1 year (migrant)	Every week	No overnight	1	1	1 3 5	1	0	1	0	1	0	0	0	0	0	0	0	0	0	1	1	0	0	NA	Open	1	Never	0	NA	NA	NA	NA
63770783	Initiative 5%	2019	8/1/19	23	Male	0	0	0	0	0	0	NA	NA	26	26	Kratie	6 months to 1 year (migrant)	Every week	No overnight	1	1	1 3 5	1	0	1	0	1	0	0	0	0	0	0	0	0	0	1	1	0	0	NA	Open	1	Yes, <1 year ago	0	NA	NA	NA	NA
63892890	Initiative 5%	2019	7/31/19	23	Male	0	0	0	0	0	0	NA	NA	25	23 24	Kratie	>1 year (local)	Every day	No overnight	7	3	1	1	0	0	0	0	0	0	0	0	0	0	0	0	0	1	0	0	0	NA	Open	1	Yes, <1 year ago	1	1 2 3	1	1	1
63894827	Initiative 5%	2019	7/31/19	41	Male	0	0	0	0	0	0	NA	NA	9	10	Mondul Kiri	>1 year (local)	Every month	2 nights to 1 week	5	2	9	0	0	0	0	0	1	0	0	0	0	0	0	0	0	1	1	0	0	NA	Open	1	Yes, >1 year ago	1	1 2	1	1	0
63894829	Initiative 5%	2019	7/31/19	47	Male	0	0	0	0	0	0	NA	NA	9	9	Mondul Kiri	>1 year (local)	Every month	2 nights to 1 week	7	2	3	0	0	1	0	0	0	0	0	0	0	0	0	0	0	1	1	0	0	NA	Open	1	Yes, >1 year ago	1	1 2 3	1	1	1
63894831	Initiative 5%	2019	8/1/19	35	Male	0	0	0	0	0	0	NA	NA	9	9	Mondul Kiri	6 months to 1 year (migrant)	Every week	2 nights to 1 week	7	2	9	0	0	0	0	0	1	0	0	0	0	0	0	0	0	1	1	0	0	NA	Open	0	NA	NA	NA	NA	NA	NA
64416419	Initiative 5%	2019	8/6/19	36	Male	0	0	0	0	0	0	NA	NA	9	17	Mondul Kiri	6 months to 1 year (migrant)	Every week	2 nights to 1 week	7	2	9	0	0	0	0	0	1	0	0	0	0	0	0	0	0	1	1	0	0	NA	Open	1	Yes, >1 year ago	1	1 2	1	1	0
64416421	Initiative 5%	2019	8/6/19	42	Male	0	0	0	0	0	0	NA	NA	9	9	Mondul Kiri	6 months to 1 year (migrant)	Every week	2 nights to 1 week	7	2	9	0	0	0	0	0	1	0	0	0	0	0	0	0	0	1	1	0	0	NA	Open	1	Yes, <1 year ago	1	1 2 3	1	1	1
64417453	Initiative 5%	2019	8/6/19	10	Male	0	0	0	0	0	1	37.8	0	17	17	Mondul Kiri	<6 months (mobile)	<1 time/year	1 overnight	1	1	5	0	0	0	0	1	0	0	0	0	0	0	0	0	0	1	1	0	0	NA	Open	1	Never	1	1 2	1	1	0
64438950	Initiative 5%	2019	8/6/19	25	Male	0	1	0	0	0	1	35.3	NA	25	22 23 24	Kratie	>1 year (local)	Every day	2 nights to 1 week	1	1	1	1	0	0	0	0	0	0	0	0	0	0	0	0	0	0	0	0	1	អង្គុយក្រោមដើមឈើរ	Open	1	Yes, >1 year ago	1	1 3	1	0	1
64439847	Initiative 5%	2019	8/8/19	25	Male	0	0	0	0	0	1	35.3	NA	24	24	Kratie	6 months to 1 year (migrant)	Every week	1 overnight	2	2	3	0	0	1	0	0	0	0	0	0	1	0	0	0	0	0	0	0	0	NA	Open	1	Yes, <1 year ago	1	1 2 4	1	1	0
64445138	Initiative 5%	2019	8/8/19	33	Male	0	0	0	0	0	1	35.5	NA	23	23	Kratie	>1 year (local)	Every day	2 nights to 1 week	30	15	1 2 3	1	1	1	0	0	0	0	0	0	1	0	0	0	0	1	1	0	0	NA	Open	1	Never	1	1 2 3 4 5	1	1	1
64870297	Initiative 5%	2019	8/13/19	19	Male	0	0	0	0	0	0	NA	NA	14	14	Kratie	<6 months (mobile)	Every day	No overnight	1	1	2	0	1	0	0	0	0	0	0	0	0	0	0	0	0	0	1	0	0	NA	Open	0	NA	NA	NA	NA	NA	NA
64870540	Initiative 5%	2019	8/13/19	15	Male	0	0	0	0	0	0	NA	NA	14	14	Kratie	>1 year (local)	Every day	No overnight	1	1	2	0	1	0	0	0	0	0	0	0	0	0	0	0	0	0	1	0	0	NA	Open	1	Never	1	2 4	0	1	0
64880507	Initiative 5%	2019	8/15/19	54	Male	0	0	0	0	0	1	36.5	NA	24	24	Kratie	6 months to 1 year (migrant)	Every day	No overnight	1	1	3	0	0	1	0	0	0	0	0	0	1	0	0	0	0	0	0	0	0	NA	Open	1	Yes, <1 year ago	1	1 2 4	1	1	0
64882669	Initiative 5%	2019	8/15/19	27	Male	0	1	0	0	0	0	NA	NA	22	22	Kratie	>1 year (local)	Every week	2 nights to 1 week	5	3	9	0	0	0	0	0	1	0	0	0	0	0	0	0	0	1	1	0	0	NA	Open	1	Yes, <1 month ago	1	1 2 5	1	1	0
64921862	Initiative 5%	2019	8/15/19	53	Male	0	0	0	0	0	0	NA	NA	8	8	Mondul Kiri	<6 months (mobile)	Every week	2 nights to 1 week	2	1	1	1	0	0	0	0	0	0	0	0	0	0	0	0	0	1	1	0	0	NA	Open	1	Yes, >1 year ago	1	1 3 4 5	1	0	1
64921896	Initiative 5%	2019	8/15/19	19	Female	0	0	0	0	0	0	NA	NA	11	11	Mondul Kiri	>1 year (local)	<1 time/year	>1 week	5	2	1	1	0	0	0	0	0	0	0	0	0	0	0	0	1	0	0	0	0	NA	Open	1	Never	1	3 5	0	0	1
64922434	Initiative 5%	2019	8/14/19	25	Male	0	0	0	0	0	0	NA	NA	34	2	Mondul Kiri	6 months to 1 year (migrant)	Every week	2 nights to 1 week	2	1	1	1	0	0	0	0	0	0	0	0	0	0	0	0	0	1	1	0	0	NA	Open	0	NA	NA	NA	NA	NA	NA
64922435	Initiative 5%	2019	8/14/19	32	Male	NA	NA	NA	NA	NA	0	NA	NA	34	4	Ratanak Kiri	>1 year (local)	Every week	1 overnight	2	1	1 4	1	0	0	1	0	0	0	0	0	0	0	0	0	0	1	1	0	0	NA	Open	1	Yes, <1 year ago	1	1 2 3 4 5	1	1	1
64922768	Initiative 5%	2019	8/15/19	26	Male	NA	NA	NA	NA	NA	0	NA	NA	33	33	Ratanak Kiri	<6 months (mobile)	A few times/year	2 nights to 1 week	2	3	1	1	0	0	0	0	0	0	0	0	1	0	0	0	0	1	1	0	0	NA	Open	0	NA	NA	NA	NA	NA	NA
64922770	Initiative 5%	2019	8/15/19	46	Male	0	0	0	0	0	0	NA	NA	33	33	Kratie	<6 months (mobile)	A few times/year	1 week to 2 weeks	1	3	1	1	0	0	0	0	0	0	0	0	0	0	0	0	0	0	1	0	0	NA	Open	1	Yes, <1 year ago	1	1	1	0	0
64922772	Initiative 5%	2019	8/15/19	56	Male	0	0	0	0	0	0	NA	NA	33	33	Kratie	<6 months (mobile)	<1 time/year	2 nights to 1 week	1	3	1	1	0	0	0	0	0	0	0	0	0	0	0	0	0	1	1	0	0	NA	Open	1	Yes, >1 year ago	1	1 2	1	1	0
64922775	Initiative 5%	2019	8/15/19	30	Male	0	0	0	0	0	0	NA	NA	33	33	Kratie	<6 months (mobile)	<1 time/year	2 nights to 1 week	2	3	1	1	0	0	0	0	0	0	0	0	0	0	0	0	0	1	1	0	0	NA	Open	1	Yes, >1 year ago	1	1 2	1	1	0
64922780	Initiative 5%	2019	8/15/19	29	Male	0	0	0	0	0	0	NA	NA	33	33	Kratie	<6 months (mobile)	A few times/year	2 nights to 1 week	2	5	1	1	0	0	0	0	0	0	0	0	0	0	0	0	0	1	1	0	0	NA	Open	1	Yes, >1 year ago	1	1	1	0	0
64922784	Initiative 5%	2019	8/15/19	24	Male	0	0	0	0	0	0	NA	NA	33	33	Kratie	>1 year (local)	A few times/year	2 nights to 1 week	2	3	1	1	0	0	0	0	0	0	0	0	0	0	0	0	0	1	1	0	0	NA	Open	1	Yes, >1 year ago	1	1 3	1	0	1
64922785	Initiative 5%	2019	8/15/19	25	Male	0	1	0	0	0	0	NA	NA	33	33	Kratie	>1 year (local)	<1 time/year	2 nights to 1 week	2	3	1	1	0	0	0	0	0	0	0	0	0	0	0	0	0	0	1	0	0	NA	Open	1	Yes, >1 year ago	1	1	1	0	0
64934687	Initiative 5%	2019	8/14/19	24	Male	1	0	0	0	0	1	35.3	NA	32	32	Mondul Kiri	>1 year (local)	Every day	No overnight	5	6	3	0	0	1	0	0	0	0	0	0	0	0	0	0	1	0	0	0	0	NA	Enclosed	1	Yes, >1 year ago	1	1 2 3	1	1	1
64934691	Initiative 5%	2019	8/14/19	26	Male	0	0	0	0	0	1	35.3	NA	32	32	Mondul Kiri	>1 year (local)	Every day	No overnight	5	4	3	0	0	1	0	0	0	0	0	0	0	0	0	0	0	1	1	0	0	NA	Open	1	Yes, <1 month ago	1	1 2 3	1	1	1
64935616	Initiative 5%	2019	8/14/19	33	Male	0	0	0	0	0	0	NA	NA	1	1	Mondul Kiri	>1 year (local)	Every day	No overnight	1	1	9	0	0	0	0	0	1	0	0	0	0	0	0	0	0	1	1	0	0	NA	Open	1	Never	1	1 2	1	1	0
64971396	Initiative 5%	2019	8/14/19	43	Male	0	0	0	0	0	0	NA	NA	15	15	Kratie	>1 year (local)	Every week	No overnight	1	1	5	0	0	0	0	1	0	0	0	0	0	0	0	0	1	1	1	0	0	NA	Open	0	NA	NA	NA	NA	NA	NA
65503349	Initiative 5%	2019	8/21/19	49	Male	NA	NA	NA	NA	NA	0	NA	NA	28	28	Kratie	6 months to 1 year (migrant)	Every month	2 nights to 1 week	10	1	1	1	0	0	0	0	0	0	0	0	0	0	0	0	0	1	1	0	0	NA	Open	0	NA	NA	NA	NA	NA	NA
65509662	Initiative 5%	2019	8/22/19	37	Male	0	0	0	0	0	0	NA	NA	26	26	Kratie	6 months to 1 year (migrant)	Every week	1 overnight	3	1	1 3 5	1	0	1	0	1	0	0	0	0	0	0	0	0	0	1	1	0	0	NA	Open	1	Yes, >1 year ago	1	1 2 3 5	1	1	1
65509665	Initiative 5%	2019	8/22/19	45	Male	0	0	0	0	0	0	NA	NA	26	26	Kratie	6 months to 1 year (migrant)	Every week	2 nights to 1 week	3	1	1 3 5	1	0	1	0	1	0	0	0	0	0	0	0	0	0	1	1	0	0	NA	Open	1	Yes, <1 year ago	1	1 2 3 5	1	1	1
65509669	Initiative 5%	2019	8/22/19	22	Male	0	1	0	0	0	0	NA	NA	26	26	Kratie	6 months to 1 year (migrant)	Every week	2 nights to 1 week	4	1	1 2 3	1	1	1	0	0	0	0	0	0	0	0	0	0	0	1	1	0	0	NA	Open	1	Yes, <1 year ago	1	1 2 3 5	1	1	1
65509674	Initiative 5%	2019	8/22/19	53	Male	0	0	0	0	0	1	35.4	NA	26	1 2	Kratie	>1 year (local)	Every week	>1 week	3	1	1 3 4	1	0	1	1	0	0	0	0	0	0	0	0	0	0	1	1	0	0	NA	Open	1	Yes, <1 month ago	1	1 2 3	1	1	1
65511979	Initiative 5%	2019	8/23/19	49	Male	0	0	0	0	0	0	NA	NA	34	34	Mondul Kiri	>1 year (local)	Every day	1 overnight	4	3	1 3	1	0	1	0	0	0	0	0	0	0	0	0	0	0	1	1	0	0	NA	Open	1	Never	0	NA	NA	NA	NA
65511984	Initiative 5%	2019	8/23/19	37	Male	0	0	0	0	0	0	NA	NA	34	34	Mondul Kiri	>1 year (local)	Every week	2 nights to 1 week	4	3	1	1	0	0	0	0	0	0	0	0	0	0	0	0	0	1	1	0	0	NA	Open	1	Never	1	1 2 3 4 5	1	1	1
65511991	Initiative 5%	2019	8/23/19	16	Male	0	1	0	0	0	0	NA	NA	34	34	Mondul Kiri	>1 year (local)	Every week	2 nights to 1 week	4	3	1	1	0	0	0	0	0	0	0	0	0	0	0	0	0	1	1	0	0	NA	Open	1	Yes, <1 year ago	1	1 2 3 4 5	1	1	1
65519351	Initiative 5%	2019	8/6/19	40	Male	NA	NA	NA	NA	NA	0	NA	NA	6	6	Mondul Kiri	<6 months (mobile)	Every month	2 nights to 1 week	3	1	3 4	0	0	1	1	0	0	0	0	0	0	0	0	0	0	1	1	0	0	NA	Open	1	Never	1	1 2 3 4	1	1	1
65519366	Initiative 5%	2019	8/20/19	43	Male	NA	NA	NA	NA	NA	0	NA	NA	6	6	Mondul Kiri	<6 months (mobile)	Every month	1 overnight	3	1	3 4	0	0	1	1	0	0	0	0	0	0	0	0	0	0	1	1	0	0	NA	Open	1	Never	1	1 2 3 4 5	1	1	1
65523074	Initiative 5%	2019	8/22/19	20	Male	0	0	0	0	0	1	35.2	NA	32	32	Mondul Kiri	>1 year (local)	Every day	No overnight	3	5	3	0	0	1	0	0	0	0	0	0	0	0	0	0	0	1	1	0	0	NA	Open	1	Yes, <1 month ago	1	1 2 3	1	1	1
65525814	Initiative 5%	2019	8/20/19	18	Male	1	0	0	0	0	0	NA	NA	15	15	Kratie	>1 year (local)	Every week	2 nights to 1 week	5	1	5	0	0	0	0	1	0	0	0	0	0	0	0	0	1	1	1	0	0	NA	Open	0	NA	NA	NA	NA	NA	NA
65526786	Initiative 5%	2019	8/20/19	18	Male	0	0	0	0	0	0	NA	NA	15	15	Kratie	>1 year (local)	Every week	2 nights to 1 week	5	1	5	0	0	0	0	1	0	0	0	0	0	0	0	0	1	1	0	0	0	NA	Open	0	NA	NA	NA	NA	NA	NA
65527098	Initiative 5%	2019	8/21/19	27	Male	0	1	0	0	0	0	NA	NA	15	15	Kratie	>1 year (local)	Every week	2 nights to 1 week	5	5	5	0	0	0	0	1	0	0	0	0	0	0	0	0	1	1	1	0	0	NA	Open	0	NA	NA	NA	NA	NA	NA
65527550	Initiative 5%	2019	8/21/19	16	Male	0	0	0	0	0	0	NA	NA	15	15	Kratie	>1 year (local)	Every week	2 nights to 1 week	5	5	5	0	0	0	0	1	0	0	0	0	0	0	0	0	1	1	1	0	0	NA	Open	0	NA	NA	NA	NA	NA	NA
65527703	Initiative 5%	2019	8/23/19	43	Male	NA	NA	NA	NA	NA	0	NA	NA	15	15	Kratie	>1 year (local)	Every week	2 nights to 1 week	1	3	5	0	0	0	0	1	0	0	0	0	0	0	0	0	1	1	1	0	0	NA	Open	0	NA	NA	NA	NA	NA	NA
65580112	Initiative 5%	2019	8/19/19	34	Male	1	0	0	0	0	1	38.3	Mixed (P. falciparum + P. vivax)	23	23	Kratie	<6 months (mobile)	Every week	1 overnight	30	20	1 2 3	1	1	1	0	0	0	0	0	0	0	0	0	0	0	1	1	0	0	NA	Open	1	Yes, <1 month ago	1	1 2 3 5	1	1	1
65580118	Initiative 5%	2019	8/20/19	23	Male	0	0	0	0	0	1	35.6	NA	24	24	Kratie	6 months to 1 year (migrant)	Every day	No overnight	1	1	3	0	0	1	0	0	0	0	0	0	1	0	0	0	0	0	0	0	0	NA	Open	1	Yes, <1 year ago	1	1 2 5	1	1	0
65580137	Initiative 5%	2019	8/20/19	23	Male	0	1	0	0	0	1	35.5	NA	24	24	Kratie	6 months to 1 year (migrant)	Every day	No overnight	1	1	3	0	0	1	0	0	0	0	0	0	1	0	0	0	0	0	0	0	0	NA	Open	1	Yes, <1 year ago	1	1 2 4	1	1	0
65580146	Initiative 5%	2019	8/21/19	32	Male	0	0	0	0	0	0	NA	NA	11	11	Mondul Kiri	<6 months (mobile)	Every week	2 nights to 1 week	5	2	1	1	0	0	0	0	0	0	0	0	0	0	0	0	0	1	0	0	0	NA	Open	1	Yes, >1 year ago	1	2 3 5	0	1	1
65580147	Initiative 5%	2019	8/21/19	40	Male	0	1	0	0	0	0	NA	NA	11	11	Mondul Kiri	<6 months (mobile)	Every week	2 nights to 1 week	2	2	1	1	0	0	0	0	0	0	0	0	0	0	0	0	0	1	1	0	0	NA	Open	1	Yes, <1 year ago	1	1 2 3 5	1	1	1
65580148	Initiative 5%	2019	8/21/19	22	Male	0	0	0	0	0	0	NA	NA	11	11	Mondul Kiri	<6 months (mobile)	Every week	2 nights to 1 week	2	3	1	1	0	0	0	0	0	0	0	0	0	0	0	0	0	1	1	0	0	NA	Open	1	Yes, <1 year ago	1	1 2 3 5 9	1	1	1
65580453	Initiative 5%	2019	8/21/19	22	Female	0	0	0	0	0	1	35.5	NA	1	1	Mondul Kiri	>1 year (local)	Every day	No overnight	1	1	9	0	0	0	0	0	1	0	0	0	0	0	0	0	0	1	1	0	0	NA	Open	1	Never	1	1 2	1	1	0
66201791	Initiative 5%	2019	8/28/19	45	Male	0	1	0	0	0	0	NA	NA	33	33	Kratie	<6 months (mobile)	Every month	1 overnight	3	1	1	1	0	0	0	0	0	0	0	0	0	0	0	0	0	1	1	0	0	NA	Open	0	NA	NA	NA	NA	NA	NA
66201795	Initiative 5%	2019	8/28/19	40	Male	0	1	0	0	0	0	NA	NA	33	33	Kratie	6 months to 1 year (migrant)	Every month	2 nights to 1 week	1	2	1	1	0	0	0	0	0	0	0	0	0	0	0	0	0	1	1	0	0	NA	Open	0	NA	NA	NA	NA	NA	NA
66216109	Initiative 5%	2019	8/27/19	25	Male	0	1	0	0	0	1	35.4	NA	27	1 2 3	Kratie	>1 year (local)	Every week	>1 week	5	5	1 3	1	0	1	0	0	0	0	0	0	0	0	0	0	0	1	1	0	0	NA	Open	1	Yes, <1 year ago	1	1 2 3	1	1	1
66216126	Initiative 5%	2019	8/27/19	47	Male	0	0	0	0	0	1	35.4	NA	27	1 2 3	Kratie	>1 year (local)	Every week	2 nights to 1 week	5	5	1 3 4	1	0	1	1	0	0	0	0	0	0	0	0	0	1	1	0	0	0	NA	Open	1	Yes, <1 year ago	1	1 2 3	1	1	1
66216140	Initiative 5%	2019	8/27/19	20	Male	0	0	0	0	0	1	35.3	NA	27	1 2 3	Kratie	>1 year (local)	Every week	2 nights to 1 week	5	5	1 3	1	0	1	0	0	0	0	0	0	0	0	0	0	1	1	0	0	0	NA	Open	1	Yes, <1 year ago	1	1 2 3	1	1	1
66216150	Initiative 5%	2019	8/27/19	21	Male	0	0	0	0	0	1	35.5	NA	27	1 2 3	Kratie	>1 year (local)	Every week	2 nights to 1 week	5	5	1 3 4	1	0	1	1	0	0	0	0	0	0	0	0	0	1	1	0	0	0	NA	Open	1	Yes, <1 year ago	1	1 2 3	1	1	1
66285988	Initiative 5%	2019	8/30/19	47	Male	NA	NA	NA	NA	NA	0	NA	NA	26	26	Kratie	6 months to 1 year (migrant)	Every month	2 nights to 1 week	7	1	1 5	1	0	0	0	1	0	0	0	0	0	0	0	0	0	1	1	0	0	NA	Open	1	Yes, <1 year ago	1	1 2 3 4	1	1	1
66285989	Initiative 5%	2019	8/30/19	34	Male	0	0	0	0	0	0	NA	NA	26	26	Kratie	6 months to 1 year (migrant)	Every month	2 nights to 1 week	7	1	1 2 5	1	1	0	0	1	0	0	0	0	0	0	0	0	0	1	1	0	0	NA	Open	0	NA	NA	NA	NA	NA	NA
66288291	Initiative 5%	2019	8/28/19	23	Male	0	1	0	0	0	0	NA	NA	9	9	Mondul Kiri	>1 year (local)	Every month	1 overnight	1	1	9	0	0	0	0	0	1	0	0	0	0	0	0	0	0	0	1	0	0	NA	Open	1	Yes, <1 year ago	1	2	0	1	0
66288293	Initiative 5%	2019	8/28/19	21	Male	0	0	0	0	0	0	NA	NA	9	9	Mondul Kiri	>1 year (local)	Every month	No overnight	1	1	9	0	0	0	0	0	1	0	0	0	0	0	0	0	0	0	1	0	0	NA	Open	1	Yes, <1 month ago	1	1 2	1	1	0
66288296	Initiative 5%	2019	8/28/19	33	Male	0	0	0	0	0	0	NA	NA	9	9	Mondul Kiri	<6 months (mobile)	Every week	1 overnight	1	1	9	0	0	0	0	0	1	0	0	0	0	0	0	0	0	0	1	0	0	NA	Open	1	Yes, <1 year ago	1	1 2 3	1	1	1
66344169	Initiative 5%	2019	8/21/19	36	Male	0	0	0	0	0	0	NA	NA	25	29 30	Kratie	>1 year (local)	Every day	2 nights to 1 week	10	1	1	1	0	0	0	0	0	0	0	0	0	0	0	0	0	1	0	0	0	NA	Open	1	Never	1	1 2 3	1	1	1
66344172	Initiative 5%	2019	8/30/19	16	Male	0	0	0	0	0	0	NA	NA	25	25	Kratie	>1 year (local)	Every day	No overnight	10	1	1	1	0	0	0	0	0	0	0	0	0	0	0	0	0	1	0	0	0	NA	Open	1	Never	1	1 2 3	1	1	1
66891900	Initiative 5%	2019	9/6/19	38	Male	0	1	0	0	0	1	35.5	NA	27	1 2 3	Kratie	>1 year (local)	Every week	2 nights to 1 week	7	7	1 3 5	1	0	1	0	1	0	0	0	0	0	0	0	0	0	1	1	0	0	NA	Open	1	Yes, <1 year ago	1	1 2 3	1	1	1
66891981	Initiative 5%	2019	9/6/19	47	Male	0	0	0	0	0	1	35.5	NA	27	1 2 3 4	Kratie	>1 year (local)	Every week	2 nights to 1 week	7	7	1 3 5	1	0	1	0	1	0	0	0	0	0	0	0	0	0	1	1	0	0	NA	Open	1	Yes, <1 year ago	1	1 2 3	1	1	1
66892620	Initiative 5%	2019	9/5/19	19	Male	0	0	0	0	0	0	NA	NA	30	1	Kratie	<6 months (mobile)	A few times/year	2 nights to 1 week	5	4	2	0	1	0	0	0	0	0	0	0	0	0	0	0	0	1	0	0	0	NA	Open	0	NA	NA	NA	NA	NA	NA
66895187	Initiative 5%	2019	9/5/19	10	Male	0	0	0	0	0	1	36.4	NA	24	24	Kratie	6 months to 1 year (migrant)	Every week	2 nights to 1 week	7	7	3	0	0	1	0	0	0	0	0	0	1	0	0	0	0	0	0	0	0	NA	Open	1	Yes, <1 year ago	1	1 2 4	1	1	0
66895263	Initiative 5%	2019	9/5/19	19	Female	0	0	0	0	0	1	35.6	NA	24	24	Kratie	6 months to 1 year (migrant)	Every week	>1 week	4	4	3	0	0	1	0	0	0	0	0	0	1	0	0	0	0	0	0	0	0	NA	Open	1	Yes, <1 year ago	1	1 2 4	1	1	0
66897268	Initiative 5%	2019	9/4/19	51	Male	0	0	0	0	0	1	35.6	NA	23	23	Kratie	>1 year (local)	A few times/year	>1 week	15	5	2	0	1	0	0	0	0	0	0	0	0	0	0	0	0	1	1	0	0	NA	Open	1	Yes, <1 month ago	1	1 2 3 4 5	1	1	1
66897466	Initiative 5%	2019	9/4/19	49	Male	0	0	0	0	0	1	36.5	NA	23	23	Kratie	<6 months (mobile)	Every day	2 nights to 1 week	30	15	2	0	1	0	0	0	0	0	0	0	0	0	0	0	0	1	1	0	0	NA	Open	1	Never	1	1 2 3 4 5	1	1	1
66897701	Initiative 5%	2019	9/5/19	33	Female	0	1	0	0	0	1	35.5	NA	23	23	Mondul Kiri	>1 year (local)	Every month	No overnight	30	20	2	0	1	0	0	0	0	0	0	0	0	0	0	0	0	1	1	0	0	NA	Open	1	Yes, <1 month ago	1	1 2 3 4 5	1	1	1
66977815	Initiative 5%	2019	9/5/19	46	Female	0	0	0	0	0	0	NA	NA	9	9	Mondul Kiri	>1 year (local)	Every week	1 overnight	5	2	9	0	0	0	0	0	1	0	0	0	0	0	0	0	0	1	1	0	0	NA	Open	1	Yes, <1 year ago	1	1 2 3	1	1	1
66977818	Initiative 5%	2019	9/5/19	47	Male	0	0	0	0	0	0	NA	NA	9	9	Mondul Kiri	>1 year (local)	Every week	1 overnight	5	2	9	0	0	0	0	0	1	0	0	0	0	0	0	0	0	1	1	0	0	NA	Open	1	Yes, <1 year ago	1	1 2 3	1	1	1
66977869	Initiative 5%	2019	9/2/19	58	Male	0	1	0	0	0	0	NA	NA	26	26	Kratie	6 months to 1 year (migrant)	Every month	2 nights to 1 week	4	1	2 3 5	0	1	1	0	1	0	0	0	0	0	0	0	0	0	1	1	0	0	NA	Open	1	Never	0	NA	NA	NA	NA
66977871	Initiative 5%	2019	9/2/19	56	Male	0	0	0	0	0	0	NA	NA	26	16	Kratie	6 months to 1 year (migrant)	A few times/year	2 nights to 1 week	4	1	1 3 5	1	0	1	0	1	0	0	0	0	0	0	0	0	0	1	1	0	0	NA	Open	1	Never	0	NA	NA	NA	NA
66977872	Initiative 5%	2019	9/2/19	45	Male	0	0	0	0	0	0	NA	NA	26	26	Kratie	6 months to 1 year (migrant)	A few times/year	2 nights to 1 week	4	1	1 3 5	1	0	1	0	1	0	0	0	0	0	0	0	0	0	1	1	0	0	NA	Open	1	Yes, <1 year ago	1	1 3	1	0	1
67020340	Initiative 5%	2019	9/6/19	15	Male	0	0	0	0	0	0	NA	NA	25	27 29	Kratie	>1 year (local)	Every week	No overnight	1	1	2	0	1	0	0	0	0	0	0	0	0	0	0	0	0	1	0	0	0	NA	Open	1	Yes, >1 year ago	1	1 2 3	1	1	1
67020376	Initiative 5%	2019	9/6/19	14	Male	0	0	0	0	0	0	NA	NA	25	25	Kratie	>1 year (local)	Every week	No overnight	1	1	2	0	1	0	0	0	0	0	0	0	0	0	0	0	0	1	0	0	0	NA	Open	1	Yes, >1 year ago	1	1 2 3	1	1	1
67056204	Initiative 5%	2019	9/5/19	40	Male	0	0	0	0	0	0	NA	NA	2	2	Mondul Kiri	>1 year (local)	Every day	2 nights to 1 week	2	1	4	0	0	0	1	0	0	0	0	0	0	0	0	0	0	1	0	0	0	NA	Open	1	Yes, <1 month ago	1	1	1	0	0
67445247	Initiative 5%	2019	9/9/19	43	Male	0	1	0	0	0	0	NA	NA	9	9	Mondul Kiri	6 months to 1 year (migrant)	Every week	2 nights to 1 week	5	2	3	0	0	1	0	0	0	0	0	0	0	0	0	0	0	1	1	0	0	NA	Open	1	Yes, >1 year ago	1	1 2 3	1	1	1
67445266	Initiative 5%	2019	9/9/19	20	Male	0	1	0	0	0	0	NA	NA	9	9	Mondul Kiri	>1 year (local)	Every week	1 overnight	2	1	9	0	0	0	0	0	1	0	0	0	0	0	0	0	0	1	1	0	0	NA	Open	1	Yes, >1 year ago	1	1 2 3	1	1	1
67445328	Initiative 5%	2019	9/9/19	38	Male	0	1	0	0	0	0	NA	NA	9	9	Mondul Kiri	6 months to 1 year (migrant)	Every week	2 nights to 1 week	5	2	3	0	0	1	0	0	0	0	0	0	0	0	0	0	0	1	1	0	0	NA	Open	1	Yes, >1 year ago	1	1 2 3	1	1	1
67445349	Initiative 5%	2019	9/10/19	20	Male	0	0	0	0	0	0	NA	NA	9	12	Mondul Kiri	>1 year (local)	A few times/year	2 nights to 1 week	3	1	9	0	0	0	0	0	1	0	0	0	0	0	0	0	0	1	1	0	0	NA	Open	1	Never	1	1 2 3	1	1	1
67599921	Initiative 5%	2019	9/9/19	17	Male	0	0	0	0	0	0	NA	NA	23	23	Kratie	<6 months (mobile)	Every day	No overnight	10	1	8	0	0	0	0	0	0	0	0	1	0	0	0	0	0	1	1	0	0	NA	Open	1	Yes, <1 month ago	1	1 2 3 4 5	1	1	1
67664415	Initiative 5%	2019	9/10/19	37	Male	0	0	0	0	0	0	NA	NA	31	31	Mondul Kiri	>1 year (local)	Every month	2 nights to 1 week	4	2	9	0	0	0	0	0	1	0	0	0	0	0	0	0	0	1	1	0	0	NA	Open	0	NA	NA	NA	NA	NA	NA
67664424	Initiative 5%	2019	9/10/19	28	Male	0	1	0	0	0	0	NA	NA	31	31	Mondul Kiri	>1 year (local)	Every month	2 nights to 1 week	4	2	9	0	0	0	0	0	1	0	0	0	0	0	0	0	0	1	1	0	0	NA	Open	0	NA	NA	NA	NA	NA	NA
67664591	Initiative 5%	2019	8/27/19	28	Male	NA	NA	NA	NA	NA	0	NA	NA	6	6	Mondul Kiri	<6 months (mobile)	Every month	No overnight	1	1	3 1	1	0	1	0	0	0	0	0	0	0	0	0	0	0	0	0	1	0	NA	Open	1	Yes, <1 year ago	1	2 1 3 4	1	1	1
67664599	Initiative 5%	2019	9/10/19	28	Male	NA	NA	NA	NA	NA	0	NA	NA	6	6	Mondul Kiri	<6 months (mobile)	Every month	No overnight	1	1	1 3 4	1	0	1	1	0	0	0	0	0	0	0	0	0	0	0	0	1	0	NA	Open	1	Yes, <1 year ago	1	1 2 5 4 3	1	1	1
67664602	Initiative 5%	2019	9/10/19	27	Male	0	0	0	0	0	0	NA	NA	6	6	Mondul Kiri	<6 months (mobile)	Every month	2 nights to 1 week	3	3	9	0	0	0	0	0	1	0	0	0	0	0	0	0	0	1	0	0	0	NA	Open	1	Yes, <1 year ago	1	1 2 3 4 5	1	1	1
67664603	Initiative 5%	2019	9/11/19	21	Male	0	0	0	0	0	0	NA	NA	6	6	Mondul Kiri	<6 months (mobile)	Every month	2 nights to 1 week	3	3	9	0	0	0	0	0	1	0	0	0	0	0	0	0	0	1	0	0	0	NA	Open	0	NA	NA	NA	NA	NA	NA
67664605	Initiative 5%	2019	9/11/19	26	Male	0	0	0	0	0	0	NA	NA	6	6	Mondul Kiri	<6 months (mobile)	Every month	2 nights to 1 week	3	3	9	0	0	0	0	0	1	0	0	0	0	0	0	0	0	1	0	0	0	NA	Open	1	Yes, <1 year ago	1	5 4 3 2 1	1	1	1
67664877	Initiative 5%	2019	9/10/19	19	Male	0	0	0	0	0	0	NA	NA	3	1 2 3 4	Mondul Kiri	>1 year (local)	Every day	2 nights to 1 week	3	2	2 3	0	1	1	0	0	0	0	0	0	0	0	0	0	0	1	1	0	0	NA	Open	0	NA	NA	NA	NA	NA	NA
67664880	Initiative 5%	2019	9/10/19	13	Male	0	1	0	0	0	0	NA	NA	3	1 2 3 4	Mondul Kiri	>1 year (local)	Every week	1 overnight	3	2	2 3 5	0	1	1	0	1	0	0	0	0	0	0	0	0	0	1	1	0	0	NA	Open	1	Yes, <1 month ago	1	1 2 4	1	1	0
67664881	Initiative 5%	2019	9/10/19	13	Male	0	0	0	0	0	0	NA	NA	3	1 2 3 4	Mondul Kiri	>1 year (local)	Every week	2 nights to 1 week	3	2	2 3 5	0	1	1	0	1	0	0	0	0	0	0	0	0	0	1	1	0	0	NA	Open	1	Never	1	1 3 5	1	0	1
67664903	Initiative 5%	2019	9/9/19	45	Male	0	0	0	0	0	0	NA	NA	33	33	Mondul Kiri	<6 months (mobile)	A few times/year	1 week to 2 weeks	5	2	1	1	0	0	0	0	0	0	0	0	0	0	0	0	0	1	1	0	0	NA	Open	0	NA	NA	NA	NA	NA	NA
67664905	Initiative 5%	2019	9/9/19	40	Female	0	1	0	0	0	0	NA	NA	33	33	Mondul Kiri	>1 year (local)	<1 time/year	1 week to 2 weeks	9	5	1	1	0	0	0	0	0	0	0	0	0	0	0	0	0	1	1	0	0	NA	Open	0	NA	NA	NA	NA	NA	NA
67664984	Initiative 5%	2019	9/9/19	18	Male	0	0	0	0	0	0	NA	NA	34	2	Mondul Kiri	>1 year (local)	Every week	1 overnight	3	1	1	1	0	0	0	0	0	0	0	0	0	0	0	0	0	1	1	0	0	NA	Open	1	Never	1	1 2 3 4 5	1	1	1
67664989	Initiative 5%	2019	9/9/19	19	Male	0	0	0	0	0	0	NA	NA	34	34	Mondul Kiri	>1 year (local)	Every week	2 nights to 1 week	3	1	1	1	0	0	0	0	0	0	0	0	0	0	0	0	0	1	1	0	0	NA	Open	1	Never	1	1 2 3 4 5	1	1	1
67664992	Initiative 5%	2019	9/9/19	43	Male	NA	NA	NA	NA	NA	0	NA	NA	34	34	Mondul Kiri	>1 year (local)	Every day	2 nights to 1 week	5	2	1	1	0	0	0	0	0	0	0	0	0	0	0	0	0	1	1	0	0	NA	Open	1	Yes, <1 year ago	1	1 2 3 4 5	1	1	1
67664998	Initiative 5%	2019	9/9/19	34	Male	0	1	0	0	0	0	NA	NA	34	34	Mondul Kiri	>1 year (local)	Every week	2 nights to 1 week	7	4	1	1	0	0	0	0	0	0	0	0	0	0	0	0	0	1	1	0	0	NA	Open	1	Yes, >1 year ago	1	1 2 3 4 5	1	1	1
67665000	Initiative 5%	2019	9/10/19	18	Male	1	0	0	0	0	0	NA	NA	34	34	Mondul Kiri	>1 year (local)	Every month	2 nights to 1 week	3	2	1	1	0	0	0	0	0	0	0	0	0	0	0	0	0	1	1	0	0	NA	Open	1	Yes, <1 year ago	1	1 2 3 4 5	1	1	1
68519021	Initiative 5%	2019	9/16/19	19	Male	NA	NA	NA	NA	NA	0	NA	NA	30	1	Kratie	<6 months (mobile)	A few times/year	2 nights to 1 week	7	2	1 2	1	1	0	0	0	0	0	0	0	0	0	0	0	0	1	1	0	0	NA	Open	1	Yes, >1 year ago	1	1 3	1	0	1
68519039	Initiative 5%	2019	9/16/19	27	Male	NA	NA	NA	NA	NA	0	NA	NA	30	1	Kratie	<6 months (mobile)	A few times/year	2 nights to 1 week	7	2	1 2	1	1	0	0	0	0	0	0	0	0	0	0	0	0	1	1	0	0	NA	Open	1	Yes, >1 year ago	1	1 3	1	0	1
68519051	Initiative 5%	2019	9/16/19	19	Male	NA	NA	NA	NA	NA	0	NA	NA	30	1	Kratie	<6 months (mobile)	A few times/year	2 nights to 1 week	7	2	1 2	1	1	0	0	0	0	0	0	0	0	0	0	0	0	1	1	0	0	NA	Open	1	Yes, >1 year ago	1	1 3	1	0	1
68519062	Initiative 5%	2019	9/20/19	23	Male	0	0	0	0	0	0	NA	NA	30	28 30	Kratie	<6 months (mobile)	A few times/year	2 nights to 1 week	13	4	1 2	1	1	0	0	0	0	0	0	0	0	0	0	0	0	1	1	0	0	NA	Open	1	Yes, >1 year ago	1	1 2 3	1	1	1
68519415	Initiative 5%	2019	9/13/19	32	Male	0	0	0	0	0	0	NA	NA	23	23	Kratie	>1 year (local)	Every day	No overnight	7	5	7	0	0	0	0	0	0	0	1	0	0	0	0	0	0	1	0	0	0	NA	Open	0	NA	NA	NA	NA	NA	NA
68528635	Initiative 5%	2019	9/18/19	15	Male	0	1	0	0	0	1	36.8	NA	23	23	Kratie	>1 year (local)	Every day	1 overnight	5	2	2	0	1	0	0	0	0	0	0	0	0	0	0	0	0	1	1	0	0	NA	Open	1	Yes, <1 month ago	1	1 2 3 4 5	1	1	1
68529168	Initiative 5%	2019	9/19/19	10	Female	NA	NA	NA	NA	NA	0	NA	NA	23	23	Kratie	>1 year (local)	Every day	1 overnight	7	2	2	0	1	0	0	0	0	0	0	0	0	0	0	0	0	1	1	0	0	NA	Open	1	Never	0	NA	NA	NA	NA
68531664	Initiative 5%	2019	9/16/19	27	Male	0	0	0	0	0	1	36.5	NA	24	24	Kratie	>1 year (local)	Every week	2 nights to 1 week	7	7	3	0	0	1	0	0	0	0	0	0	1	0	0	0	0	0	0	0	0	NA	Open	1	Yes, <1 year ago	1	1 2 3 4	1	1	1
68533261	Initiative 5%	2019	9/16/19	31	Male	0	0	0	0	0	1	35.6	NA	24	24	Kratie	>1 year (local)	Every week	>1 week	7	7	3	0	0	1	0	0	0	0	0	0	1	0	0	0	0	0	0	0	0	NA	Open	1	Yes, <1 year ago	1	1 2 3 4	1	1	1
68533802	Initiative 5%	2019	9/18/19	35	Female	0	0	0	0	0	1	36.5	NA	22	22	Kratie	>1 year (local)	Every week	2 nights to 1 week	5	3	2	0	1	0	0	0	0	0	0	0	0	0	0	0	0	1	1	0	0	NA	Open	1	Yes, <1 month ago	1	1 2 3 5	1	1	1
68547012	Initiative 5%	2019	9/19/19	21	Male	0	0	0	0	0	1	36.7	NA	25	25	Kratie	>1 year (local)	Every day	No overnight	6	3	3	0	0	1	0	0	0	0	0	0	0	0	0	0	0	1	0	0	0	NA	Open	1	Never	1	1 2 3	1	1	1
68547720	Initiative 5%	2019	9/19/19	49	Male	1	0	0	0	0	0	NA	NA	25	25	Kratie	>1 year (local)	Every day	No overnight	6	3	3	0	0	1	0	0	0	0	0	0	0	0	0	0	0	1	0	0	0	NA	Open	1	Yes, >1 year ago	1	1 2 3	1	1	1
68548075	Initiative 5%	2019	9/19/19	35	Male	1	0	0	0	0	0	NA	NA	25	25	Kratie	>1 year (local)	Every day	No overnight	6	3	3	0	0	1	0	0	0	0	0	0	0	0	0	0	0	1	0	0	0	NA	Open	1	Yes, >1 year ago	1	1 2 3	1	1	1
68634490	Initiative 5%	2019	9/16/19	18	Male	0	1	0	0	0	0	NA	NA	10	10	Mondul Kiri	<6 months (mobile)	Every day	No overnight	10	5	9	0	0	0	0	0	1	0	0	0	0	0	0	1	0	0	0	0	0	NA	Enclosed	1	Yes, <1 year ago	1	1 3 4 5 2	1	1	1
68634491	Initiative 5%	2019	9/17/19	46	Female	0	0	0	0	0	0	NA	NA	10	10	Mondul Kiri	>1 year (local)	Every day	2 weeks to 1 month	30	15	9	0	0	0	0	0	1	0	0	0	0	0	0	1	0	0	0	0	0	NA	Enclosed	1	Yes, <1 year ago	1	1 3 5	1	0	1
68634493	Initiative 5%	2019	9/17/19	14	Male	0	0	0	0	0	0	NA	NA	10	10	Kratie	<6 months (mobile)	<1 time/year	No overnight	1	5	2	0	1	0	0	0	0	0	0	0	0	0	0	1	0	0	0	0	0	NA	Enclosed	0	NA	NA	NA	NA	NA	NA
68634498	Initiative 5%	2019	9/17/19	46	Male	0	1	0	0	0	0	NA	NA	10	10	Mondul Kiri	>1 year (local)	Every day	2 weeks to 1 month	30	30	9	0	0	0	0	0	1	0	0	0	0	0	0	1	0	0	0	0	0	NA	Enclosed	1	Yes, >1 year ago	1	1 3 5 4	1	0	1
68637196	Initiative 5%	2019	9/16/19	29	Male	0	1	0	0	0	0	NA	NA	26	26	Kratie	6 months to 1 year (migrant)	Every month	2 nights to 1 week	4	2	1 3 5	1	0	1	0	1	0	0	0	0	0	0	0	0	0	1	1	0	0	NA	Open	1	Yes, >1 year ago	1	1 2 3 5	1	1	1
68638059	Initiative 5%	2019	8/6/19	28	Male	0	0	0	0	0	0	NA	NA	17	17	Mondul Kiri	<6 months (mobile)	<1 time/year	1 overnight	2	1	9	0	0	0	0	0	1	0	0	0	0	0	0	0	0	1	1	0	0	NA	Open	1	Yes, <1 month ago	1	1 2 5	1	1	0
68638065	Initiative 5%	2019	9/20/19	22	Male	0	0	0	0	0	0	NA	NA	17	17	Mondul Kiri	<6 months (mobile)	<1 time/year	2 nights to 1 week	2	1	9	0	0	0	0	0	1	0	0	0	0	0	0	0	0	1	1	0	0	NA	Open	1	Yes, >1 year ago	1	1 2 3 5	1	1	1
68641289	Initiative 5%	2019	9/17/19	32	Male	0	0	0	0	0	0	NA	NA	9	9	Mondul Kiri	<6 months (mobile)	Every month	No overnight	1	1	9	0	0	0	0	0	1	0	0	0	0	0	0	0	0	1	1	0	0	NA	Open	1	Yes, >1 year ago	1	1 2	1	1	0
68658020	Initiative 5%	2019	9/19/19	17	Female	0	0	0	0	0	0	NA	NA	14	14	Kratie	<6 months (mobile)	A few times/year	1 week to 2 weeks	7	3	5	0	0	0	0	1	0	0	0	0	0	0	0	0	0	1	1	0	0	NA	Open	0	NA	NA	NA	NA	NA	NA
68658236	Initiative 5%	2019	9/19/19	18	Male	0	0	0	0	0	0	NA	NA	14	14	Kratie	<6 months (mobile)	Every month	1 week to 2 weeks	7	3	5	0	0	0	0	1	0	0	0	0	0	0	0	0	0	1	1	0	0	NA	Open	0	NA	NA	NA	NA	NA	NA
68658645	Initiative 5%	2019	9/19/19	17	Male	0	0	0	0	0	0	NA	NA	14	14	Kratie	<6 months (mobile)	Every month	2 nights to 1 week	7	3	5	0	0	0	0	1	0	0	0	0	0	0	0	0	0	1	1	0	0	NA	Open	0	NA	NA	NA	NA	NA	NA
68659020	Initiative 5%	2019	9/19/19	14	Female	0	0	0	0	0	0	NA	NA	14	14	Kratie	<6 months (mobile)	A few times/year	>1 week	7	3	5	0	0	0	0	1	0	0	0	0	0	0	0	0	0	1	1	0	0	NA	Open	0	NA	NA	NA	NA	NA	NA
68662974	Initiative 5%	2019	9/20/19	25	Male	0	0	0	0	0	NA	360	NA	16	16	Kratie	>1 year (local)	Every day	2 nights to 1 week	2	2	2	0	1	0	0	0	0	NA	NA	NA	0	0	0	0	0	1	1	0	0	NA	Open	0	NA	NA	NA	NA	NA	NA
68668210	Initiative 5%	2019	9/10/19	33	Male	NA	NA	NA	NA	NA	NA	33.3	NA	16	16	Kratie	<6 months (mobile)	Every day	2 nights to 1 week	2	2	9	0	0	0	0	0	1	NA	NA	NA	0	0	0	0	0	1	1	0	0	NA	Open	0	NA	NA	NA	NA	NA	NA
68670178	Initiative 5%	2019	9/20/19	28	Male	0	0	0	0	0	NA	34.7	NA	16	16	Kratie	>1 year (local)	Every day	1 overnight	2	2	2	0	1	0	0	0	0	NA	NA	NA	0	0	0	0	0	1	1	0	0	NA	Open	0	NA	NA	NA	NA	NA	NA
68673238	Initiative 5%	2019	9/20/19	25	Male	0	0	0	0	0	NA	36.6	NA	16	16	Kratie	>1 year (local)	Every day	2 nights to 1 week	2	2	2	0	1	0	0	0	0	NA	NA	NA	0	0	0	0	0	1	1	0	0	NA	Open	0	NA	NA	NA	NA	NA	NA
68677336	Initiative 5%	2019	9/20/19	25	Male	0	0	0	0	0	NA	35	NA	16	16	Kratie	<6 months (mobile)	A few times/year	>1 week	2	2	2	0	1	0	0	0	0	NA	NA	NA	0	0	0	0	0	1	1	0	0	NA	Open	1	Yes, <1 year ago	1	2 3 4	0	1	1
69206290	Initiative 5%	2019	9/24/19	19	Male	0	1	0	0	0	0	NA	NA	9	9	Mondul Kiri	>1 year (local)	Every month	2 nights to 1 week	5	2	3	0	0	1	0	0	0	0	0	0	0	0	0	0	0	1	1	0	0	NA	Open	1	Yes, <1 year ago	1	2	0	1	0
69217158	Initiative 5%	2019	9/17/19	18	Male	0	0	0	0	0	0	NA	NA	22	22	Kratie	>1 year (local)	Every week	2 nights to 1 week	7	3	2	0	1	0	0	0	0	0	0	0	0	0	0	0	0	1	1	0	0	NA	Open	1	Yes, <1 month ago	1	1 2 3 5	1	1	1
69217483	Initiative 5%	2019	9/18/19	19	Male	0	0	0	0	0	0	NA	NA	22	22	Kratie	>1 year (local)	Every week	No overnight	5	2	2	0	1	0	0	0	0	0	0	0	0	0	0	0	0	1	1	0	0	NA	Open	1	Yes, <1 month ago	1	1 2 3 5	1	1	1
69217744	Initiative 5%	2019	9/18/19	23	Male	0	0	0	0	0	0	NA	NA	22	22	Kratie	<6 months (mobile)	Every week	No overnight	1	1	2	0	1	0	0	0	0	0	0	0	0	0	0	0	0	1	1	0	0	NA	Open	1	Yes, <1 month ago	1	1 2 3 5	1	1	1
69219851	Initiative 5%	2019	9/25/19	35	Male	0	1	0	0	0	1	36.5	NA	24	24	Kratie	>1 year (local)	Every week	2 nights to 1 week	7	7	3	0	0	1	0	0	0	0	0	0	1	0	0	0	0	0	0	0	0	NA	Open	1	Yes, <1 year ago	1	1 2 3 4	1	1	1
69219973	Initiative 5%	2019	9/25/19	31	Male	0	1	0	0	0	1	36.5	NA	24	24	Kratie	>1 year (local)	Every day	No overnight	1	1	3	0	0	1	0	0	0	0	0	0	1	0	0	0	0	0	0	0	0	NA	Open	1	Yes, <1 year ago	1	1 2 3 4	1	1	1
69321317	Initiative 5%	2019	9/26/19	35	Male	0	1	0	0	0	0	NA	NA	4	4	Mondul Kiri	<6 months (mobile)	Every day	1 overnight	2	4	1	1	0	0	0	0	0	0	0	0	0	0	0	0	0	1	1	0	0	NA	Open	0	NA	NA	NA	NA	NA	NA
69321318	Initiative 5%	2019	9/27/19	38	Male	0	0	0	0	0	0	NA	NA	4	4	Mondul Kiri	<6 months (mobile)	Every day	1 overnight	2	4	2	0	1	0	0	0	0	0	0	0	0	0	0	0	0	1	1	0	0	NA	Enclosed	0	NA	NA	NA	NA	NA	NA
69321321	Initiative 5%	2019	9/27/19	39	Female	NA	NA	NA	NA	NA	0	NA	NA	4	4	Mondul Kiri	<6 months (mobile)	Every day	1 overnight	2	4	2	0	1	0	0	0	0	0	0	0	0	0	0	0	0	1	1	0	0	NA	Open	0	NA	NA	NA	NA	NA	NA
69334998	Initiative 5%	2019	9/26/19	42	Male	0	0	0	0	0	1	38.6	NA	31	31	Mondul Kiri	>1 year (local)	Every week	No overnight	1	3	3	0	0	1	0	0	0	0	0	0	0	0	0	0	0	1	1	0	0	NA	Open	1	Never	1	1 2 3	1	1	1
69335009	Initiative 5%	2019	9/26/19	43	Male	0	0	0	0	0	0	NA	NA	31	31	Mondul Kiri	<6 months (mobile)	Every day	No overnight	1	1	3	0	0	1	0	0	0	0	0	0	0	0	0	0	0	1	1	0	0	NA	Open	0	NA	NA	NA	NA	NA	NA
69335017	Initiative 5%	2019	9/26/19	33	Male	0	1	0	0	0	1	36.7	NA	31	31	Mondul Kiri	>1 year (local)	Every week	No overnight	1	1	4	0	0	0	1	0	0	0	0	0	0	0	1	0	1	0	0	0	0	NA	Open	0	NA	NA	NA	NA	NA	NA
69335024	Initiative 5%	2019	9/26/19	13	Male	0	0	0	0	0	1	36.7	NA	31	31	Mondul Kiri	>1 year (local)	Every day	No overnight	1	2	2	0	1	0	0	0	0	0	0	0	0	1	0	0	0	0	0	0	0	NA	Enclosed	1	Never	1	1 2 3	1	1	1
69335034	Initiative 5%	2019	9/26/19	22	Female	0	0	0	0	0	1	36.7	NA	31	31	Mondul Kiri	<6 months (mobile)	Every day	1 overnight	1	2	2	0	1	0	0	0	0	0	0	0	0	1	0	0	0	0	0	0	0	NA	Enclosed	1	Never	1	1 2 3	1	1	1
69335042	Initiative 5%	2019	9/26/19	24	Male	0	0	0	0	0	0	NA	NA	31	31	Prey Veng	6 months to 1 year (migrant)	Every day	No overnight	1	1	2	0	1	0	0	0	0	0	0	0	0	1	0	0	0	0	0	0	0	NA	Open	1	Never	1	1 2 3	1	1	1
69335049	Initiative 5%	2019	9/26/19	16	Male	0	0	0	0	0	1	36.5	NA	31	31	Mondul Kiri	>1 year (local)	Every week	No overnight	1	1	2	0	1	0	0	0	0	0	0	0	0	1	0	0	0	0	0	0	0	NA	Open	1	Never	1	1 2 3	1	1	1
69335129	Initiative 5%	2019	9/25/19	35	Male	0	1	0	0	0	0	NA	NA	5	5	Mondul Kiri	<6 months (mobile)	Every month	2 nights to 1 week	3	1	2	0	1	0	0	0	0	0	0	0	0	0	0	0	0	1	1	0	0	NA	Open	1	Yes, <1 month ago	1	2 3 4 5	0	1	1
69335141	Initiative 5%	2019	9/25/19	40	Male	0	0	0	0	0	0	NA	NA	5	5	Mondul Kiri	6 months to 1 year (migrant)	Every month	2 nights to 1 week	3	1	2	0	1	0	0	0	0	0	0	0	0	0	0	0	0	0	1	0	0	NA	Open	1	Yes, <1 month ago	1	3 4 5	0	0	1
69335148	Initiative 5%	2019	9/25/19	32	Male	0	1	0	0	0	0	NA	NA	5	5	Mondul Kiri	<6 months (mobile)	Every month	2 nights to 1 week	3	1	2	0	1	0	0	0	0	0	0	0	0	0	0	0	0	0	1	0	0	NA	Open	1	Yes, >1 year ago	1	5	0	0	0
69335155	Initiative 5%	2019	9/25/19	38	Male	0	0	0	0	0	0	NA	NA	5	5	Mondul Kiri	<6 months (mobile)	Every month	2 nights to 1 week	3	1	2	0	1	0	0	0	0	0	0	0	0	0	0	0	0	0	1	0	0	NA	Open	1	Never	1	5	0	0	0
69335160	Initiative 5%	2019	9/25/19	36	Male	0	0	0	0	0	0	NA	NA	5	5	Mondul Kiri	<6 months (mobile)	A few times/year	2 nights to 1 week	3	2	2	0	1	0	0	0	0	0	0	0	0	0	0	0	0	0	1	0	0	NA	Open	1	Never	1	2 3 5	0	1	1
69335167	Initiative 5%	2019	9/26/19	32	Female	NA	NA	NA	NA	NA	0	NA	NA	5	5	Mondul Kiri	<6 months (mobile)	A few times/year	2 nights to 1 week	3	2	2	0	1	0	0	0	0	0	0	0	0	0	0	0	0	0	1	0	0	NA	Open	1	Never	1	5	0	0	0
69335173	Initiative 5%	2019	9/26/19	37	Female	0	0	0	0	0	0	NA	NA	5	5	Mondul Kiri	<6 months (mobile)	A few times/year	2 nights to 1 week	3	2	2	0	1	0	0	0	0	0	0	0	0	0	0	0	0	0	1	0	0	NA	Open	1	Yes, <1 year ago	1	5	0	0	0
69335181	Initiative 5%	2019	9/26/19	24	Male	0	0	0	0	0	0	NA	NA	5	5	Mondul Kiri	>1 year (local)	Every month	2 nights to 1 week	3	2	2 9	0	1	0	0	0	1	0	0	0	0	0	0	0	0	1	1	0	1	បង្កាត់ភេី្លងជាដេីម	Open	0	NA	NA	NA	NA	NA	NA
69335187	Initiative 5%	2019	9/26/19	28	Female	0	0	0	0	0	0	NA	NA	5	5	Mondul Kiri	<6 months (mobile)	A few times/year	2 nights to 1 week	3	2	2	0	1	0	0	0	0	0	0	0	0	0	0	0	0	1	1	0	0	NA	Open	1	Yes, <1 year ago	1	1 2 3 4 5	1	1	1
69335196	Initiative 5%	2019	9/26/19	40	Male	0	0	0	0	0	0	NA	NA	5	5	Mondul Kiri	6 months to 1 year (migrant)	A few times/year	2 nights to 1 week	3	2	2	0	1	0	0	0	0	0	0	0	0	0	0	0	0	1	1	0	0	NA	Open	1	Yes, >1 year ago	1	1 2 3 4 5	1	1	1
69335300	Initiative 5%	2019	9/26/19	31	Male	0	0	0	0	0	0	NA	NA	8	8	Mondul Kiri	<6 months (mobile)	Every week	2 nights to 1 week	5	1	1 2	1	1	0	0	0	0	0	0	0	0	0	0	0	0	1	1	0	0	NA	Open	1	Never	1	1 2 3 4 5	1	1	1
69417126	Initiative 5%	2019	9/25/19	37	Male	0	0	0	0	0	0	NA	NA	15	15	Kratie	>1 year (local)	Every week	2 nights to 1 week	4	1	5	0	0	0	0	1	0	0	0	0	0	0	0	0	0	1	1	0	0	NA	Open	0	NA	NA	NA	NA	NA	NA
69417130	Initiative 5%	2019	9/25/19	50	Male	0	0	0	0	0	0	NA	NA	15	15	Kratie	>1 year (local)	Every week	2 nights to 1 week	4	4	5	0	0	0	0	1	0	0	0	0	0	0	0	0	0	1	1	0	0	NA	Open	1	Yes, <1 year ago	0	NA	NA	NA	NA
69417141	Initiative 5%	2019	9/25/19	51	Male	0	0	0	0	0	0	NA	NA	15	15	Kratie	>1 year (local)	Every week	2 nights to 1 week	4	1	5	0	0	0	0	1	0	0	0	0	0	0	0	0	0	1	1	0	0	NA	Open	0	NA	NA	NA	NA	NA	NA
69417151	Initiative 5%	2019	9/25/19	26	Male	0	0	0	0	0	0	NA	NA	15	15	Kratie	>1 year (local)	Every week	2 nights to 1 week	4	1	5	0	0	0	0	1	0	0	0	0	0	0	0	0	0	1	1	0	0	NA	Open	0	NA	NA	NA	NA	NA	NA
69417309	Initiative 5%	2019	9/25/19	42	Male	0	0	0	0	0	NA	35.3	NA	16	16	Kratie	<6 months (mobile)	<1 time/year	2 nights to 1 week	1	1	2	0	1	0	0	0	0	NA	NA	NA	0	0	0	0	0	1	1	0	0	NA	Open	0	NA	NA	NA	NA	NA	NA
69417311	Initiative 5%	2019	9/25/19	13	Male	0	1	0	0	0	NA	35	NA	16	16	Kratie	<6 months (mobile)	<1 time/year	2 nights to 1 week	1	1	2	0	1	0	0	0	0	NA	NA	NA	0	0	0	0	0	1	1	0	0	NA	Open	0	NA	NA	NA	NA	NA	NA
69417312	Initiative 5%	2019	9/25/19	11	Male	0	0	0	0	0	NA	32.3	NA	16	16	Kratie	>1 year (local)	<1 time/year	2 nights to 1 week	1	1	2	0	1	0	0	0	0	NA	NA	NA	0	0	0	0	0	1	1	0	0	NA	Open	0	NA	NA	NA	NA	NA	NA
69417314	Initiative 5%	2019	9/26/19	43	Male	NA	NA	NA	NA	NA	NA	36.5	NA	16	16	Kratie	>1 year (local)	<1 time/year	2 nights to 1 week	1	1	2	0	1	0	0	0	0	NA	NA	NA	0	0	0	0	0	1	1	0	0	NA	Open	0	NA	NA	NA	NA	NA	NA
69417315	Initiative 5%	2019	9/26/19	18	Male	0	0	0	0	0	NA	36.5	NA	16	16	Kratie	>1 year (local)	A few times/year	>1 week	1	1	2	0	1	0	0	0	0	NA	NA	NA	0	0	0	0	0	1	1	0	0	NA	Open	0	NA	NA	NA	NA	NA	NA
69421106	Initiative 5%	2019	9/24/19	42	Male	0	0	0	0	0	0	NA	NA	28	28	Kratie	<6 months (mobile)	Every week	>1 week	4	5	3	0	0	1	0	0	0	0	0	0	0	0	0	0	0	1	1	0	0	NA	Open	1	Yes, <1 month ago	1	1 2 3 4	1	1	1
69421109	Initiative 5%	2019	9/25/19	45	Male	NA	NA	NA	NA	NA	0	NA	NA	28	18	Kratie	6 months to 1 year (migrant)	Every month	>1 week	8	2	1	1	0	0	0	0	0	0	0	0	0	0	0	0	0	1	1	0	0	NA	Open	1	Yes, <1 month ago	1	1 2 3	1	1	1
69421111	Initiative 5%	2019	9/25/19	27	Male	0	0	0	0	0	0	NA	NA	28	18	Kratie	6 months to 1 year (migrant)	Every week	2 nights to 1 week	8	2	1	1	0	0	0	0	0	0	0	0	0	0	0	0	0	1	1	0	0	NA	Open	1	Yes, <1 year ago	1	1 2 3	1	1	1
69434110	Initiative 5%	2019	9/24/19	26	Male	0	0	0	0	0	0	NA	NA	33	33	Mondul Kiri	<6 months (mobile)	A few times/year	No overnight	1	1	1	1	0	0	0	0	0	0	0	0	0	0	0	0	0	1	1	0	0	NA	Open	1	Yes, <1 year ago	1	1 2	1	1	0
69434114	Initiative 5%	2019	9/24/19	25	Male	0	1	0	0	0	0	NA	NA	33	33	Mondul Kiri	<6 months (mobile)	A few times/year	No overnight	1	1	1	1	0	0	0	0	0	0	0	0	0	0	0	0	0	1	1	0	0	NA	Open	1	Yes, <1 year ago	1	1	1	0	0
69434121	Initiative 5%	2019	9/24/19	32	Male	0	0	0	0	0	0	NA	NA	33	33	Mondul Kiri	<6 months (mobile)	A few times/year	No overnight	1	1	1	1	0	0	0	0	0	0	0	0	0	0	0	0	0	1	1	0	0	NA	Open	1	Yes, <1 year ago	0	NA	NA	NA	NA
69434130	Initiative 5%	2019	9/24/19	28	Male	0	0	0	0	0	0	NA	NA	33	33	Mondul Kiri	>1 year (local)	Every month	2 nights to 1 week	2	3	1	1	0	0	0	0	0	0	0	0	0	0	0	0	0	0	1	0	0	NA	Open	1	Yes, <1 year ago	1	1 2	1	1	0
69434134	Initiative 5%	2019	9/25/19	32	Male	0	0	0	0	0	0	NA	NA	33	33	Mondul Kiri	>1 year (local)	Every month	1 overnight	2	2	1	1	0	0	0	0	0	0	0	0	0	0	0	0	0	1	0	0	0	NA	Open	0	NA	NA	NA	NA	NA	NA
69434141	Initiative 5%	2019	9/25/19	31	Male	0	0	0	0	0	0	NA	NA	33	33	Mondul Kiri	<6 months (mobile)	Every month	2 nights to 1 week	3	3	1	1	0	0	0	0	0	0	0	0	0	0	0	0	0	1	1	0	0	NA	Open	1	Yes, <1 year ago	1	1	1	0	0
69434145	Initiative 5%	2019	9/25/19	32	Male	0	0	0	0	0	0	NA	NA	33	33	Mondul Kiri	>1 year (local)	Every month	>1 week	7	2	1	1	0	0	0	0	0	0	0	0	0	0	0	0	0	1	1	0	0	NA	Open	1	Yes, <1 year ago	1	1	1	0	0
69434149	Initiative 5%	2019	9/25/19	37	Male	0	0	0	0	0	0	NA	NA	33	33	Mondul Kiri	<6 months (mobile)	Every month	>1 week	7	1	1	1	0	0	0	0	0	0	0	0	0	0	0	0	0	0	1	0	0	NA	Open	0	NA	NA	NA	NA	NA	NA
70080146	Initiative 5%	2019	10/3/19	24	Male	0	1	0	0	0	1	35.4	NA	24	24	Kratie	6 months to 1 year (migrant)	Every day	No overnight	1	1	3	0	0	1	0	0	0	0	0	0	1	0	0	0	0	0	0	0	0	NA	Open	1	Yes, <1 year ago	1	1 2 3 4	1	1	1
70080906	Initiative 5%	2019	10/3/19	24	Male	0	1	0	0	0	1	36.8	NA	24	24	Kratie	>1 year (local)	Every day	No overnight	1	1	3	0	0	1	0	0	0	0	0	0	1	0	0	0	0	0	0	0	0	NA	Open	1	Yes, <1 year ago	1	1 2 3 4	1	1	1
70082792	Initiative 5%	2019	10/4/19	21	Male	0	1	0	0	0	1	35.5	NA	27	1 2 3	Kratie	>1 year (local)	Every week	2 nights to 1 week	3	1	1 3	1	0	1	0	0	0	0	0	0	0	0	0	0	0	1	1	0	0	NA	Open	1	Yes, <1 year ago	1	1 2 3	1	1	1
70083054	Initiative 5%	2019	10/4/19	22	Male	0	1	0	0	0	1	35.5	NA	27	1 2 3	Kratie	6 months to 1 year (migrant)	Every week	2 nights to 1 week	3	1	1 2 3	1	1	1	0	0	0	0	0	0	0	0	0	0	0	1	1	0	0	NA	Open	1	Yes, <1 year ago	1	1 2 3	1	1	1
70085719	Initiative 5%	2019	10/4/19	35	Male	1	0	0	0	0	0	NA	NA	23	23	Kratie	>1 year (local)	Every day	2 nights to 1 week	5	5	7	0	0	0	0	0	0	0	1	0	0	0	0	0	0	1	1	0	0	NA	Open	0	NA	NA	NA	NA	NA	NA
70085749	Initiative 5%	2019	9/30/19	19	Male	0	0	0	0	0	0	NA	NA	22	22	Kratie	>1 year (local)	A few times/year	>1 week	7	3	2	0	1	0	0	0	0	0	0	0	0	0	0	0	0	1	1	0	0	NA	Open	1	Yes, <1 month ago	1	1 2 3 5	1	1	1
70085775	Initiative 5%	2019	9/30/19	18	Male	0	1	0	0	0	1	35.6	NA	22	22	Kratie	>1 year (local)	Every week	2 nights to 1 week	10	5	2	0	1	0	0	0	0	0	0	0	0	0	0	0	0	1	1	0	0	NA	Open	1	Yes, <1 year ago	1	1 2 3	1	1	1
70085863	Initiative 5%	2019	10/3/19	35	Female	0	0	0	0	0	1	36.5	NA	22	22	Kratie	>1 year (local)	<1 time/year	No overnight	1	1	2	0	1	0	0	0	0	0	0	0	0	0	0	0	0	1	1	0	0	NA	Open	1	Yes, <1 month ago	1	1 2 3	1	1	1
70086754	Initiative 5%	2019	10/1/19	21	Male	0	0	0	0	0	1	35.2	NA	32	32	Mondul Kiri	>1 year (local)	Every day	No overnight	3	5	1 3	1	0	1	0	0	0	0	0	0	0	1	0	0	0	1	0	0	0	NA	Open	1	Yes, >1 year ago	1	1 2 3	1	1	1
70086913	Initiative 5%	2019	10/4/19	20	Male	0	0	0	0	0	1	35.5	NA	27	1 2 3	Kratie	>1 year (local)	Every week	>1 week	3	1	1 3 4	1	0	1	1	0	0	0	0	0	0	0	0	0	0	1	1	0	0	NA	Open	1	Yes, <1 year ago	1	1 2 3	1	1	1
70086963	Initiative 5%	2019	10/3/19	48	Male	NA	NA	NA	NA	NA	0	NA	NA	1	1	Mondul Kiri	>1 year (local)	Every day	No overnight	1	1	1	1	0	0	0	0	0	0	0	0	0	0	0	0	0	0	0	1	0	NA	Open	0	NA	NA	NA	NA	NA	NA
70086973	Initiative 5%	2019	10/3/19	13	Male	0	1	0	0	0	0	NA	NA	1	1	Mondul Kiri	>1 year (local)	A few times/year	No overnight	3	3	9	0	0	0	0	0	1	0	0	0	0	0	0	0	0	1	1	0	0	NA	Open	1	Yes, <1 year ago	1	1 2	1	1	0
70087573	Initiative 5%	2019	10/2/19	26	Male	0	1	0	0	0	0	NA	NA	4	4	Mondul Kiri	<6 months (mobile)	Every month	1 overnight	2	3	2	0	1	0	0	0	0	0	0	0	0	0	0	0	0	1	1	0	0	NA	Enclosed	1	Yes, <1 year ago	1	1	1	0	0
70087590	Initiative 5%	2019	10/4/19	31	Male	0	0	0	0	0	0	NA	NA	4	4	Ratanak Kiri	<6 months (mobile)	Every day	1 overnight	1	3	2	0	1	0	0	0	0	0	0	0	0	0	0	0	0	1	1	0	0	NA	Enclosed	1	Yes, <1 year ago	1	1	1	0	0
70087595	Initiative 5%	2019	10/4/19	24	Male	0	0	0	0	0	0	NA	NA	4	4	Ratanak Kiri	<6 months (mobile)	Every week	No overnight	1	3	2	0	1	0	0	0	0	0	0	0	0	0	0	0	0	1	1	0	0	NA	Enclosed	1	Yes, <1 month ago	1	1	1	0	0
70087603	Initiative 5%	2019	10/4/19	34	Male	0	1	0	0	0	0	NA	NA	5	3 5	Mondul Kiri	>1 year (local)	Every month	2 nights to 1 week	3	1	2	0	1	0	0	0	0	0	0	0	0	0	0	0	0	1	1	0	1	បង្កាត់ភ្លេីងជាដើម	Open	1	Yes, <1 year ago	1	1 3 5	1	0	1
70087845	Initiative 5%	2019	10/2/19	28	Male	0	0	0	0	0	0	NA	NA	31	31	Mondul Kiri	>1 year (local)	Every week	>1 week	1	7	4	0	0	0	1	0	0	0	0	0	0	0	0	0	0	1	1	0	0	NA	Open	0	NA	NA	NA	NA	NA	NA
70156681	Initiative 5%	2019	10/3/19	21	Male	0	1	0	0	0	0	NA	NA	26	1 2	Kratie	>1 year (local)	Every week	No overnight	1	1	1 3	1	0	1	0	0	0	0	0	0	0	0	0	0	0	1	1	0	0	NA	Open	1	Yes, <1 year ago	1	1 2 3	1	1	1
70156717	Initiative 5%	2019	10/3/19	30	Male	1	0	0	0	0	0	NA	NA	26	26	Kratie	6 months to 1 year (migrant)	A few times/year	2 nights to 1 week	4	1	1 2 3	1	1	1	0	0	0	0	0	0	0	0	0	0	0	1	1	0	0	NA	Open	1	Yes, <1 year ago	1	1 2 3 5	1	1	1
70159247	Initiative 5%	2019	10/2/19	30	Male	NA	NA	NA	NA	NA	0	NA	NA	30	1	Kratie	<6 months (mobile)	A few times/year	1 week to 2 weeks	25	10	2	0	1	0	0	0	0	0	0	0	0	0	0	0	0	1	1	0	0	NA	Open	0	NA	NA	NA	NA	NA	NA
70160681	Initiative 5%	2019	10/2/19	58	Male	0	0	0	0	0	0	NA	NA	30	1	Kratie	<6 months (mobile)	A few times/year	1 week to 2 weeks	25	10	2	0	1	0	0	0	0	0	0	0	0	0	0	0	0	1	1	0	0	NA	Open	0	NA	NA	NA	NA	NA	NA
70160697	Initiative 5%	2019	10/2/19	58	Male	0	1	0	0	0	1	37.3	NA	30	1	Kratie	<6 months (mobile)	A few times/year	1 week to 2 weeks	25	10	2	0	1	0	0	0	0	0	0	0	0	0	0	0	0	1	1	0	0	NA	Open	0	NA	NA	NA	NA	NA	NA
70160712	Initiative 5%	2019	10/2/19	35	Male	NA	NA	NA	NA	NA	0	NA	NA	30	1	Kratie	<6 months (mobile)	A few times/year	2 nights to 1 week	5	2	1 2	1	1	0	0	0	0	0	0	0	0	0	0	0	0	1	1	0	0	NA	Open	1	Yes, >1 year ago	1	1 3	1	0	1
70160733	Initiative 5%	2019	10/3/19	56	Male	0	0	0	0	0	0	NA	NA	30	1	Kratie	<6 months (mobile)	A few times/year	2 nights to 1 week	7	4	2	0	1	0	0	0	0	0	0	0	0	0	0	0	0	1	1	0	0	NA	Open	0	NA	NA	NA	NA	NA	NA
70160753	Initiative 5%	2019	10/3/19	40	Female	0	0	0	0	0	0	NA	NA	30	1	Kratie	<6 months (mobile)	A few times/year	2 nights to 1 week	7	4	2	0	1	0	0	0	0	0	0	0	0	0	0	0	0	1	1	0	0	NA	Open	0	NA	NA	NA	NA	NA	NA
70160771	Initiative 5%	2019	10/3/19	42	Female	NA	NA	NA	NA	NA	0	NA	NA	30	1	Kratie	<6 months (mobile)	A few times/year	2 nights to 1 week	7	4	2	0	1	0	0	0	0	0	0	0	0	0	0	0	0	1	1	0	0	NA	Open	0	NA	NA	NA	NA	NA	NA
70160783	Initiative 5%	2019	10/3/19	34	Male	NA	NA	NA	NA	NA	0	NA	NA	30	1	Kratie	<6 months (mobile)	A few times/year	2 nights to 1 week	7	4	2	0	1	0	0	0	0	0	0	0	0	0	0	0	0	1	1	0	0	NA	Open	1	Yes, >1 year ago	0	NA	NA	NA	NA
70160787	Initiative 5%	2019	10/3/19	49	Male	NA	NA	NA	NA	NA	0	NA	NA	30	1	Kratie	<6 months (mobile)	A few times/year	2 nights to 1 week	7	4	2	0	1	0	0	0	0	0	0	0	0	0	0	0	0	1	1	0	0	NA	Open	1	Yes, >1 year ago	1	1 3	1	0	1
70161305	Initiative 5%	2019	10/2/19	20	Male	NA	NA	NA	NA	NA	0	NA	NA	28	28	Kratie	<6 months (mobile)	Every week	2 nights to 1 week	5	1	1	1	0	0	0	0	0	0	0	0	0	0	0	0	0	1	1	0	0	NA	Open	0	NA	NA	NA	NA	NA	NA
70161326	Initiative 5%	2019	10/4/19	37	Male	NA	NA	NA	NA	NA	0	NA	NA	28	28	Kratie	6 months to 1 year (migrant)	Every week	>1 week	10	7	1	1	0	0	0	0	0	0	0	0	0	0	0	0	0	1	1	0	0	NA	Open	1	Yes, <1 month ago	1	1 2 3	1	1	1
70161351	Initiative 5%	2019	10/4/19	32	Male	NA	NA	NA	NA	NA	0	NA	NA	28	28	Kratie	<6 months (mobile)	Every week	>1 week	10	2	3	0	0	1	0	0	0	0	0	0	0	0	0	0	0	1	1	0	0	NA	Open	0	NA	NA	NA	NA	NA	NA
70161368	Initiative 5%	2019	10/4/19	40	Male	NA	NA	NA	NA	NA	0	NA	NA	28	28	Kratie	6 months to 1 year (migrant)	Every week	2 nights to 1 week	10	2	3	0	0	1	0	0	0	0	0	0	0	0	0	0	0	1	1	0	0	NA	Open	0	NA	NA	NA	NA	NA	NA
70161385	Initiative 5%	2019	10/4/19	18	Male	0	0	0	0	0	0	NA	NA	28	28	Kratie	6 months to 1 year (migrant)	Every week	2 nights to 1 week	10	2	3	0	0	1	0	0	0	0	0	0	0	0	0	0	0	1	1	0	0	NA	Open	1	Yes, <1 month ago	1	1 2 3	1	1	1
70161403	Initiative 5%	2019	10/4/19	32	Male	0	0	0	0	0	0	NA	NA	28	28	Kratie	<6 months (mobile)	Every month	1 overnight	10	2	1 3	1	0	1	0	0	0	0	0	0	0	0	0	0	0	1	1	0	0	NA	Open	1	Yes, <1 month ago	1	1 2 3	1	1	1
70168079	Initiative 5%	2019	10/2/19	53	Male	0	0	0	0	0	0	NA	NA	33	33	Kratie	<6 months (mobile)	A few times/year	1 overnight	3	3	1	1	0	0	0	0	0	0	0	0	0	0	0	0	0	0	1	0	0	NA	Open	1	Yes, <1 year ago	1	1	1	0	0
70168082	Initiative 5%	2019	10/2/19	42	Male	0	0	0	0	0	0	NA	NA	33	33	Kratie	<6 months (mobile)	Every week	1 overnight	2	3	1	1	0	0	0	0	0	0	0	0	0	0	0	0	0	1	0	0	0	NA	Open	1	Yes, <1 month ago	0	NA	NA	NA	NA
70168084	Initiative 5%	2019	10/2/19	42	Male	0	0	1	0	0	0	NA	NA	33	33	Kratie	6 months to 1 year (migrant)	Every week	1 overnight	2	3	1	1	0	0	0	0	0	0	0	0	0	0	0	0	0	0	0	1	0	NA	Open	1	Yes, <1 year ago	1	1	1	0	0
70168085	Initiative 5%	2019	10/2/19	40	Male	0	0	0	0	0	0	NA	NA	33	33	Kratie	6 months to 1 year (migrant)	A few times/year	>1 week	2	2	1	1	0	0	0	0	0	0	0	0	0	0	0	0	0	0	0	1	0	NA	Open	1	Yes, <1 year ago	1	1	1	0	0
70168088	Initiative 5%	2019	10/2/19	32	Male	0	0	0	0	0	0	NA	NA	33	33	Kratie	<6 months (mobile)	A few times/year	>1 week	2	2	1	1	0	0	0	0	0	0	0	0	0	0	0	0	0	1	1	0	0	NA	Open	1	Never	1	1	1	0	0
70172060	Initiative 5%	2019	10/2/19	37	Male	0	1	0	0	0	0	NA	NA	15	15	Kratie	>1 year (local)	Every week	2 nights to 1 week	3	1	5	0	0	0	0	1	0	0	0	0	0	0	0	0	0	1	1	0	0	NA	Open	0	NA	NA	NA	NA	NA	NA
70172250	Initiative 5%	2019	10/2/19	33	Male	0	0	0	0	0	0	NA	NA	15	15	Kratie	>1 year (local)	Every week	2 nights to 1 week	2	1	5	0	0	0	0	1	0	0	0	0	0	0	0	0	0	1	1	0	0	NA	Open	0	NA	NA	NA	NA	NA	NA
70172468	Initiative 5%	2019	10/3/19	39	Male	0	0	0	0	0	0	NA	NA	15	15	Kratie	>1 year (local)	Every week	2 nights to 1 week	5	1	5	0	0	0	0	1	0	0	0	0	0	0	0	0	0	1	1	0	0	NA	Open	1	Yes, >1 year ago	1	1 2 3	1	1	1
70172606	Initiative 5%	2019	10/3/19	39	Male	0	0	0	0	0	0	NA	NA	15	15	Kratie	>1 year (local)	Every week	2 nights to 1 week	5	1	5	0	0	0	0	1	0	0	0	0	0	0	0	0	0	1	1	0	0	NA	Open	0	NA	NA	NA	NA	NA	NA
70172772	Initiative 5%	2019	10/3/19	15	Male	0	0	0	0	0	0	NA	NA	15	15	Kratie	>1 year (local)	Every week	2 nights to 1 week	5	1	5	0	0	0	0	1	0	0	0	0	0	0	0	0	0	1	1	0	0	NA	Open	0	NA	NA	NA	NA	NA	NA
70181207	Initiative 5%	2019	10/3/19	38	Male	0	0	0	0	0	0	NA	NA	25	24 28	Kratie	>1 year (local)	Every week	2 nights to 1 week	5	2	4	0	0	0	1	0	0	0	0	0	0	0	0	0	0	1	0	0	0	NA	Open	1	Never	1	1 2 3	1	1	1
70181225	Initiative 5%	2019	10/3/19	37	Male	0	0	0	0	0	1	35.7	NA	25	24	Kratie	>1 year (local)	Every day	2 nights to 1 week	5	2	4	0	0	0	1	0	0	0	0	0	0	0	0	0	0	1	0	0	0	NA	Open	1	Yes, <1 year ago	1	1 2 3	1	1	1
70181237	Initiative 5%	2019	10/3/19	24	Male	0	0	0	0	0	1	36.3	NA	25	24 25	Kratie	6 months to 1 year (migrant)	Every day	2 nights to 1 week	5	2	4	0	0	0	1	0	0	0	0	0	0	0	0	0	0	1	0	0	0	NA	Open	1	Yes, <1 year ago	1	1 2 3	1	1	1
70181246	Initiative 5%	2019	10/3/19	23	Male	0	0	0	0	0	1	36.1	NA	25	25	Kratie	>1 year (local)	Every month	>1 week	5	2	4	0	0	0	1	0	0	0	0	0	0	0	0	0	0	1	0	0	0	NA	Open	1	Yes, <1 year ago	1	1 2 3	1	1	1
70181253	Initiative 5%	2019	10/3/19	15	Male	0	0	0	0	0	0	NA	NA	25	24 25	Kratie	>1 year (local)	Every day	No overnight	5	2	4	0	0	0	1	0	0	0	0	0	0	0	0	0	0	1	0	0	0	NA	Open	1	Yes, >1 year ago	1	1 2 3	1	1	1
70182438	Initiative 5%	2019	9/30/19	22	Male	0	0	0	0	0	NA	36	NA	16	16	Kratie	<6 months (mobile)	A few times/year	1 overnight	1	1	2	0	1	0	0	0	0	NA	NA	NA	0	0	0	0	0	1	1	0	0	NA	Open	1	Yes, >1 year ago	1	1 2 3 4	1	1	1
70183387	Initiative 5%	2019	10/1/19	18	Male	0	0	0	0	0	NA	36.1	NA	16	16	Kratie	<6 months (mobile)	A few times/year	1 overnight	2	2	2	0	1	0	0	0	0	NA	NA	NA	0	0	0	0	0	1	1	0	0	NA	Open	0	NA	NA	NA	NA	NA	NA
70183438	Initiative 5%	2019	10/2/19	17	Male	0	1	0	0	0	NA	36.1	NA	16	16	Kratie	<6 months (mobile)	A few times/year	1 overnight	3	3	2	0	1	0	0	0	0	NA	NA	NA	0	0	0	0	0	1	1	0	0	NA	Open	0	NA	NA	NA	NA	NA	NA
70187651	Initiative 5%	2019	10/2/19	28	Male	0	0	0	0	0	NA	36.5	NA	16	16	Kratie	<6 months (mobile)	A few times/year	1 overnight	3	3	2	0	1	0	0	0	0	NA	NA	NA	0	0	0	0	0	1	1	0	0	NA	Open	0	NA	NA	NA	NA	NA	NA
70224166	Initiative 5%	2019	10/4/19	26	Female	0	0	0	0	0	0	NA	NA	9	9	Mondul Kiri	>1 year (local)	A few times/year	No overnight	1	1	1	1	0	0	0	0	0	0	0	0	0	0	0	0	0	1	1	0	0	NA	Open	1	Never	1	1 2	1	1	0
70224178	Initiative 5%	2019	10/3/19	34	Female	0	0	0	0	0	0	NA	NA	10	10	Mondul Kiri	>1 year (local)	<1 time/year	No overnight	1	5	2 4 3	0	1	1	1	0	0	0	0	0	0	0	0	1	0	0	0	0	0	NA	Enclosed	1	Yes, >1 year ago	1	1 3 2 4	1	1	1
70224181	Initiative 5%	2019	10/3/19	29	Male	0	0	0	0	0	0	NA	NA	10	10	Mondul Kiri	>1 year (local)	Every week	No overnight	1	5	2 4 5	0	1	0	1	1	0	0	0	0	0	0	0	1	0	0	0	0	0	NA	Enclosed	1	Yes, >1 year ago	1	1 2 3 4	1	1	1
70224184	Initiative 5%	2019	10/4/19	46	Male	0	0	0	0	0	0	NA	NA	10	10	Mondul Kiri	<6 months (mobile)	<1 time/year	1 overnight	2	1	2 4 1	1	1	0	1	0	0	0	0	0	0	0	0	0	0	1	0	0	0	NA	Open	1	Yes, >1 year ago	1	2 3 4	0	1	1
70224187	Initiative 5%	2019	10/4/19	26	Male	0	1	0	0	0	0	NA	NA	10	10	Kratie	<6 months (mobile)	A few times/year	2 nights to 1 week	10	3	4	0	0	0	1	0	0	0	0	0	0	0	0	0	0	1	0	0	0	NA	Open	1	Never	1	4 2 1	1	1	0
70745607	Initiative 5%	2019	10/8/19	21	Male	0	0	0	0	0	0	NA	NA	34	11	Kratie	>1 year (local)	Every month	2 nights to 1 week	9	8	1	1	0	0	0	0	0	0	0	0	0	0	0	0	0	1	1	0	0	NA	Open	1	Never	1	1 2 3 4 5	1	1	1
70745608	Initiative 5%	2019	10/8/19	16	Male	0	0	0	0	0	0	NA	NA	34	22	Kratie	>1 year (local)	Every week	2 nights to 1 week	9	8	1	1	0	0	0	0	0	0	0	0	0	0	0	0	0	1	1	0	0	NA	Open	1	Never	1	1 2 3 4 5	1	1	1
70745610	Initiative 5%	2019	10/8/19	19	Male	0	1	0	0	0	0	NA	NA	34	22	Kratie	>1 year (local)	Every week	2 nights to 1 week	9	8	1	1	0	0	0	0	0	0	0	0	0	0	0	0	0	1	1	0	0	NA	Open	1	Yes, <1 year ago	1	1 2 3 4 5	1	1	1
70745612	Initiative 5%	2019	10/10/19	29	Male	0	0	0	0	0	0	NA	NA	34	34	Mondul Kiri	>1 year (local)	Every week	>1 week	6	1	1	1	0	0	0	0	0	0	0	0	0	0	0	0	0	1	1	0	0	NA	Open	0	NA	NA	NA	NA	NA	NA
70747663	Initiative 5%	2019	10/8/19	40	Male	0	0	0	0	0	0	NA	NA	26	26	Kratie	6 months to 1 year (migrant)	Every week	2 nights to 1 week	4	5	1 2 3	1	1	1	0	0	0	0	0	0	0	0	0	0	0	1	1	0	0	NA	Open	1	Never	1	1 2 3	1	1	1
70751889	Initiative 5%	2019	10/7/19	40	Male	0	1	0	0	0	1	37.3	NA	23	23	Kratie	>1 year (local)	Every week	2 nights to 1 week	20	10	2 5 8	0	1	0	0	1	0	0	0	1	0	0	0	0	0	1	1	0	0	NA	Open	0	NA	NA	NA	NA	NA	NA
70753816	Initiative 5%	2019	10/7/19	29	Male	0	0	0	0	0	1	35.6	NA	22	22	Kratie	>1 year (local)	A few times/year	2 nights to 1 week	7	3	2	0	1	0	0	0	0	0	0	0	0	0	0	0	0	1	1	0	0	NA	Open	1	Yes, <1 month ago	1	1 2 3	1	1	1
70754858	Initiative 5%	2019	10/7/19	19	Male	0	0	0	0	0	1	37.6	0	23	23	Kratie	>1 year (local)	Every week	2 nights to 1 week	2	20	2	0	1	0	0	0	0	0	0	0	0	0	0	0	0	1	1	0	0	NA	Open	0	NA	NA	NA	NA	NA	NA
70771326	Initiative 5%	2019	10/10/19	26	Male	0	0	0	0	0	0	NA	NA	33	33	Mondul Kiri	<6 months (mobile)	A few times/year	2 nights to 1 week	4	1	1	1	0	0	0	0	0	0	0	0	0	0	0	0	0	1	0	0	0	NA	Open	1	Yes, <1 year ago	1	1	1	0	0
70771340	Initiative 5%	2019	10/10/19	32	Male	0	0	0	0	0	0	NA	NA	33	33	Mondul Kiri	<6 months (mobile)	A few times/year	2 nights to 1 week	5	1	1	1	0	0	0	0	0	0	0	0	0	0	0	0	0	1	0	0	0	NA	Open	1	Yes, <1 year ago	1	1	1	0	0
70771349	Initiative 5%	2019	10/10/19	43	Male	0	0	0	0	0	0	NA	NA	33	33	Mondul Kiri	6 months to 1 year (migrant)	A few times/year	2 nights to 1 week	5	1	1	1	0	0	0	0	0	0	0	0	0	0	0	0	0	1	0	0	0	NA	Open	1	Yes, <1 year ago	1	1	1	0	0
70792303	Initiative 5%	2019	10/10/19	42	Male	0	0	0	0	0	0	NA	NA	15	15	Kratie	>1 year (local)	Every week	No overnight	1	1	5	0	0	0	0	1	0	0	0	0	0	0	0	0	1	1	1	0	0	NA	Open	0	NA	NA	NA	NA	NA	NA
70795381	Initiative 5%	2019	10/11/19	37	Male	0	0	0	0	0	1	39.5	0	3	3 4 5	Mondul Kiri	<6 months (mobile)	Every week	2 nights to 1 week	7	3	2 4 5	0	1	0	1	1	0	0	0	0	0	0	0	0	0	1	1	0	0	NA	Open	1	Yes, <1 year ago	1	1 2 3 5	1	1	1
70796239	Initiative 5%	2019	10/10/19	13	Male	0	0	0	0	0	0	NA	NA	31	31	Mondul Kiri	>1 year (local)	Every week	2 nights to 1 week	3	5	4	0	0	0	1	0	0	0	0	0	0	0	0	0	0	1	1	0	0	NA	Open	0	NA	NA	NA	NA	NA	NA
70796253	Initiative 5%	2019	10/10/19	30	Male	0	0	0	0	0	1	36.8	NA	31	31	Mondul Kiri	>1 year (local)	Every day	No overnight	1	1	4	0	0	0	1	0	0	0	0	0	0	0	0	1	0	0	0	0	0	NA	Enclosed	1	Never	1	1 2 3	1	1	1
70796278	Initiative 5%	2019	10/10/19	25	Male	0	0	0	0	0	0	NA	NA	31	31	Mondul Kiri	>1 year (local)	Every week	No overnight	1	1	4	0	0	0	1	0	0	0	0	0	0	0	0	1	0	0	0	0	0	NA	Open	0	NA	NA	NA	NA	NA	NA
70796292	Initiative 5%	2019	10/10/19	16	Male	0	0	0	0	0	1	36.7	NA	31	31	Mondul Kiri	>1 year (local)	Every week	No overnight	1	1	4	0	0	0	1	0	0	0	0	0	0	0	0	1	0	0	0	0	0	NA	Enclosed	1	Never	1	1 2 3	1	1	1
70796303	Initiative 5%	2019	10/11/19	41	Female	0	0	0	0	0	1	36.7	NA	31	31	Mondul Kiri	>1 year (local)	Every week	2 nights to 1 week	2	4	3	0	0	1	0	0	0	0	0	0	0	0	0	0	0	1	1	0	0	NA	Open	1	Never	1	1 2 3	1	1	1
70796727	Initiative 5%	2019	10/8/19	19	Male	0	1	0	0	0	0	NA	NA	1	1	Mondul Kiri	>1 year (local)	Every week	2 nights to 1 week	4	3	1	1	0	0	0	0	0	0	0	0	0	0	0	0	0	1	1	0	0	NA	Open	1	Yes, <1 month ago	1	1 2 3	1	1	1
70796767	Initiative 5%	2019	10/8/19	25	Male	0	0	0	0	0	0	NA	NA	1	1	Mondul Kiri	>1 year (local)	Every week	2 nights to 1 week	4	3	1	1	0	0	0	0	0	0	0	0	0	0	0	0	0	1	1	0	0	NA	Open	1	Yes, <1 year ago	1	1 2 3	1	1	1
70797132	Initiative 5%	2019	10/10/19	36	Male	NA	NA	NA	NA	NA	0	NA	NA	5	4 5 6	Mondul Kiri	>1 year (local)	Every month	2 nights to 1 week	3	3	2	0	1	0	0	0	0	0	0	0	0	0	0	0	0	1	1	0	0	NA	Open	1	Never	1	1 3 5	1	0	1
70797141	Initiative 5%	2019	10/10/19	10	Male	0	0	0	0	0	0	NA	NA	5	5	Mondul Kiri	>1 year (local)	Every month	2 nights to 1 week	4	3	2	0	1	0	0	0	0	0	0	0	0	0	0	0	0	1	1	0	0	NA	Open	1	Never	1	1 3 5	1	0	1
70797143	Initiative 5%	2019	10/10/19	28	Female	0	0	0	0	0	0	NA	NA	5	5	Mondul Kiri	>1 year (local)	Every month	2 nights to 1 week	4	3	2	0	1	0	0	0	0	0	0	0	0	0	0	0	0	1	1	0	0	NA	Open	1	Yes, <1 year ago	1	1 3 5	1	0	1
70797145	Initiative 5%	2019	10/10/19	30	Female	NA	NA	NA	NA	NA	0	NA	NA	5	5	Mondul Kiri	>1 year (local)	Every month	2 nights to 1 week	4	1	2	0	1	0	0	0	0	0	0	0	0	0	0	0	0	1	1	0	0	NA	Open	1	Yes, <1 year ago	1	1 3	1	0	1
70845982	Initiative 5%	2019	10/8/19	19	Male	0	0	0	0	0	0	NA	NA	25	25	Kratie	>1 year (local)	A few times/year	2 nights to 1 week	3	1	3	0	0	1	0	0	0	0	0	0	0	0	0	0	0	1	0	0	0	NA	Open	1	Yes, >1 year ago	1	1 2 3	1	1	1
70845985	Initiative 5%	2019	10/8/19	34	Male	0	0	0	0	0	0	NA	NA	25	25	Kratie	>1 year (local)	Every day	No overnight	3	1	4	0	0	0	1	0	0	0	0	0	0	0	0	0	0	1	0	0	0	NA	Open	1	Yes, >1 year ago	1	1 2 3	1	1	1
70845989	Initiative 5%	2019	10/8/19	27	Male	0	0	0	0	0	0	NA	NA	25	25	Kratie	>1 year (local)	Every day	No overnight	3	1	4	0	0	0	1	0	0	0	0	0	0	0	0	0	0	1	0	0	0	NA	Open	1	Yes, >1 year ago	1	1 2 3	1	1	1
70845990	Initiative 5%	2019	10/8/19	19	Male	0	1	0	0	0	0	NA	NA	25	25	Kratie	>1 year (local)	Every day	No overnight	3	1	4	0	0	0	1	0	0	0	0	0	0	0	0	0	0	1	0	0	0	NA	Open	1	Yes, >1 year ago	1	1 2 3	1	1	1
70845991	Initiative 5%	2019	10/10/19	35	Male	0	0	0	0	0	1	35.5	NA	27	1 2 3	Kratie	>1 year (local)	Every week	2 nights to 1 week	5	3	1 3 4	1	0	1	1	0	0	0	0	0	0	0	0	0	0	1	1	0	0	NA	Open	1	Yes, <1 year ago	1	1 2 3	1	1	1
70845993	Initiative 5%	2019	10/8/19	31	Male	0	1	0	0	0	0	NA	NA	25	25	Kratie	>1 year (local)	Every day	No overnight	7	1	3	0	0	1	0	0	0	0	0	0	0	0	0	0	0	1	0	0	0	NA	Open	1	Yes, >1 year ago	1	1 2 3 4	1	1	1
70845995	Initiative 5%	2019	10/10/19	36	Male	0	0	0	0	0	1	36.7	NA	27	1 2 3	Kratie	>1 year (local)	Every week	2 nights to 1 week	5	3	1 3 4	1	0	1	1	0	0	0	0	0	0	0	0	0	0	1	1	0	0	NA	Open	1	Yes, <1 year ago	1	1 2 3	1	1	1
70845998	Initiative 5%	2019	10/10/19	25	Male	0	0	0	0	0	1	35.5	NA	27	1 2 3	Kratie	>1 year (local)	Every week	2 nights to 1 week	5	3	1 2 3	1	1	1	0	0	0	0	0	0	0	0	0	0	0	1	1	0	0	NA	Open	1	Yes, <1 year ago	1	1 2 3	1	1	1
70846001	Initiative 5%	2019	10/8/19	30	Male	0	1	0	0	0	0	NA	NA	25	25	Kratie	>1 year (local)	Every day	No overnight	7	1	3	0	0	1	0	0	0	0	0	0	0	0	0	0	0	1	0	0	0	NA	Open	1	Yes, >1 year ago	1	1 2 3 4	1	1	1
70846003	Initiative 5%	2019	10/9/19	32	Male	0	0	0	0	0	0	NA	NA	25	25	Kratie	>1 year (local)	A few times/year	>1 week	6	6	3	0	0	1	0	0	0	0	0	0	0	0	0	0	0	1	0	0	0	NA	Open	1	Yes, >1 year ago	1	1 2 3	1	1	1
70846005	Initiative 5%	2019	10/9/19	34	Male	0	0	0	0	0	0	NA	NA	25	25	Kratie	>1 year (local)	A few times/year	2 nights to 1 week	4	1	3	0	0	1	0	0	0	0	0	0	0	0	0	0	0	1	0	0	0	NA	Open	1	Yes, >1 year ago	1	1 2 3	1	1	1
70846006	Initiative 5%	2019	10/10/19	20	Male	0	0	0	0	0	0	NA	NA	25	25	Kratie	>1 year (local)	Every day	2 nights to 1 week	6	3	1	1	0	0	0	0	0	0	0	0	0	0	0	0	0	1	0	0	0	NA	Open	1	Yes, >1 year ago	1	1 2 3	1	1	1
70846007	Initiative 5%	2019	10/10/19	22	Male	0	1	0	0	0	0	NA	NA	25	14 15	Kratie	>1 year (local)	Every day	2 nights to 1 week	6	3	1	1	0	0	0	0	0	0	0	0	0	0	0	0	0	1	0	0	0	NA	Open	1	Yes, >1 year ago	1	1 2 3	1	1	1
70846008	Initiative 5%	2019	10/10/19	11	Male	0	0	0	0	0	0	NA	NA	25	25	Kratie	>1 year (local)	Every day	1 overnight	6	3	1	1	0	0	0	0	0	0	0	0	0	0	0	0	0	1	0	0	0	NA	Open	1	Yes, >1 year ago	1	1 2 3	1	1	1
70848601	Initiative 5%	2019	10/7/19	69	Male	0	1	0	0	0	0	NA	NA	30	1	Kratie	<6 months (mobile)	A few times/year	>1 week	14	7	2	0	1	0	0	0	0	0	0	0	0	0	0	0	0	1	1	0	0	NA	Open	1	Yes, >1 year ago	1	1 3	1	0	1
70848608	Initiative 5%	2019	10/7/19	66	Female	0	0	0	0	0	0	NA	NA	30	1	Kratie	<6 months (mobile)	A few times/year	2 nights to 1 week	14	7	2	0	1	0	0	0	0	0	0	0	0	0	0	0	0	1	1	0	0	NA	Open	0	NA	NA	NA	NA	NA	NA
70848611	Initiative 5%	2019	10/7/19	31	Male	0	1	0	0	0	0	NA	NA	30	1	Kratie	<6 months (mobile)	A few times/year	2 nights to 1 week	7	2	3	0	0	1	0	0	0	0	0	0	0	0	0	0	0	1	1	0	0	NA	Open	0	NA	NA	NA	NA	NA	NA
70848617	Initiative 5%	2019	10/8/19	30	Male	0	0	0	0	0	0	NA	NA	30	1	Kratie	<6 months (mobile)	A few times/year	>1 week	14	7	3	0	0	1	0	0	0	0	0	0	0	0	0	0	0	1	1	0	0	NA	Open	0	NA	NA	NA	NA	NA	NA
70901016	Initiative 5%	2019	9/30/19	39	Male	0	0	0	0	0	NA	36.5	NA	16	16	Kratie	6 months to 1 year (migrant)	A few times/year	1 overnight	1	1	2	0	1	0	0	0	0	NA	NA	NA	0	0	0	0	0	1	1	0	0	NA	Open	0	NA	NA	NA	NA	NA	NA
70903758	Initiative 5%	2019	10/10/19	18	Male	0	0	0	0	0	0	NA	NA	15	15	Kratie	>1 year (local)	Every week	2 nights to 1 week	2	1	5	0	0	0	0	1	0	0	0	0	0	0	0	0	0	1	1	0	0	NA	Open	0	NA	NA	NA	NA	NA	NA
70927943	Initiative 5%	2019	10/8/19	26	Male	0	1	0	0	0	0	NA	NA	9	9	Mondul Kiri	>1 year (local)	A few times/year	1 overnight	1	1	2	0	1	0	0	0	0	0	0	0	0	0	0	0	0	1	1	0	0	NA	Open	1	Yes, <1 year ago	1	1 2	1	1	0
70927948	Initiative 5%	2019	10/8/19	22	Male	0	0	0	0	0	0	NA	NA	9	9	Mondul Kiri	>1 year (local)	Every month	2 nights to 1 week	2	1	2	0	1	0	0	0	0	0	0	0	0	0	0	0	0	1	1	0	0	NA	Open	1	Yes, <1 year ago	1	2 1	1	1	0
70927952	Initiative 5%	2019	10/8/19	48	Male	0	0	0	0	0	0	NA	NA	9	9	Mondul Kiri	>1 year (local)	Every month	2 nights to 1 week	2	1	9	0	0	0	0	0	1	0	0	0	0	0	0	0	0	1	1	0	0	NA	Open	1	Never	1	3 2 1	1	1	1
70927956	Initiative 5%	2019	10/8/19	23	Male	0	1	0	0	0	0	NA	NA	9	9	Mondul Kiri	>1 year (local)	Every month	1 overnight	1	1	2	0	1	0	0	0	0	0	0	0	0	0	0	0	0	1	1	0	0	NA	Open	1	Yes, <1 year ago	1	1 3 2	1	1	1
70927960	Initiative 5%	2019	10/8/19	21	Male	0	0	0	0	0	0	NA	NA	9	9	Mondul Kiri	>1 year (local)	Every month	1 overnight	1	1	2	0	1	0	0	0	0	0	0	0	0	0	0	0	0	1	1	0	0	NA	Open	1	Yes, <1 year ago	1	1 2	1	1	0
70927964	Initiative 5%	2019	10/8/19	23	Male	0	1	0	0	0	0	NA	NA	9	9	Mondul Kiri	>1 year (local)	A few times/year	1 overnight	1	1	2	0	1	0	0	0	0	0	0	0	0	0	0	0	0	1	1	0	0	NA	Open	1	Yes, >1 year ago	1	1 2	1	1	0
70927967	Initiative 5%	2019	10/8/19	33	Male	0	0	0	0	0	0	NA	NA	9	9	Mondul Kiri	6 months to 1 year (migrant)	Every month	1 overnight	1	1	2	0	1	0	0	0	0	0	0	0	0	0	0	0	0	1	1	0	0	NA	Open	1	Yes, >1 year ago	1	1 2	1	1	0
71482387	Initiative 5%	2019	10/18/19	15	Male	0	1	0	0	0	0	NA	NA	23	23	Kratie	>1 year (local)	Every day	No overnight	5	2	2	0	1	0	0	0	0	0	0	0	0	0	0	0	0	1	1	0	0	NA	Open	1	Yes, <1 month ago	1	1 2 3 4 5	1	1	1
71482489	Initiative 5%	2019	10/17/19	51	Male	0	1	0	0	0	0	NA	NA	23	23	Kratie	<6 months (mobile)	A few times/year	>1 week	30	20	2 5	0	1	0	0	1	0	0	0	0	0	0	0	0	0	1	1	0	0	NA	Open	0	NA	NA	NA	NA	NA	NA
71482867	Initiative 5%	2019	10/17/19	49	Male	1	0	0	0	0	0	NA	NA	23	23	Kratie	<6 months (mobile)	Every month	1 week to 2 weeks	25	10	2	0	1	0	0	0	0	0	0	0	0	0	0	0	0	1	1	0	0	NA	Open	0	NA	NA	NA	NA	NA	NA
71483185	Initiative 5%	2019	10/13/19	20	Male	0	1	0	0	0	1	36.8	NA	22	22	Kratie	>1 year (local)	A few times/year	2 nights to 1 week	7	1	2	0	1	0	0	0	0	0	0	0	0	0	0	0	0	1	1	0	0	NA	Open	1	Yes, <1 year ago	1	2 3	0	1	1
71483324	Initiative 5%	2019	10/16/19	12	Female	0	0	0	0	0	1	35.6	NA	22	22	Kratie	>1 year (local)	<1 time/year	2 nights to 1 week	7	5	2	0	1	0	0	0	0	0	0	0	0	0	0	0	0	1	1	0	0	NA	Open	1	Never	1	1 2 3	1	1	1
71483678	Initiative 5%	2019	10/14/19	18	Male	0	0	0	0	0	1	36.5	NA	24	24	Kratie	>1 year (local)	Every day	No overnight	1	1	3	0	0	1	0	0	0	0	0	0	1	0	0	0	0	0	0	0	0	NA	Open	1	Yes, <1 year ago	1	1 2 3 4	1	1	1
71485480	Initiative 5%	2019	10/14/19	36	Male	0	1	0	0	0	1	35.7	NA	24	24	Kratie	>1 year (local)	Every day	No overnight	1	1	3	0	0	1	0	0	0	0	0	0	1	0	0	0	0	0	0	0	0	NA	Open	1	Yes, <1 year ago	1	1 2 3 4	1	1	1
71485515	Initiative 5%	2019	10/14/19	49	Male	0	0	0	0	0	1	36.7	NA	24	24	Kratie	6 months to 1 year (migrant)	Every day	No overnight	1	1	3	0	0	1	0	0	0	0	0	0	1	0	0	0	0	0	0	0	0	NA	Open	1	Yes, <1 year ago	1	1 2 3 4	1	1	1
71485540	Initiative 5%	2019	10/16/19	32	Male	0	0	0	0	0	1	35.6	NA	24	24	Kratie	6 months to 1 year (migrant)	Every day	No overnight	1	1	3	0	0	1	0	0	0	0	0	0	1	0	0	0	0	0	0	0	0	NA	Open	1	Yes, >1 year ago	1	1 2 3 4	1	1	1
71485556	Initiative 5%	2019	10/16/19	24	Male	0	1	0	0	0	1	36.7	NA	24	24	Kratie	6 months to 1 year (migrant)	Every day	No overnight	1	1	3	0	0	1	0	0	0	0	0	0	1	0	0	0	0	0	0	0	0	NA	Open	1	Yes, >1 year ago	1	1 2 3 4	1	1	1
71485581	Initiative 5%	2019	10/16/19	42	Female	0	0	0	0	0	1	35.7	NA	24	24	Kratie	>1 year (local)	Every day	No overnight	1	1	3	0	0	1	0	0	0	0	0	0	1	0	0	0	0	0	0	0	0	NA	Open	1	Yes, <1 year ago	1	1 2 3 4	1	1	1
71485597	Initiative 5%	2019	10/17/19	31	Male	0	0	0	0	0	1	35.9	NA	24	24	Kratie	6 months to 1 year (migrant)	Every week	1 overnight	2	2	3	0	0	1	0	0	0	0	0	0	1	0	0	0	0	0	0	0	0	NA	Open	1	Yes, >1 year ago	1	1 2 3 4	1	1	1
71485955	Initiative 5%	2019	10/16/19	35	Male	0	0	0	0	0	1	35.5	NA	27	1 2 3	Kratie	>1 year (local)	Every week	2 nights to 1 week	1	3	1 3 4	1	0	1	1	0	0	0	0	0	0	0	0	0	0	1	1	0	0	NA	Open	0	NA	NA	NA	NA	NA	NA
71499042	Initiative 5%	2019	10/16/19	31	Female	0	0	0	0	0	0	NA	NA	4	4	Mondul Kiri	<6 months (mobile)	Every week	1 overnight	3	1	1	1	0	0	0	0	0	0	0	0	0	0	0	0	0	1	1	0	0	NA	Open	0	NA	NA	NA	NA	NA	NA
71499054	Initiative 5%	2019	10/16/19	56	Female	0	0	0	0	0	0	NA	NA	4	4	Mondul Kiri	<6 months (mobile)	Every month	2 nights to 1 week	3	1	1	1	0	0	0	0	0	0	0	0	0	0	0	0	0	1	1	0	0	NA	Open	0	NA	NA	NA	NA	NA	NA
71499399	Initiative 5%	2019	10/16/19	41	Male	0	0	0	0	0	0	NA	NA	4	4	Mondul Kiri	<6 months (mobile)	Every month	2 nights to 1 week	4	1	1	1	0	0	0	0	0	0	0	0	0	0	0	0	0	1	1	0	0	NA	Open	1	Yes, <1 year ago	1	1 3	1	0	1
71499426	Initiative 5%	2019	10/18/19	36	Male	0	0	0	0	0	0	NA	NA	4	4	Mondul Kiri	<6 months (mobile)	Every month	1 overnight	3	1	1	1	0	0	0	0	0	0	0	0	0	0	0	0	0	1	1	0	0	NA	Open	0	NA	NA	NA	NA	NA	NA
71499622	Initiative 5%	2019	10/18/19	35	Male	0	0	0	0	0	0	NA	NA	4	4	Mondul Kiri	<6 months (mobile)	Every month	2 nights to 1 week	3	1	1	1	0	0	0	0	0	0	0	0	0	0	0	0	0	1	1	0	0	NA	Open	1	Yes, <1 year ago	1	1 3	1	0	1
71500406	Initiative 5%	2019	10/15/19	32	Female	0	0	0	0	0	0	NA	NA	5	5	Kratie	<6 months (mobile)	A few times/year	2 nights to 1 week	3	1	1	1	0	0	0	0	0	0	0	0	0	0	0	0	0	1	1	0	0	NA	Open	1	Never	1	1 2 3 4 5	1	1	1
71500552	Initiative 5%	2019	10/15/19	17	Female	0	1	0	0	0	0	NA	NA	5	5	Kratie	<6 months (mobile)	A few times/year	2 nights to 1 week	3	1	1	1	0	0	0	0	0	0	0	0	0	0	0	0	0	1	1	0	0	NA	Open	0	NA	NA	NA	NA	NA	NA
71500609	Initiative 5%	2019	10/15/19	16	Female	0	0	0	0	0	0	NA	NA	5	5	Kratie	<6 months (mobile)	A few times/year	2 nights to 1 week	3	1	1	1	0	0	0	0	0	0	0	0	0	0	0	0	0	1	1	0	0	NA	Open	0	NA	NA	NA	NA	NA	NA
71500650	Initiative 5%	2019	10/16/19	30	Male	NA	NA	NA	NA	NA	0	NA	NA	5	5	Kratie	<6 months (mobile)	A few times/year	2 nights to 1 week	3	2	1	1	0	0	0	0	0	0	0	0	0	0	0	0	0	1	1	0	0	NA	Open	1	Yes, <1 year ago	1	1 5	1	0	0
71500717	Initiative 5%	2019	10/16/19	30	Male	NA	NA	NA	NA	NA	0	NA	NA	5	5	Kratie	<6 months (mobile)	A few times/year	2 nights to 1 week	3	2	1	1	0	0	0	0	0	0	0	0	0	0	0	0	0	1	1	0	0	NA	Open	1	Yes, >1 year ago	1	1 4 5	1	0	0
71500720	Initiative 5%	2019	10/16/19	20	Male	0	0	0	0	0	0	NA	NA	5	5	Kratie	>1 year (local)	Every month	2 nights to 1 week	7	1	1 4	1	0	0	1	0	0	0	0	0	0	0	0	0	0	1	1	0	0	NA	Open	1	Yes, <1 year ago	1	1 3 5	1	0	1
71500790	Initiative 5%	2019	10/17/19	24	Male	NA	NA	NA	NA	NA	0	NA	NA	5	5	Kratie	>1 year (local)	Every month	2 nights to 1 week	7	3	1	1	0	0	0	0	0	0	0	0	0	0	0	0	0	1	1	0	0	NA	Open	1	Yes, >1 year ago	1	1 3 5	1	0	1
71500876	Initiative 5%	2019	10/17/19	20	Male	NA	NA	NA	NA	NA	0	NA	NA	5	5	Kratie	>1 year (local)	Every month	2 nights to 1 week	7	2	1	1	0	0	0	0	0	0	0	0	0	0	0	0	0	1	1	0	0	NA	Open	0	NA	NA	NA	NA	NA	NA
71501628	Initiative 5%	2019	10/15/19	19	Female	0	0	0	0	0	0	NA	NA	1	1	Mondul Kiri	>1 year (local)	Every day	No overnight	1	1	9	0	0	0	0	0	1	0	0	0	0	0	0	0	0	1	1	0	0	NA	Open	1	Yes, <1 year ago	1	1 2 3	1	1	1
71502582	Initiative 5%	2019	10/18/19	23	Male	0	0	0	0	0	0	NA	NA	6	6	Mondul Kiri	<6 months (mobile)	Every month	2 nights to 1 week	3	1	9	0	0	0	0	0	1	0	0	0	0	0	0	0	0	1	0	0	0	NA	Open	1	Never	1	1 3 4 2 5	1	1	1
71502701	Initiative 5%	2019	10/18/19	21	Male	0	0	0	0	0	0	NA	NA	6	6	Mondul Kiri	<6 months (mobile)	Every month	2 nights to 1 week	3	1	9	0	0	0	0	0	1	0	0	0	0	0	0	0	0	1	0	0	0	NA	Open	1	Never	1	4 5 3 2 1	1	1	1
71503434	Initiative 5%	2019	10/16/19	29	Male	0	0	0	0	0	0	NA	NA	3	1 4	Mondul Kiri	>1 year (local)	Every week	1 overnight	1	1	2 4 5	0	1	0	1	1	0	0	0	0	0	0	0	0	0	1	1	0	0	NA	Open	1	Yes, >1 year ago	1	1 2 3 4	1	1	1
71503438	Initiative 5%	2019	10/16/19	16	Male	0	0	0	0	0	0	NA	NA	3	1 2	Mondul Kiri	>1 year (local)	Every month	No overnight	1	1	1 2	1	1	0	0	0	0	0	0	0	0	0	0	0	0	1	1	0	0	NA	Open	1	Yes, <1 year ago	0	NA	NA	NA	NA
71504992	Initiative 5%	2019	10/15/19	29	Male	0	0	0	0	0	0	NA	NA	33	33	Mondul Kiri	<6 months (mobile)	Every month	2 nights to 1 week	2	2	1	1	0	0	0	0	0	0	0	0	0	0	0	0	0	1	0	0	0	NA	Open	1	Yes, >1 year ago	1	1	1	0	0
71505088	Initiative 5%	2019	10/15/19	43	Male	0	0	0	0	0	0	NA	NA	33	33	Mondul Kiri	<6 months (mobile)	Every month	2 nights to 1 week	2	3	1	1	0	0	0	0	0	0	0	0	0	0	0	0	0	1	0	0	0	NA	Open	1	Yes, >1 year ago	1	1	1	0	0
71505112	Initiative 5%	2019	10/15/19	29	Male	0	0	0	0	0	0	NA	NA	33	33	Mondul Kiri	<6 months (mobile)	Every month	2 nights to 1 week	2	3	1	1	0	0	0	0	0	0	0	0	0	0	0	0	0	0	1	0	0	NA	Open	1	Yes, <1 year ago	1	1	1	0	0
71505141	Initiative 5%	2019	10/15/19	16	Male	0	0	0	0	0	0	NA	NA	33	33	Mondul Kiri	<6 months (mobile)	Every month	2 nights to 1 week	2	3	1	1	0	0	0	0	0	0	0	0	0	0	0	0	0	1	0	0	0	NA	Open	1	Yes, <1 month ago	1	1	1	0	0
71505580	Initiative 5%	2019	10/17/19	20	Female	0	0	0	0	0	1	36.7	NA	32	32	Mondul Kiri	>1 year (local)	Every week	No overnight	4	6	3	0	0	1	0	0	0	0	0	0	0	0	0	0	0	1	1	0	0	NA	Open	0	NA	NA	NA	NA	NA	NA
71505807	Initiative 5%	2019	10/16/19	22	Male	0	0	0	0	0	0	NA	NA	8	8	Mondul Kiri	<6 months (mobile)	Every week	No overnight	1	1	2 1	1	1	0	0	0	0	0	0	0	0	0	0	0	0	0	1	0	0	NA	Open	1	Never	1	1 2 3 5 9	1	1	1
71506647	Initiative 5%	2019	10/16/19	17	Male	0	0	0	0	0	0	NA	NA	8	8	Mondul Kiri	<6 months (mobile)	Every week	No overnight	3	1	2 1	1	1	0	0	0	0	0	0	0	0	0	0	1	0	0	0	0	0	NA	Open	1	Yes, <1 year ago	1	1 2 3 4 5 9	1	1	1
71563431	Initiative 5%	2019	10/15/19	50	Male	0	0	0	0	0	0	NA	NA	26	26	Kratie	6 months to 1 year (migrant)	Every week	2 nights to 1 week	4	5	1 2 3	1	1	1	0	0	0	0	0	0	0	0	0	0	0	1	1	0	0	NA	Open	1	Never	1	1 2 3 5	1	1	1
71563435	Initiative 5%	2019	10/15/19	40	Male	0	0	0	0	0	0	NA	NA	26	26	Kratie	6 months to 1 year (migrant)	Every week	2 nights to 1 week	4	5	1 2 3	1	1	1	0	0	0	0	0	0	0	0	0	0	0	1	1	0	0	NA	Open	1	Never	1	1 2 3 5	1	1	1
71563436	Initiative 5%	2019	10/16/19	25	Male	0	1	0	0	0	1	36.2	NA	26	26	Kratie	6 months to 1 year (migrant)	A few times/year	2 nights to 1 week	1	1	1 5	1	0	0	0	1	0	0	0	0	0	0	0	0	0	1	1	0	0	NA	Open	1	Yes, <1 year ago	1	1 2 3	1	1	1
71563437	Initiative 5%	2019	10/16/19	26	Male	0	0	0	0	0	0	NA	NA	26	26	Kratie	6 months to 1 year (migrant)	A few times/year	2 nights to 1 week	7	1	1 2 5	1	1	0	0	1	0	0	0	0	0	0	0	0	0	1	1	0	0	NA	Open	1	Yes, <1 year ago	1	1 2 3 5	1	1	1
71564643	Initiative 5%	2019	10/15/19	41	Male	0	0	0	0	0	0	NA	NA	25	25	Kratie	>1 year (local)	Every week	2 nights to 1 week	5	5	3	0	0	1	0	0	0	0	0	0	0	0	0	0	0	1	0	0	0	NA	Open	1	Yes, >1 year ago	1	1 2 3	1	1	1
71564646	Initiative 5%	2019	10/15/19	17	Male	0	0	0	0	0	0	NA	NA	25	17 18 25	Kratie	>1 year (local)	Every week	2 nights to 1 week	5	5	3	0	0	1	0	0	0	0	0	0	0	0	0	0	0	1	0	0	0	NA	Open	1	Yes, >1 year ago	1	1 2 3	1	1	1
71564650	Initiative 5%	2019	10/15/19	31	Male	0	1	0	0	0	0	NA	NA	25	25	Kratie	>1 year (local)	Every week	2 nights to 1 week	5	5	3	0	0	1	0	0	0	0	0	0	0	0	0	0	0	1	0	0	0	NA	Open	1	Yes, >1 year ago	1	1 2 3	1	1	1
71564654	Initiative 5%	2019	10/16/19	31	Male	0	0	0	0	0	0	NA	NA	25	24 25 26 27	Kratie	>1 year (local)	<1 time/year	2 nights to 1 week	1	1	1	1	0	0	0	0	0	0	0	0	0	0	0	0	0	1	0	0	0	NA	Open	1	Never	1	1 2 3 4	1	1	1
71564668	Initiative 5%	2019	10/18/19	18	Male	0	0	0	0	0	0	NA	NA	25	17 18 19 20	Kratie	>1 year (local)	Every month	>1 week	15	1	3	0	0	1	0	0	0	0	0	0	0	0	0	0	0	1	0	0	0	NA	Open	1	Yes, >1 year ago	1	1 2 3 4	1	1	1
71564673	Initiative 5%	2019	10/18/19	25	Male	0	0	0	0	0	0	NA	NA	25	28 29 30	Kratie	>1 year (local)	Every week	2 nights to 1 week	15	1	3	0	0	1	0	0	0	0	0	0	0	0	0	0	0	1	0	0	0	NA	Open	1	Yes, >1 year ago	1	1 2 3	1	1	1
71566328	Initiative 5%	2019	10/17/19	39	Male	0	1	0	0	0	0	NA	NA	9	9	Mondul Kiri	6 months to 1 year (migrant)	Every month	2 nights to 1 week	2	1	3	0	0	1	0	0	0	0	0	0	0	0	0	0	0	1	1	0	0	NA	Open	1	Yes, >1 year ago	1	2 3	0	1	1
71566347	Initiative 5%	2019	10/17/19	35	Male	0	0	0	0	0	0	NA	NA	9	10	Mondul Kiri	>1 year (local)	Every month	2 nights to 1 week	2	1	3	0	0	1	0	0	0	0	0	0	0	0	0	0	0	1	1	0	0	NA	Open	1	Yes, >1 year ago	1	2	0	1	0
71571492	Initiative 5%	2019	10/16/19	15	Male	0	0	0	0	0	0	NA	NA	15	15	Kratie	>1 year (local)	Every week	No overnight	1	1	5	0	0	0	0	1	0	0	0	0	0	0	0	0	0	1	1	0	0	NA	Open	0	NA	NA	NA	NA	NA	NA
71571638	Initiative 5%	2019	10/17/19	12	Male	0	1	0	0	0	0	NA	NA	15	15	Kratie	>1 year (local)	Every day	No overnight	1	1	5	0	0	0	0	1	0	0	0	0	0	0	0	0	1	1	1	0	0	NA	Open	0	NA	NA	NA	NA	NA	NA
71572039	Initiative 5%	2019	10/18/19	19	Male	0	0	0	0	0	0	NA	NA	34	34	Mondul Kiri	>1 year (local)	Every month	2 nights to 1 week	3	1	1	1	0	0	0	0	0	0	0	0	0	0	0	0	0	1	1	0	0	NA	Open	1	Yes, <1 month ago	1	1 2 3 4 5	1	1	1
71572132	Initiative 5%	2019	10/18/19	18	Male	0	0	0	0	0	0	NA	NA	34	34	Mondul Kiri	>1 year (local)	Every month	2 nights to 1 week	3	1	1	1	0	0	0	0	0	0	0	0	0	0	0	0	0	1	1	0	0	NA	Open	1	Yes, <1 year ago	1	1 2 3 4 5	1	1	1
71572179	Initiative 5%	2019	10/18/19	18	Male	0	0	0	0	0	0	NA	NA	34	34	Mondul Kiri	>1 year (local)	Every month	2 nights to 1 week	3	1	1	1	0	0	0	0	0	0	0	0	0	0	0	0	0	1	1	0	0	NA	Open	1	Yes, >1 year ago	1	1 2 3 4 5	1	1	1
71589148	Initiative 5%	2019	10/17/19	56	Male	0	1	0	0	0	0	NA	NA	15	15	Kratie	>1 year (local)	Every week	No overnight	1	1	5	0	0	0	0	1	0	0	0	0	0	0	0	0	1	1	1	0	0	NA	Open	1	Yes, >1 year ago	1	1 2 3	1	1	1
71590018	Initiative 5%	2019	10/18/19	46	Male	0	0	0	0	0	0	NA	NA	15	15	Kratie	>1 year (local)	Every week	2 nights to 1 week	4	1	5	0	0	0	0	1	0	0	0	0	0	0	0	0	0	1	1	0	0	NA	Open	0	NA	NA	NA	NA	NA	NA
71590875	Initiative 5%	2019	10/18/19	20	Male	0	0	0	0	0	0	NA	NA	15	15	Kratie	>1 year (local)	Every week	2 nights to 1 week	1	4	5	0	0	0	0	1	0	0	0	0	0	0	0	0	1	1	1	0	0	NA	Open	1	Yes, >1 year ago	1	1 2 3	1	1	1
71591467	Initiative 5%	2019	10/18/19	14	Male	0	0	0	0	0	0	NA	NA	15	15	Kratie	>1 year (local)	Every week	2 nights to 1 week	4	1	5	0	0	0	0	1	0	0	0	0	0	0	0	0	0	1	1	0	0	NA	Open	1	Yes, >1 year ago	1	1 2 3	1	1	1
71599717	Initiative 5%	2019	10/16/19	24	Male	0	0	0	0	0	0	NA	NA	14	14	Kratie	>1 year (local)	A few times/year	>1 week	6	6	5	0	0	0	0	1	0	0	0	0	0	0	0	0	0	1	1	0	0	NA	Open	1	Yes, <1 month ago	1	1 2 4 5	1	1	0
71599950	Initiative 5%	2019	10/17/19	40	Male	0	0	0	0	0	1	35.1	NA	14	14	Kratie	<6 months (mobile)	Every day	No overnight	1	1	5	0	0	0	0	1	0	0	0	0	0	0	0	0	0	0	1	0	0	NA	Open	1	Never	1	1 2	1	1	0
71653796	Initiative 5%	2019	10/19/19	19	Male	0	0	0	0	0	0	NA	NA	10	10	Mondul Kiri	<6 months (mobile)	A few times/year	2 nights to 1 week	3	1	2 3	0	1	1	0	0	0	0	0	0	0	0	0	0	0	1	0	0	0	NA	Open	0	NA	NA	NA	NA	NA	NA
71654324	Initiative 5%	2019	10/15/19	28	Male	0	1	0	0	0	0	NA	NA	31	31	Mondul Kiri	>1 year (local)	Every week	No overnight	2	3	4	0	0	0	1	0	0	0	0	0	0	0	0	1	0	0	0	0	0	NA	Enclosed	1	Never	1	1 2 3	1	1	1
71654377	Initiative 5%	2019	10/15/19	31	Male	0	1	0	0	0	0	NA	NA	31	31	Mondul Kiri	>1 year (local)	Every week	No overnight	1	3	4	0	0	0	1	0	0	0	0	0	0	0	0	1	0	0	0	0	0	NA	Enclosed	0	NA	NA	NA	NA	NA	NA
71654389	Initiative 5%	2019	10/15/19	31	Male	0	1	0	0	0	0	NA	NA	31	31	Mondul Kiri	>1 year (local)	Every week	No overnight	1	3	4	0	0	0	1	0	0	0	0	0	0	0	0	1	0	0	0	0	0	NA	Enclosed	0	NA	NA	NA	NA	NA	NA
72163755	Initiative 5%	2019	10/2/19	25	Male	0	0	0	0	0	NA	36	NA	16	16	Kratie	<6 months (mobile)	A few times/year	2 nights to 1 week	3	3	2	0	1	0	0	0	0	NA	NA	NA	0	0	0	0	0	1	1	0	0	NA	Open	0	NA	NA	NA	NA	NA	NA
72163840	Initiative 5%	2019	10/2/19	27	Male	0	1	0	0	0	NA	36.2	NA	16	16	Kratie	<6 months (mobile)	A few times/year	2 nights to 1 week	3	3	2	0	1	0	0	0	0	NA	NA	NA	0	0	0	0	0	1	1	0	0	NA	Open	0	NA	NA	NA	NA	NA	NA
72163971	Initiative 5%	2019	10/3/19	28	Male	NA	NA	NA	NA	NA	NA	34.1	NA	16	16	Mondul Kiri	<6 months (mobile)	A few times/year	1 overnight	2	2	2	0	1	0	0	0	0	NA	NA	NA	0	0	0	0	0	1	1	0	0	NA	Open	0	NA	NA	NA	NA	NA	NA
72164060	Initiative 5%	2019	10/3/19	29	Male	0	0	0	0	0	NA	35.6	NA	16	16	Kratie	<6 months (mobile)	A few times/year	1 overnight	1	1	2	0	1	0	0	0	0	NA	NA	NA	0	0	0	0	0	1	1	0	0	NA	Open	0	NA	NA	NA	NA	NA	NA
72164072	Initiative 5%	2019	10/8/19	25	Male	0	1	0	0	0	NA	36.5	NA	16	16	Kratie	6 months to 1 year (migrant)	A few times/year	1 overnight	2	2	2	0	1	0	0	0	0	NA	NA	NA	0	0	0	0	0	1	1	0	0	NA	Open	0	NA	NA	NA	NA	NA	NA
72164119	Initiative 5%	2019	10/22/19	26	Male	0	1	0	0	0	0	NA	NA	18	14 16 18	Kratie	<6 months (mobile)	Every month	No overnight	4	3	3	0	0	1	0	0	0	0	0	0	0	0	0	0	0	1	1	0	0	NA	Open	0	NA	NA	NA	NA	NA	NA
72167521	Initiative 5%	2019	10/22/19	25	Male	0	0	0	0	0	0	NA	NA	14	14	Kratie	>1 year (local)	Every week	1 week to 2 weeks	3	2	5	0	0	0	0	1	0	0	0	0	0	0	0	0	0	1	1	0	0	NA	Open	1	Yes, <1 year ago	1	2 4 5	0	1	0
72167617	Initiative 5%	2019	10/22/19	21	Male	0	0	0	0	0	0	NA	NA	14	14	Kratie	<6 months (mobile)	A few times/year	>1 week	3	2	5	0	0	0	0	1	0	0	0	0	0	0	0	0	0	1	1	0	0	NA	Open	1	Yes, >1 year ago	1	4 5	0	0	0
72167899	Initiative 5%	2019	10/22/19	21	Male	1	0	0	0	0	0	NA	NA	15	15	Kratie	>1 year (local)	Every week	2 nights to 1 week	5	1	5	0	0	0	0	1	0	0	0	0	0	0	0	0	0	1	1	0	0	NA	Open	0	NA	NA	NA	NA	NA	NA
72167948	Initiative 5%	2019	10/22/19	38	Male	0	0	0	0	0	0	NA	NA	15	15	Kratie	>1 year (local)	Every week	2 nights to 1 week	5	1	5	0	0	0	0	1	0	0	0	0	0	0	0	0	0	1	1	0	0	NA	Open	0	NA	NA	NA	NA	NA	NA
72167990	Initiative 5%	2019	10/22/19	10	Male	0	0	0	0	0	0	NA	NA	15	15	Kratie	>1 year (local)	Every week	2 nights to 1 week	5	1	5	0	0	0	0	1	0	0	0	0	0	0	0	0	0	1	1	0	0	NA	Open	0	NA	NA	NA	NA	NA	NA
72168004	Initiative 5%	2019	10/22/19	18	Male	0	0	0	0	0	0	NA	NA	15	15	Kratie	>1 year (local)	Every week	2 nights to 1 week	5	1	5	0	0	0	0	1	0	0	0	0	0	0	0	0	0	1	1	0	0	NA	Open	0	NA	NA	NA	NA	NA	NA
72168014	Initiative 5%	2019	10/24/19	28	Male	0	1	0	0	0	0	NA	NA	15	15	Kratie	>1 year (local)	Every week	2 nights to 1 week	5	4	5	0	0	0	0	1	0	0	0	0	0	0	0	0	0	1	1	0	0	NA	Open	1	Yes, >1 year ago	1	1 2 3	1	1	1
72168054	Initiative 5%	2019	10/24/19	13	Male	0	1	0	0	0	0	NA	NA	15	15	Kratie	>1 year (local)	Every week	2 nights to 1 week	5	4	5	0	0	0	0	1	0	0	0	0	0	0	0	0	0	1	1	0	0	NA	Open	0	NA	NA	NA	NA	NA	NA
72168096	Initiative 5%	2019	10/24/19	14	Male	0	1	0	0	0	0	NA	NA	15	15	Kratie	>1 year (local)	Every week	2 nights to 1 week	5	4	5	0	0	0	0	1	0	0	0	0	0	0	0	0	0	1	1	0	0	NA	Open	0	NA	NA	NA	NA	NA	NA
72221284	Initiative 5%	2019	10/22/19	49	Male	0	0	0	0	0	1	35.2	NA	23	23	Kratie	>1 year (local)	Every week	2 nights to 1 week	10	1	2	0	1	0	0	0	0	0	0	0	0	0	0	0	0	1	1	0	0	NA	Open	1	Yes, <1 month ago	1	1 2 3 4 5	1	1	1
72222039	Initiative 5%	2019	10/21/19	26	Male	0	1	0	0	0	1	35.6	NA	24	24	Kratie	>1 year (local)	Every day	No overnight	1	1	3	0	0	1	0	0	0	0	0	0	1	0	0	0	0	0	0	0	0	NA	Open	1	Yes, >1 year ago	1	1 2 3 4	1	1	1
72222090	Initiative 5%	2019	10/21/19	22	Male	0	0	0	0	0	1	36.1	NA	24	24	Kratie	>1 year (local)	Every week	2 nights to 1 week	7	7	3	0	0	1	0	0	0	0	0	0	1	0	0	0	0	0	0	0	0	NA	Open	1	Yes, <1 year ago	1	1 2 3 4	1	1	1
72222097	Initiative 5%	2019	10/21/19	40	Male	1	1	0	0	0	1	35.5	NA	24	24	Kratie	6 months to 1 year (migrant)	Every week	2 nights to 1 week	7	7	3	0	0	1	0	0	0	0	0	0	1	0	0	0	0	0	0	0	0	NA	Open	1	Yes, <1 year ago	1	1 2 3 4	1	1	1
72222106	Initiative 5%	2019	10/21/19	25	Male	0	0	0	0	0	1	36.5	NA	24	24	Kratie	6 months to 1 year (migrant)	Every week	2 nights to 1 week	7	7	3	0	0	1	0	0	0	0	0	0	1	0	0	0	0	0	0	0	0	NA	Open	1	Yes, <1 year ago	1	1 2 3 4	1	1	1
72222126	Initiative 5%	2019	10/22/19	18	Male	0	1	0	0	0	1	35.6	NA	24	24	Kratie	>1 year (local)	Every day	No overnight	1	1	3	0	0	1	0	0	0	0	0	0	1	0	0	0	0	0	0	0	0	NA	Open	1	Yes, <1 year ago	1	1 2 3 4	1	1	1
72222168	Initiative 5%	2019	10/22/19	33	Male	0	0	0	0	0	1	36.5	NA	24	24	Kratie	>1 year (local)	Every day	No overnight	1	1	3	0	0	1	0	0	0	0	0	0	1	0	0	0	0	0	0	0	0	NA	Open	1	Yes, <1 year ago	1	1 2 3 4	1	1	1
72230837	Initiative 5%	2019	10/24/19	16	Male	0	0	0	0	0	0	NA	NA	22	22	Kratie	>1 year (local)	A few times/year	2 nights to 1 week	3	2	2	0	1	0	0	0	0	0	0	0	0	0	0	0	0	0	1	0	0	NA	Open	1	Yes, <1 month ago	1	2 3	0	1	1
72230886	Initiative 5%	2019	10/24/19	39	Male	0	0	0	0	0	0	NA	NA	22	22	Kratie	>1 year (local)	A few times/year	>1 week	7	5	3	0	0	1	0	0	0	0	0	0	0	0	0	0	0	1	1	0	0	NA	Open	1	Yes, <1 month ago	1	1 2 3	1	1	1
72230928	Initiative 5%	2019	10/24/19	10	Female	0	1	0	0	0	1	35.9	NA	22	22	Mondul Kiri	>1 year (local)	Every month	2 weeks to 1 month	30	15	1	1	0	0	0	0	0	0	0	0	0	0	0	1	0	0	0	0	0	NA	Open	1	Yes, <1 month ago	1	1 3	1	0	1
72230978	Initiative 5%	2019	10/24/19	20	Male	0	1	0	0	0	1	35.7	NA	22	22	Kratie	>1 year (local)	A few times/year	>1 week	7	5	1	1	0	0	0	0	0	0	0	0	0	0	0	0	0	1	1	0	0	NA	Open	1	Yes, <1 month ago	1	2 3	0	1	1
72310994	Initiative 5%	2019	10/24/19	24	Male	0	1	0	0	0	0	NA	NA	25	25	Kratie	>1 year (local)	Every week	2 nights to 1 week	3	2	3	0	0	1	0	0	0	0	0	0	0	0	0	0	0	1	0	0	0	NA	Open	1	Yes, >1 year ago	1	1 2 3	1	1	1
72311175	Initiative 5%	2019	10/24/19	18	Male	0	0	0	0	0	0	NA	NA	25	25	Kratie	>1 year (local)	Every week	2 nights to 1 week	3	2	3	0	0	1	0	0	0	0	0	0	0	0	0	0	0	1	0	0	0	NA	Open	1	Yes, <1 month ago	1	1 2 3	1	1	1
72311190	Initiative 5%	2019	10/24/19	19	Male	0	0	0	0	0	0	NA	NA	25	25	Kratie	>1 year (local)	Every week	2 nights to 1 week	3	2	3	0	0	1	0	0	0	0	0	0	0	0	0	0	0	1	0	0	0	NA	Open	1	Yes, >1 year ago	1	1 2 3	1	1	1
72314318	Initiative 5%	2019	10/23/19	22	Male	0	1	0	0	0	1	36.8	NA	26	26	Kratie	6 months to 1 year (migrant)	Every month	2 nights to 1 week	3	3	1 3 5	1	0	1	0	1	0	0	0	0	0	0	0	0	0	1	1	0	0	NA	Open	1	Never	1	1 2 3 5	1	1	1
72387694	Initiative 5%	2019	10/23/19	17	Male	0	0	0	0	0	0	NA	NA	30	1 2	Kratie	<6 months (mobile)	A few times/year	2 nights to 1 week	7	4	2	0	1	0	0	0	0	0	0	0	0	0	0	0	0	1	1	0	0	NA	Open	1	Yes, <1 year ago	0	NA	NA	NA	NA
72387697	Initiative 5%	2019	10/23/19	17	Male	0	1	0	0	0	0	NA	NA	30	1 2	Kratie	<6 months (mobile)	A few times/year	2 nights to 1 week	7	4	2	0	1	0	0	0	0	0	0	0	0	0	0	0	0	1	1	0	0	NA	Open	0	NA	NA	NA	NA	NA	NA
72387699	Initiative 5%	2019	10/22/19	59	Male	0	0	0	0	0	0	NA	NA	30	1	Kratie	<6 months (mobile)	A few times/year	>1 week	14	4	2	0	1	0	0	0	0	0	0	0	0	0	0	0	0	1	1	0	0	NA	Open	0	NA	NA	NA	NA	NA	NA
72387700	Initiative 5%	2019	10/23/19	32	Male	0	0	0	0	0	0	NA	NA	30	1 2	Kratie	<6 months (mobile)	A few times/year	2 nights to 1 week	7	4	2	0	1	0	0	0	0	0	0	0	0	0	0	0	0	1	1	0	0	NA	Open	0	NA	NA	NA	NA	NA	NA
72387702	Initiative 5%	2019	10/22/19	29	Male	0	0	0	0	0	0	NA	NA	30	1	Kratie	<6 months (mobile)	Every week	2 nights to 1 week	7	4	2 4	0	1	0	1	0	0	0	0	0	0	0	0	0	0	1	1	0	0	NA	Open	1	Yes, <1 year ago	1	1 3	1	0	1
72387705	Initiative 5%	2019	10/22/19	50	Female	0	0	0	0	0	0	NA	NA	30	1	Kratie	<6 months (mobile)	A few times/year	>1 week	14	4	2	0	1	0	0	0	0	0	0	0	0	0	0	0	0	1	1	0	0	NA	Open	0	NA	NA	NA	NA	NA	NA
72387706	Initiative 5%	2019	10/22/19	67	Female	0	0	0	0	0	0	NA	NA	30	1	Kratie	<6 months (mobile)	A few times/year	>1 week	14	4	2	0	1	0	0	0	0	0	0	0	0	0	0	0	0	1	1	0	0	NA	Open	0	NA	NA	NA	NA	NA	NA
72387782	Initiative 5%	2019	10/21/19	25	Male	0	0	0	0	0	1	35.6	NA	28	28	Kratie	6 months to 1 year (migrant)	Every month	>1 week	4	4	1	1	0	0	0	0	0	0	0	0	0	0	0	0	0	1	1	0	0	NA	Open	1	Yes, <1 month ago	1	1 2 3 4	1	1	1
72387785	Initiative 5%	2019	10/22/19	52	Male	0	1	0	0	0	0	NA	NA	34	34	Mondul Kiri	>1 year (local)	Every week	1 overnight	2	1	1	1	0	0	0	0	0	0	0	0	0	0	0	0	0	1	1	0	0	NA	Open	0	NA	NA	NA	NA	NA	NA
72387804	Initiative 5%	2019	10/23/19	27	Male	0	0	0	0	0	0	NA	NA	34	34	Mondul Kiri	>1 year (local)	Every week	2 nights to 1 week	5	1	1	1	0	0	0	0	0	0	0	0	0	0	0	0	0	1	1	0	0	NA	Open	1	Yes, >1 year ago	1	1 2 3 4 5	1	1	1
72387806	Initiative 5%	2019	10/23/19	16	Male	0	0	0	0	0	0	NA	NA	34	34	Mondul Kiri	>1 year (local)	Every week	2 nights to 1 week	5	1	1	1	0	0	0	0	0	0	0	0	0	0	0	0	0	1	1	0	0	NA	Open	1	Yes, >1 year ago	1	1 2 3 4 5	1	1	1
72387810	Initiative 5%	2019	10/24/19	20	Male	0	1	0	0	0	0	NA	NA	34	34	Mondul Kiri	>1 year (local)	Every week	1 overnight	2	1	1	1	0	0	0	0	0	0	0	0	0	0	0	0	0	1	1	0	0	NA	Open	1	Yes, >1 year ago	1	1 2 3 4 5	1	1	1
72387811	Initiative 5%	2019	10/24/19	23	Male	0	1	0	0	0	0	NA	NA	34	9	Mondul Kiri	>1 year (local)	Every week	2 nights to 1 week	2	1	1	1	0	0	0	0	0	0	0	0	0	0	0	0	0	1	1	0	0	NA	Open	1	Yes, >1 year ago	1	1 2 3 4 5	1	1	1
72387822	Initiative 5%	2019	10/24/19	21	Male	0	1	0	0	0	0	NA	NA	34	33	Mondul Kiri	>1 year (local)	Every week	2 nights to 1 week	2	1	1	1	0	0	0	0	0	0	0	0	0	0	0	0	0	1	1	0	0	NA	Open	1	Yes, <1 year ago	1	1 2 3 4 5	1	1	1
72389146	Initiative 5%	2019	10/24/19	56	Male	NA	NA	NA	NA	NA	0	NA	NA	11	3 4	Mondul Kiri	<6 months (mobile)	A few times/year	No overnight	4	4	2	0	1	0	0	0	0	0	0	0	0	0	0	1	0	0	0	0	0	NA	Open	0	NA	NA	NA	NA	NA	NA
72389657	Initiative 5%	2019	10/25/19	37	Male	NA	NA	NA	NA	NA	0	NA	NA	4	4	Ratanak Kiri	6 months to 1 year (migrant)	Every week	No overnight	2	1	1	1	0	0	0	0	0	0	0	0	0	0	0	0	0	1	1	0	0	NA	Open	1	Yes, <1 year ago	1	1 2	1	1	0
72389661	Initiative 5%	2019	10/25/19	24	Male	0	0	0	0	0	0	NA	NA	4	4	Ratanak Kiri	6 months to 1 year (migrant)	Every week	No overnight	2	1	1	1	0	0	0	0	0	0	0	0	0	0	0	0	0	1	1	0	0	NA	Open	1	Yes, <1 year ago	1	1 3	1	0	1
72390217	Initiative 5%	2019	10/22/19	47	Male	0	1	0	0	0	0	NA	NA	33	33	Mondul Kiri	<6 months (mobile)	A few times/year	1 overnight	3	1	1	1	0	0	0	0	0	0	0	0	0	0	0	0	0	1	1	0	0	NA	Open	0	NA	NA	NA	NA	NA	NA
72390223	Initiative 5%	2019	10/22/19	17	Male	0	1	0	0	0	0	NA	NA	33	33	Mondul Kiri	<6 months (mobile)	A few times/year	1 overnight	3	3	1	1	0	0	0	0	0	0	0	0	0	0	0	0	0	0	1	0	0	NA	Open	0	NA	NA	NA	NA	NA	NA
72390234	Initiative 5%	2019	10/22/19	23	Male	0	0	0	0	0	0	NA	NA	33	33	Mondul Kiri	<6 months (mobile)	A few times/year	2 nights to 1 week	2	3	1	1	0	0	0	0	0	0	0	0	0	0	0	0	0	0	1	0	0	NA	Open	1	Yes, >1 year ago	1	1 2	1	1	0
72390239	Initiative 5%	2019	10/22/19	26	Male	0	0	0	0	0	0	NA	NA	33	33	Mondul Kiri	<6 months (mobile)	A few times/year	2 nights to 1 week	2	3	1	1	0	0	0	0	0	0	0	0	0	0	0	0	0	1	1	0	0	NA	Open	0	NA	NA	NA	NA	NA	NA
72390271	Initiative 5%	2019	10/23/19	18	Male	0	0	0	0	0	0	NA	NA	33	33	Mondul Kiri	<6 months (mobile)	A few times/year	2 nights to 1 week	3	2	1	1	0	0	0	0	0	0	0	0	0	0	0	0	0	1	0	0	0	NA	Open	1	Yes, <1 year ago	1	1	1	0	0
72390291	Initiative 5%	2019	10/23/19	19	Male	0	0	0	0	0	0	NA	NA	33	33	Mondul Kiri	<6 months (mobile)	A few times/year	2 nights to 1 week	2	3	1	1	0	0	0	0	0	0	0	0	0	0	0	0	0	1	0	0	0	NA	Open	0	NA	NA	NA	NA	NA	NA
72391178	Initiative 5%	2019	10/15/19	18	Male	0	1	0	0	0	0	NA	NA	1	1	Mondul Kiri	>1 year (local)	Every week	2 nights to 1 week	1	1	9	0	0	0	0	0	1	0	0	0	0	0	0	0	0	1	1	0	0	NA	Open	1	Yes, <1 year ago	1	1 2 3	1	1	1
72391401	Initiative 5%	2019	10/21/19	21	Male	0	0	0	0	0	0	NA	NA	1	1	Mondul Kiri	>1 year (local)	Every day	No overnight	1	1	1	1	0	0	0	0	0	0	0	0	0	0	0	0	0	1	1	0	0	NA	Open	1	Never	1	1 2 3	1	1	1
72392941	Initiative 5%	2019	10/24/19	38	Male	0	0	0	0	0	0	NA	NA	9	9	Mondul Kiri	>1 year (local)	Every month	No overnight	1	1	9	0	0	0	0	0	1	0	0	0	0	0	0	0	0	1	1	0	0	NA	Open	1	Yes, <1 year ago	1	1 2	1	1	0
72392966	Initiative 5%	2019	10/23/19	40	Female	0	0	0	0	0	0	NA	NA	10	10	Mondul Kiri	<6 months (mobile)	A few times/year	2 nights to 1 week	2	1	4	0	0	0	1	0	0	0	0	0	0	0	0	0	0	1	0	0	0	NA	Open	1	Yes, >1 year ago	1	3 1 2	1	1	1
72392995	Initiative 5%	2019	10/25/19	23	Male	0	0	0	0	0	0	NA	NA	9	9	Mondul Kiri	>1 year (local)	Every month	1 overnight	2	1	9	0	0	0	0	0	1	0	0	0	0	0	0	0	0	1	1	0	0	NA	Open	1	Yes, <1 month ago	1	1 2	1	1	0
72393005	Initiative 5%	2019	10/22/19	17	Male	0	1	0	0	0	0	NA	NA	3	3 6	Mondul Kiri	>1 year (local)	Every week	No overnight	1	1	2 4	0	1	0	1	0	0	0	0	0	0	0	0	0	0	1	1	0	0	NA	Open	1	Yes, <1 year ago	1	1 2 4 5	1	1	0
72393028	Initiative 5%	2019	10/23/19	48	Male	0	0	0	0	0	0	NA	NA	10	10	Mondul Kiri	<6 months (mobile)	A few times/year	2 nights to 1 week	2	1	6	0	0	0	0	0	0	1	0	0	0	0	0	0	0	1	0	0	0	NA	Open	1	Yes, >1 year ago	1	1 3 4	1	0	1
72393029	Initiative 5%	2019	10/22/19	11	Male	0	0	0	0	0	0	NA	NA	3	3 6	Mondul Kiri	>1 year (local)	Every week	No overnight	1	1	2 3 5	0	1	1	0	1	0	0	0	0	0	0	0	0	0	1	1	0	0	NA	Open	0	NA	NA	NA	NA	NA	NA
72985018	Initiative 5%	2019	11/1/19	35	Male	0	1	0	0	0	0	NA	NA	30	1	Kratie	<6 months (mobile)	A few times/year	2 nights to 1 week	7	6	3	0	0	1	0	0	0	0	0	0	0	0	0	0	0	1	1	0	0	NA	Open	1	Yes, <1 month ago	1	1 3	1	0	1
72986714	Initiative 5%	2019	11/1/19	15	Male	0	1	0	0	0	1	36.5	NA	23	23	Kratie	<6 months (mobile)	Every week	2 nights to 1 week	2	7	2	0	1	0	0	0	0	0	0	0	0	0	0	0	0	1	1	0	0	NA	Open	1	Yes, <1 month ago	1	1 2 3 4 5 9	1	1	1
72986819	Initiative 5%	2019	11/1/19	30	Male	0	0	0	0	0	0	NA	NA	30	1	Kratie	<6 months (mobile)	A few times/year	2 nights to 1 week	7	6	3	0	0	1	0	0	0	0	0	0	0	0	0	0	0	1	1	0	0	NA	Open	1	Yes, >1 year ago	1	1 3	1	0	1
72989337	Initiative 5%	2019	10/30/19	31	Male	0	1	0	0	0	1	35.6	NA	24	24	Kratie	6 months to 1 year (migrant)	Every day	No overnight	1	1	3	0	0	1	0	0	0	0	0	0	1	0	0	0	0	0	0	0	0	NA	Open	1	Yes, <1 year ago	1	1 2 3 4	1	1	1
72990922	Initiative 5%	2019	10/29/19	45	Male	0	1	0	0	0	0	NA	NA	33	33	Kratie	>1 year (local)	Every week	No overnight	2	3	1	1	0	0	0	0	0	0	0	0	0	0	0	0	0	1	0	0	0	NA	Open	1	Yes, >1 year ago	1	1	1	0	0
72991002	Initiative 5%	2019	10/29/19	40	Female	0	0	0	0	0	0	NA	NA	33	33	Kratie	>1 year (local)	Every day	No overnight	3	2	1	1	0	0	0	0	0	0	0	0	0	0	0	0	0	1	1	0	0	NA	Open	0	NA	NA	NA	NA	NA	NA
72994082	Initiative 5%	2019	10/30/19	16	Male	0	0	0	0	0	0	NA	NA	34	34	Mondul Kiri	>1 year (local)	A few times/year	2 nights to 1 week	3	1	1	1	0	0	0	0	0	0	0	0	0	0	0	0	0	1	1	0	0	NA	Open	1	Yes, >1 year ago	1	1 2 3 4 5	1	1	1
72996532	Initiative 5%	2019	10/30/19	50	Male	0	0	0	0	0	0	NA	NA	34	34	Mondul Kiri	>1 year (local)	A few times/year	2 nights to 1 week	3	1	1	1	0	0	0	0	0	0	0	0	0	0	0	0	0	1	1	0	0	NA	Open	1	Yes, <1 month ago	1	1 2 3 4 5	1	1	1
72998921	Initiative 5%	2019	11/1/19	33	Male	0	0	0	0	0	0	NA	NA	1	1	Mondul Kiri	>1 year (local)	Every day	No overnight	1	1	9	0	0	0	0	0	1	0	0	0	0	0	0	0	0	1	1	0	0	NA	Open	0	NA	NA	NA	NA	NA	NA
72999135	Initiative 5%	2019	11/1/19	18	Male	0	0	0	0	0	0	NA	NA	1	1	Mondul Kiri	<6 months (mobile)	Every day	No overnight	1	1	1	1	0	0	0	0	0	0	0	0	0	0	0	0	0	0	1	0	0	NA	Open	1	Yes, <1 month ago	1	1	1	0	0
72999140	Initiative 5%	2019	11/1/19	26	Male	0	0	0	0	0	0	NA	NA	1	1	Mondul Kiri	>1 year (local)	Every day	No overnight	1	1	1	1	0	0	0	0	0	0	0	0	0	0	0	0	0	1	1	0	0	NA	Open	1	Yes, <1 year ago	1	1 2 3	1	1	1
72999171	Initiative 5%	2019	10/29/19	35	Male	0	0	0	0	0	0	NA	NA	3	1	Mondul Kiri	>1 year (local)	Every week	No overnight	1	1	4 5 2	0	1	0	1	1	0	0	0	0	0	0	0	0	0	1	1	0	0	NA	Open	1	Yes, >1 year ago	1	1 3 2	1	1	1
73063102	Initiative 5%	2019	10/29/19	33	Male	0	0	0	0	0	1	36.8	NA	25	25 26	Kratie	>1 year (local)	<1 time/year	2 nights to 1 week	5	4	3	0	0	1	0	0	0	0	0	0	0	0	0	0	0	1	0	0	0	NA	Open	1	Yes, >1 year ago	1	1 2 3	1	1	1
73064172	Initiative 5%	2019	10/28/19	24	Male	0	1	0	0	0	0	NA	NA	26	26	Kratie	6 months to 1 year (migrant)	Every month	2 nights to 1 week	5	1	1 2 3	1	1	1	0	0	0	0	0	0	0	0	0	0	0	1	1	0	0	NA	Open	1	Never	0	NA	NA	NA	NA
73065131	Initiative 5%	2019	10/29/19	24	Male	0	0	0	0	0	0	NA	NA	9	9	Mondul Kiri	>1 year (local)	A few times/year	No overnight	1	1	9	0	0	0	0	0	1	0	0	0	0	0	0	0	0	1	1	0	0	NA	Open	1	Never	1	1 2	1	1	0
73202766	Initiative 5%	2019	10/30/19	30	Male	0	1	0	0	0	0	NA	NA	34	34	Mondul Kiri	>1 year (local)	A few times/year	2 nights to 1 week	3	1	1	1	0	0	0	0	0	0	0	0	0	0	0	0	0	1	1	0	0	NA	Open	1	Yes, >1 year ago	1	1 2 3 4 5	1	1	1
73729747	Initiative 5%	2019	11/5/19	65	Male	0	0	0	0	0	0	NA	NA	30	1	Kratie	<6 months (mobile)	Every week	2 nights to 1 week	7	3	2	0	1	0	0	0	0	0	0	0	0	0	0	0	0	1	1	0	0	NA	Open	0	NA	NA	NA	NA	NA	NA
73730701	Initiative 5%	2019	11/5/19	50	Male	0	0	0	0	0	0	NA	NA	30	1	Kratie	<6 months (mobile)	A few times/year	2 nights to 1 week	7	3	1	1	0	0	0	0	0	0	0	0	0	0	0	0	0	1	1	0	0	NA	Open	0	NA	NA	NA	NA	NA	NA
73731606	Initiative 5%	2019	11/5/19	29	Male	NA	NA	NA	NA	NA	0	NA	NA	28	28	Kratie	<6 months (mobile)	Every week	>1 week	6	5	1	1	0	0	0	0	0	0	0	0	0	0	0	0	0	1	1	0	0	NA	Open	0	NA	NA	NA	NA	NA	NA
73732170	Initiative 5%	2019	11/5/19	32	Male	0	0	0	0	0	1	36	NA	30	1	Kratie	<6 months (mobile)	A few times/year	2 nights to 1 week	7	3	2	0	1	0	0	0	0	0	0	0	0	0	0	0	0	1	1	0	0	NA	Open	1	Yes, <1 year ago	0	NA	NA	NA	NA
73732440	Initiative 5%	2019	11/5/19	23	Male	0	0	0	0	0	0	NA	NA	30	1	Kratie	<6 months (mobile)	A few times/year	2 nights to 1 week	7	3	2	0	1	0	0	0	0	0	0	0	0	0	0	0	0	1	1	0	0	NA	Open	1	Yes, >1 year ago	0	NA	NA	NA	NA
73732611	Initiative 5%	2019	11/5/19	25	Male	0	0	0	0	0	0	NA	NA	30	1	Kratie	<6 months (mobile)	A few times/year	2 nights to 1 week	7	3	2	0	1	0	0	0	0	0	0	0	0	0	0	0	0	1	1	0	0	NA	Open	1	Yes, >1 year ago	1	1 3	1	0	1
73733213	Initiative 5%	2019	11/5/19	60	Male	NA	NA	NA	NA	NA	0	NA	NA	28	28	Kratie	6 months to 1 year (migrant)	Every week	>1 week	6	4	1	1	0	0	0	0	0	0	0	0	0	0	0	0	0	1	1	0	0	NA	Open	0	NA	NA	NA	NA	NA	NA
73733411	Initiative 5%	2019	11/5/19	38	Male	NA	NA	NA	NA	NA	0	NA	NA	28	28	Kratie	6 months to 1 year (migrant)	Every week	2 nights to 1 week	6	4	1	1	0	0	0	0	0	0	0	0	0	0	0	0	0	1	1	0	0	NA	Open	0	NA	NA	NA	NA	NA	NA
73733992	Initiative 5%	2019	11/7/19	31	Male	0	0	0	0	0	0	NA	NA	10	10	Mondul Kiri	<6 months (mobile)	Every month	No overnight	1	5	2	0	1	0	0	0	0	0	0	0	0	0	0	1	0	0	0	0	0	NA	Enclosed	1	Yes, >1 year ago	1	1 2	1	1	0
73736076	Initiative 5%	2019	11/7/19	19	Female	0	0	0	0	0	1	35.6	NA	24	24	Kratie	>1 year (local)	Every day	No overnight	1	1	3	0	0	1	0	0	0	0	0	0	1	0	0	0	0	0	0	0	0	NA	Open	1	Yes, <1 year ago	1	1 2 3 4	1	1	1
73737790	Initiative 5%	2019	11/7/19	42	Male	0	1	0	0	0	0	NA	NA	31	31	Mondul Kiri	>1 year (local)	Every day	No overnight	6	3	3	0	0	1	0	0	0	0	0	0	0	0	0	0	0	1	1	0	0	NA	Open	0	NA	NA	NA	NA	NA	NA
73737792	Initiative 5%	2019	11/8/19	28	Male	0	0	0	0	0	0	NA	NA	31	31	Mondul Kiri	>1 year (local)	Every month	No overnight	1	1	2	0	1	0	0	0	0	0	0	0	0	0	0	1	0	0	0	0	0	NA	Enclosed	0	NA	NA	NA	NA	NA	NA
73738111	Initiative 5%	2019	11/5/19	49	Male	0	0	0	0	0	0	NA	NA	7	7	Kratie	<6 months (mobile)	Every month	2 nights to 1 week	5	3	1	1	0	0	0	0	0	0	0	0	0	0	0	0	0	1	0	0	0	NA	Open	1	Never	1	1	1	0	0
73738754	Initiative 5%	2019	11/6/19	25	Male	0	1	0	0	0	1	35.6	NA	22	21	Kratie	>1 year (local)	A few times/year	2 nights to 1 week	5	3	1	1	0	0	0	0	0	0	0	0	0	0	0	0	0	1	1	0	0	NA	Open	1	Yes, <1 month ago	1	2 3	0	1	1
73738764	Initiative 5%	2019	11/6/19	40	Male	0	0	0	0	0	1	36	NA	22	22	Kratie	>1 year (local)	A few times/year	2 nights to 1 week	3	1	1	1	0	0	0	0	0	0	0	0	0	0	0	0	0	1	1	0	0	NA	Open	1	Never	1	2 3 5	0	1	1
73739442	Initiative 5%	2019	11/5/19	50	Male	0	0	0	0	0	0	NA	NA	4	5	Mondul Kiri	<6 months (mobile)	Every week	No overnight	1	2	2	0	1	0	0	0	0	0	0	0	0	0	0	0	0	0	0	1	0	NA	Open	0	NA	NA	NA	NA	NA	NA
73739493	Initiative 5%	2019	11/5/19	52	Female	NA	NA	NA	NA	NA	0	NA	NA	4	4	Mondul Kiri	<6 months (mobile)	Every day	No overnight	1	2	2	0	1	0	0	0	0	0	0	0	0	0	0	0	0	0	0	1	0	NA	Open	0	NA	NA	NA	NA	NA	NA
73740487	Initiative 5%	2019	11/7/19	19	Male	0	1	0	0	0	0	NA	NA	22	22	Kratie	>1 year (local)	A few times/year	2 nights to 1 week	7	3	1	1	0	0	0	0	0	0	0	0	0	0	0	0	0	1	1	0	0	NA	Open	1	Yes, <1 month ago	1	1 3 5	1	0	1
73741075	Initiative 5%	2019	11/1/19	19	Male	0	1	0	0	0	1	36.3	NA	32	32	Mondul Kiri	>1 year (local)	Every week	No overnight	4	5	3	0	0	1	0	0	0	0	0	0	0	0	0	0	0	1	1	0	0	NA	Open	1	Yes, >1 year ago	1	1 2 3	1	1	1
73741685	Initiative 5%	2019	11/6/19	18	Male	0	0	0	0	0	0	NA	NA	3	3 5 6	Mondul Kiri	>1 year (local)	Every week	2 nights to 1 week	5	4	2 5 3	0	1	1	0	1	0	0	0	0	0	0	0	0	0	1	1	0	0	NA	Open	0	NA	NA	NA	NA	NA	NA
73741714	Initiative 5%	2019	11/6/19	25	Male	0	0	0	0	0	0	NA	NA	3	3 5 6	Mondul Kiri	>1 year (local)	Every week	2 nights to 1 week	5	4	3 2 5	0	1	1	0	1	0	0	0	0	0	0	0	0	0	1	1	0	0	NA	Open	1	Yes, <1 year ago	1	1 3 4 5 2	1	1	1
73742031	Initiative 5%	2019	11/8/19	19	Male	0	0	0	0	0	1	35.5	NA	27	1 2 3	Kratie	>1 year (local)	Every week	2 nights to 1 week	1	5	1 3 4	1	0	1	1	0	0	0	0	0	0	0	0	0	0	1	1	0	0	NA	Open	1	Yes, <1 year ago	1	1 2 3	1	1	1
73742049	Initiative 5%	2019	11/7/19	18	Male	0	1	0	0	0	0	NA	NA	22	22	Kratie	>1 year (local)	<1 time/year	2 nights to 1 week	5	3	2	0	1	0	0	0	0	0	0	0	0	0	0	0	0	1	1	0	0	NA	Open	1	Yes, <1 month ago	1	1 2 3	1	1	1
73742553	Initiative 5%	2019	11/8/19	48	Male	0	1	0	0	0	0	NA	NA	22	21	Kratie	>1 year (local)	<1 time/year	2 nights to 1 week	7	2	1	1	0	0	0	0	0	0	0	0	0	0	0	0	0	1	1	0	0	NA	Open	1	Never	1	1 2 3 5	1	1	1
73742562	Initiative 5%	2019	11/8/19	27	Male	0	1	0	0	0	0	NA	NA	22	23	Kratie	>1 year (local)	A few times/year	>1 week	7	4	1	1	0	0	0	0	0	0	0	0	0	0	0	0	0	1	1	0	0	NA	Open	1	Yes, <1 month ago	1	1 2 3	1	1	1
73744207	Initiative 5%	2019	11/6/19	34	Male	0	0	0	0	0	0	NA	NA	17	17	Mondul Kiri	<6 months (mobile)	<1 time/year	2 nights to 1 week	3	2	9	0	0	0	0	0	1	0	0	0	0	0	0	0	0	1	1	0	0	NA	Enclosed	1	Yes, <1 month ago	1	1 2 3 5	1	1	1
73747209	Initiative 5%	2019	11/7/19	51	Male	0	0	0	0	0	1	36.8	NA	23	23	Kratie	>1 year (local)	Every day	2 nights to 1 week	5	5	7	0	0	0	0	0	0	0	1	0	0	0	0	0	0	1	1	0	0	NA	Open	1	Yes, <1 month ago	1	1 2 3 4 5 9	1	1	1
73761222	Initiative 5%	2019	11/7/19	15	Male	0	0	0	0	0	0	NA	NA	18	8	Kratie	<6 months (mobile)	Every week	2 nights to 1 week	1	1	3	0	0	1	0	0	0	0	0	0	0	0	0	0	0	1	0	0	0	NA	Open	0	NA	NA	NA	NA	NA	NA
73767493	Initiative 5%	2019	11/6/19	40	Male	0	0	0	0	0	0	NA	NA	15	15	Kratie	>1 year (local)	Every week	2 nights to 1 week	4	1	5	0	0	0	0	1	0	0	0	0	0	0	0	0	0	1	1	0	0	NA	Open	0	NA	NA	NA	NA	NA	NA
73767646	Initiative 5%	2019	11/8/19	11	Male	0	0	0	0	0	0	NA	NA	15	15	Kratie	>1 year (local)	Every week	No overnight	1	1	5	0	0	0	0	1	0	0	0	0	0	0	0	0	0	1	1	0	0	NA	Open	1	Yes, >1 year ago	0	NA	NA	NA	NA
73770591	Initiative 5%	2019	11/7/19	17	Male	0	0	0	0	0	0	NA	NA	18	18	Kratie	<6 months (mobile)	Every week	No overnight	1	1	2	0	1	0	0	0	0	0	0	0	0	0	0	0	1	0	0	0	0	NA	Open	0	NA	NA	NA	NA	NA	NA
73821299	Initiative 5%	2019	11/6/19	37	Male	NA	NA	NA	NA	NA	0	NA	NA	34	34	Mondul Kiri	>1 year (local)	Every week	2 nights to 1 week	4	1	1	1	0	0	0	0	0	0	0	0	0	0	0	0	0	1	1	0	0	NA	Open	1	Yes, <1 year ago	1	1 2 3 4 5	1	1	1
73821595	Initiative 5%	2019	11/8/19	24	Male	0	0	0	0	0	1	35.5	NA	24	24	Kratie	>1 year (local)	Every day	No overnight	1	1	3	0	0	1	0	0	0	0	0	0	1	0	0	0	0	0	0	0	0	NA	Open	1	Yes, <1 year ago	1	1 2 3 4	1	1	1
73825751	Initiative 5%	2019	11/7/19	26	Male	0	0	0	0	0	0	NA	NA	26	26	Kratie	6 months to 1 year (migrant)	Every month	2 nights to 1 week	7	1	1 2	1	1	0	0	0	0	0	0	0	0	0	0	0	0	1	1	0	0	NA	Open	1	Yes, <1 month ago	1	1 2 3	1	1	1
73825807	Initiative 5%	2019	11/8/19	17	Male	0	0	0	0	0	0	NA	NA	26	26	Kratie	6 months to 1 year (migrant)	Every month	2 nights to 1 week	3	1	1 2 5	1	1	0	0	1	0	0	0	0	0	0	0	0	0	1	1	0	0	NA	Open	1	Yes, <1 year ago	0	NA	NA	NA	NA
73848919	Initiative 5%	2019	11/8/19	25	Male	0	0	0	0	0	0	NA	NA	9	9	Mondul Kiri	>1 year (local)	A few times/year	No overnight	1	1	9	0	0	0	0	0	1	0	0	0	0	0	0	0	0	0	1	0	0	NA	Open	1	Yes, >1 year ago	1	2 3	0	1	1
73848990	Initiative 5%	2019	11/8/19	29	Male	0	1	0	0	0	0	NA	NA	9	9	Mondul Kiri	>1 year (local)	A few times/year	No overnight	1	1	9	0	0	0	0	0	1	0	0	0	0	0	0	0	0	0	1	0	0	NA	Open	1	Yes, >1 year ago	1	2	0	1	0
73849191	Initiative 5%	2019	11/5/19	42	Male	0	0	0	0	0	0	NA	NA	9	9	Mondul Kiri	>1 year (local)	Every month	No overnight	1	1	9	0	0	0	0	0	1	0	0	0	0	0	0	0	0	0	1	0	0	NA	Open	1	Yes, >1 year ago	1	1 2	1	1	0
73899290	Initiative 5%	2019	11/8/19	34	Male	0	0	0	0	0	0	NA	NA	33	33	Mondul Kiri	<6 months (mobile)	Every month	2 nights to 1 week	4	2	1	1	0	0	0	0	0	0	0	0	0	0	0	0	0	1	0	0	0	NA	Open	0	NA	NA	NA	NA	NA	NA
73899336	Initiative 5%	2019	11/7/19	28	Male	NA	NA	NA	NA	NA	0	NA	NA	33	33	Mondul Kiri	<6 months (mobile)	Every month	2 nights to 1 week	3	3	1	1	0	0	0	0	0	0	0	0	0	0	0	0	0	1	0	0	0	NA	Open	1	Never	1	1	1	0	0
73957239	Initiative 5%	2019	11/6/19	15	Male	0	1	0	0	0	0	NA	NA	18	13 14	Kratie	<6 months (mobile)	Every week	1 overnight	1	1	3	0	0	1	0	0	0	0	0	0	0	0	0	0	1	0	0	0	0	NA	Enclosed	0	NA	NA	NA	NA	NA	NA
73958286	Initiative 5%	2019	11/8/19	29	Male	0	1	0	0	0	0	NA	NA	18	12	Kratie	<6 months (mobile)	Every week	1 overnight	1	1	2	0	1	0	0	0	0	0	0	0	0	0	0	0	0	1	1	0	0	NA	Open	0	NA	NA	NA	NA	NA	NA
74064743	Initiative 5%	2019	11/8/19	30	Male	NA	NA	NA	NA	NA	0	NA	NA	18	8	Kratie	<6 months (mobile)	Every week	1 overnight	1	1	2	0	1	0	0	0	0	0	0	0	0	0	0	0	0	1	1	0	0	NA	Open	0	NA	NA	NA	NA	NA	NA
74426116	Initiative 5%	2019	11/14/19	45	Male	0	0	0	0	0	0	NA	NA	33	33	Mondul Kiri	<6 months (mobile)	Every month	2 nights to 1 week	2	3	1	1	0	0	0	0	0	0	0	0	0	0	0	0	0	1	0	0	0	NA	Open	0	NA	NA	NA	NA	NA	NA
74426118	Initiative 5%	2019	11/14/19	24	Male	0	0	0	0	0	0	NA	NA	33	33	Mondul Kiri	<6 months (mobile)	Every month	2 nights to 1 week	2	3	1	1	0	0	0	0	0	0	0	0	0	0	0	0	0	1	0	0	0	NA	Open	0	NA	NA	NA	NA	NA	NA
74426131	Initiative 5%	2019	11/14/19	28	Male	0	0	0	0	0	0	NA	NA	33	33	Mondul Kiri	<6 months (mobile)	Every month	2 nights to 1 week	2	3	1	1	0	0	0	0	0	0	0	0	0	0	0	0	0	1	1	0	0	NA	Open	0	NA	NA	NA	NA	NA	NA
74426135	Initiative 5%	2019	11/14/19	23	Male	0	0	0	0	0	0	NA	NA	33	33	Mondul Kiri	<6 months (mobile)	Every month	2 nights to 1 week	2	3	1	1	0	0	0	0	0	0	0	0	0	0	0	0	0	1	1	0	0	NA	Open	0	NA	NA	NA	NA	NA	NA
74432832	Initiative 5%	2019	11/13/19	44	Male	0	0	0	0	0	0	NA	NA	30	1	Kratie	<6 months (mobile)	Every month	2 nights to 1 week	7	5	2 3	0	1	1	0	0	0	0	0	0	0	0	0	0	0	1	1	0	0	NA	Open	1	Never	0	NA	NA	NA	NA
74433436	Initiative 5%	2019	11/14/19	30	Male	NA	NA	NA	NA	NA	0	NA	NA	28	28	Kratie	6 months to 1 year (migrant)	Every week	2 nights to 1 week	7	4	1	1	0	0	0	0	0	0	0	0	0	0	0	0	0	1	1	0	0	NA	Open	0	NA	NA	NA	NA	NA	NA
74434774	Initiative 5%	2019	11/14/19	26	Male	NA	NA	NA	NA	NA	0	NA	NA	28	28	Kratie	6 months to 1 year (migrant)	Every week	2 nights to 1 week	7	2	1	1	0	0	0	0	0	0	0	0	0	0	0	0	0	1	1	0	0	NA	Open	1	Yes, <1 month ago	0	NA	NA	NA	NA
74435117	Initiative 5%	2019	11/14/19	41	Male	NA	NA	NA	NA	NA	0	NA	NA	28	28	Kratie	<6 months (mobile)	Every week	1 overnight	7	2	1	1	0	0	0	0	0	0	0	0	0	0	0	0	0	1	1	0	0	NA	Open	1	Yes, <1 month ago	1	1 2 3	1	1	1
74435351	Initiative 5%	2019	11/14/19	41	Male	NA	NA	NA	NA	NA	0	NA	NA	28	28	Kratie	6 months to 1 year (migrant)	Every week	2 nights to 1 week	7	2	1	1	0	0	0	0	0	0	0	0	0	0	0	0	0	1	1	0	0	NA	Open	1	Yes, <1 month ago	1	1 2 3	1	1	1
74438475	Initiative 5%	2019	11/13/19	18	Male	0	1	0	0	0	1	35.3	NA	22	22	Kratie	>1 year (local)	<1 time/year	>1 week	7	5	1	1	0	0	0	0	0	0	0	0	0	0	0	0	0	1	1	0	0	NA	Open	1	Yes, <1 month ago	1	2 3	0	1	1
74441149	Initiative 5%	2019	11/13/19	22	Male	0	0	0	0	0	1	36.6	NA	32	32	Mondul Kiri	>1 year (local)	Every day	No overnight	3	5	3	0	0	1	0	0	0	0	0	0	0	0	0	0	0	1	1	0	0	NA	Open	0	NA	NA	NA	NA	NA	NA
74441155	Initiative 5%	2019	11/15/19	27	Male	0	1	0	0	0	0	NA	NA	32	32	Mondul Kiri	>1 year (local)	Every day	No overnight	4	6	4	0	0	0	1	0	0	0	0	0	0	0	0	0	0	1	1	0	0	NA	Open	1	Yes, <1 year ago	1	1 2 3	1	1	1
74441201	Initiative 5%	2019	11/15/19	18	Male	0	0	0	0	0	1	36.3	NA	32	32	Mondul Kiri	>1 year (local)	Every day	No overnight	4	5	3	0	0	1	0	0	0	0	0	0	0	0	0	0	0	1	1	0	0	NA	Open	1	Yes, <1 month ago	1	1 2 3	1	1	1
74452914	Initiative 5%	2019	11/14/19	52	Male	0	0	0	0	0	1	37.5	NA	23	23	Mondul Kiri	>1 year (local)	Every week	2 weeks to 1 month	30	25	1 2	1	1	0	0	0	0	0	0	0	0	0	0	0	1	1	1	0	0	NA	Open	1	Yes, <1 month ago	1	1 2 3 4 5 9	1	1	1
74453690	Initiative 5%	2019	11/13/19	18	Male	0	1	0	0	0	0	NA	NA	22	22	Kratie	>1 year (local)	A few times/year	2 nights to 1 week	7	6	1	1	0	0	0	0	0	0	0	0	0	0	0	0	0	1	1	0	0	NA	Open	1	Yes, <1 month ago	1	2 3	0	1	1
74456544	Initiative 5%	2019	11/15/19	41	Male	0	0	0	0	0	1	36	NA	27	1 2 3	Kratie	>1 year (local)	Every week	>1 week	8	1	1 3 4	1	0	1	1	0	0	0	0	0	0	0	0	0	0	1	1	0	0	NA	Open	1	Yes, <1 year ago	1	1 2 3	1	1	1
74456653	Initiative 5%	2019	11/15/19	47	Male	0	0	0	0	0	1	35.5	NA	27	1 2 3	Kratie	>1 year (local)	Every week	>1 week	6	1	1 2 3	1	1	1	0	0	0	0	0	0	0	0	0	0	0	1	1	0	0	NA	Open	1	Yes, <1 year ago	1	1 2 3	1	1	1
74457144	Initiative 5%	2019	11/13/19	47	Male	0	1	0	0	0	0	NA	NA	26	26	Kratie	6 months to 1 year (migrant)	A few times/year	2 nights to 1 week	7	1	1 2	1	1	0	0	0	0	0	0	0	0	0	0	0	0	1	1	0	0	NA	Open	0	NA	NA	NA	NA	NA	NA
74457248	Initiative 5%	2019	11/15/19	40	Male	0	0	0	0	0	0	NA	NA	26	26	Kratie	6 months to 1 year (migrant)	Every month	2 nights to 1 week	7	5	1 2 3	1	1	1	0	0	0	0	0	0	0	0	0	0	0	1	1	0	0	NA	Open	1	Never	1	1 2 3 5	1	1	1
74483201	Initiative 5%	2019	11/15/19	29	Male	0	0	0	0	0	0	NA	NA	14	14	Kratie	<6 months (mobile)	Every day	2 nights to 1 week	1	1	5	0	0	0	0	1	0	0	0	0	0	0	0	0	0	0	1	0	0	NA	Open	0	NA	NA	NA	NA	NA	NA
74516197	Initiative 5%	2019	11/14/19	21	Male	0	0	0	0	0	0	NA	NA	34	34	Mondul Kiri	>1 year (local)	A few times/year	2 nights to 1 week	3	1	1	1	0	0	0	0	0	0	0	0	0	0	0	0	0	1	1	0	0	NA	Open	1	Yes, <1 month ago	1	1 2 3 4 5	1	1	1
74516279	Initiative 5%	2019	11/14/19	18	Male	0	1	0	0	0	0	NA	NA	34	34	Mondul Kiri	>1 year (local)	Every month	2 nights to 1 week	3	1	1	1	0	0	0	0	0	0	0	0	0	0	0	0	0	1	1	0	0	NA	Open	1	Yes, >1 year ago	1	1 2 3 4 5	1	1	1
74516282	Initiative 5%	2019	11/14/19	19	Male	0	1	0	0	0	0	NA	NA	34	34	Mondul Kiri	>1 year (local)	A few times/year	2 nights to 1 week	3	1	1	1	0	0	0	0	0	0	0	0	0	0	0	0	0	1	1	0	0	NA	Open	1	Yes, <1 year ago	1	1 2 3 4 5	1	1	1
74516607	Initiative 5%	2019	11/13/19	35	Male	0	0	0	0	0	0	NA	NA	31	31	Mondul Kiri	>1 year (local)	Every week	2 nights to 1 week	3	5	3	0	0	1	0	0	0	0	0	0	0	0	0	0	0	1	1	0	0	NA	Open	1	Never	1	1 2 3	1	1	1
74516609	Initiative 5%	2019	11/13/19	29	Male	NA	NA	NA	NA	NA	0	NA	NA	31	31	Mondul Kiri	>1 year (local)	Every week	2 nights to 1 week	3	5	3	0	0	1	0	0	0	0	0	0	0	0	0	0	0	1	1	0	0	NA	Open	1	Never	1	1 2 3	1	1	1
74520999	Initiative 5%	2019	11/8/19	18	Male	0	0	0	0	0	0	NA	NA	15	15	Kratie	>1 year (local)	Every week	No overnight	1	1	5	0	0	0	0	1	0	0	0	0	0	0	0	0	0	1	1	0	0	NA	Open	0	NA	NA	NA	NA	NA	NA
74521232	Initiative 5%	2019	11/14/19	57	Male	0	0	0	0	0	0	NA	NA	18	14 18	Kratie	<6 months (mobile)	Every week	2 nights to 1 week	1	1	2	0	1	0	0	0	0	0	0	0	0	0	1	0	0	0	0	0	0	NA	Open	1	Never	1	1 2	1	1	0
74521352	Initiative 5%	2019	11/15/19	40	Male	0	0	0	0	0	0	NA	NA	18	18	Kratie	<6 months (mobile)	Every week	No overnight	1	1	2	0	1	0	0	0	0	0	0	0	0	0	0	0	1	0	0	0	0	NA	Open	0	NA	NA	NA	NA	NA	NA
75275691	Initiative 5%	2019	11/19/19	18	Male	0	0	0	0	0	1	35.5	NA	27	1 2 3	Kratie	>1 year (local)	Every week	No overnight	1	1	1 2 3	1	1	1	0	0	0	0	0	0	0	0	0	0	0	1	1	0	0	NA	Open	1	Yes, <1 year ago	1	1 2 3	1	1	1
75283204	Initiative 5%	2019	11/18/19	37	Male	0	1	0	0	0	1	36.5	NA	24	24	Kratie	6 months to 1 year (migrant)	Every week	>1 week	7	7	3	0	0	1	0	0	0	0	0	0	1	0	0	0	0	0	0	0	0	NA	Open	1	Yes, <1 year ago	1	1 2 3 4	1	1	1
75289880	Initiative 5%	2019	11/19/19	29	Male	0	0	0	0	0	0	NA	NA	30	1	Kratie	<6 months (mobile)	A few times/year	>1 week	14	4	2 3	0	1	1	0	0	0	0	0	0	0	0	0	0	0	1	1	0	0	NA	Open	1	Yes, >1 year ago	1	1	1	0	0
75291426	Initiative 5%	2019	11/20/19	24	Male	0	0	0	0	0	0	NA	NA	28	28	Kratie	6 months to 1 year (migrant)	Every week	1 overnight	7	3	1	1	0	0	0	0	0	0	0	0	0	0	0	0	0	1	1	0	0	NA	Open	1	Yes, <1 month ago	1	1 2 3	1	1	1
75312098	Initiative 5%	2019	11/20/19	34	Male	NA	NA	NA	NA	NA	0	NA	NA	28	28	Kratie	6 months to 1 year (migrant)	Every week	1 overnight	7	3	1	1	0	0	0	0	0	0	0	0	0	0	0	0	0	1	1	0	0	NA	Open	0	NA	NA	NA	NA	NA	NA
75381151	Initiative 5%	2019	11/18/19	21	Male	0	1	0	0	0	1	36.5	NA	24	24	Kratie	6 months to 1 year (migrant)	Every week	2 nights to 1 week	7	7	3	0	0	1	0	0	0	0	0	0	1	0	0	0	0	0	0	0	0	NA	Open	1	Yes, <1 year ago	1	1 2 3 4	1	1	1
75381207	Initiative 5%	2019	11/18/19	19	Male	0	1	0	0	0	1	35.6	NA	24	24	Kratie	6 months to 1 year (migrant)	Every week	2 nights to 1 week	7	7	3	0	0	1	0	0	0	0	0	0	1	0	0	0	0	0	0	0	0	NA	Open	1	Yes, <1 month ago	1	1 2 3 4	1	1	1
75381629	Initiative 5%	2019	11/19/19	30	Male	0	0	0	0	0	0	NA	NA	34	10	Mondul Kiri	>1 year (local)	A few times/year	2 nights to 1 week	7	1	1	1	0	0	0	0	0	0	0	0	0	0	0	0	0	1	1	0	0	NA	Open	1	Yes, <1 year ago	1	1 2 3 4 5	1	1	1
75381690	Initiative 5%	2019	11/20/19	18	Male	0	1	0	0	0	0	NA	NA	34	34	Mondul Kiri	>1 year (local)	Every week	1 overnight	3	1	1	1	0	0	0	0	0	0	0	0	0	0	0	0	0	1	1	0	0	NA	Open	1	Yes, <1 year ago	1	1 2 3 4 5	1	1	1
75381702	Initiative 5%	2019	11/20/19	18	Male	0	0	0	0	0	0	NA	NA	34	34	Mondul Kiri	>1 year (local)	Every month	2 nights to 1 week	3	1	1	1	0	0	0	0	0	0	0	0	0	0	0	0	0	1	1	0	0	NA	Open	1	Yes, >1 year ago	1	1 2 3 4 5	1	1	1
75381721	Initiative 5%	2019	11/18/19	32	Male	0	1	0	0	0	1	35.2	NA	23	23	Kratie	<6 months (mobile)	Every week	1 overnight	7	10	2	0	1	0	0	0	0	0	0	0	0	0	0	0	0	1	1	0	0	NA	Open	1	Yes, <1 month ago	1	1 2 3 4 5 9	1	1	1
75381732	Initiative 5%	2019	11/21/19	19	Male	0	0	0	0	0	0	NA	NA	34	34	Mondul Kiri	>1 year (local)	Every month	2 nights to 1 week	3	2	1	1	0	0	0	0	0	0	0	0	0	0	0	0	0	1	1	0	0	NA	Open	1	Yes, >1 year ago	1	1 2 3 4 5	1	1	1
75381751	Initiative 5%	2019	11/18/19	25	Male	0	0	0	0	0	1	35.3	NA	23	23	Kratie	<6 months (mobile)	Every day	No overnight	7	10	1 2	1	1	0	0	0	0	0	0	0	0	0	0	0	0	1	1	0	0	NA	Open	1	Yes, <1 month ago	1	1 2 3 4 5	1	1	1
75381883	Initiative 5%	2019	11/22/19	18	Male	0	1	0	0	0	0	NA	NA	10	10	Mondul Kiri	6 months to 1 year (migrant)	Every week	No overnight	1	5	2	0	1	0	0	0	0	0	0	0	0	0	0	1	0	0	0	0	0	NA	Enclosed	1	Yes, >1 year ago	1	1 2	1	1	0
75381912	Initiative 5%	2019	11/22/19	29	Male	0	0	0	0	0	0	NA	NA	10	10	Mondul Kiri	>1 year (local)	Every week	No overnight	1	5	2	0	1	0	0	0	0	0	0	0	0	0	0	1	0	0	0	0	0	NA	Enclosed	1	Yes, >1 year ago	1	1 2 3 4	1	1	1
75381987	Initiative 5%	2019	11/19/19	30	Male	0	0	0	0	0	0	NA	NA	26	26	Kratie	6 months to 1 year (migrant)	A few times/year	2 nights to 1 week	7	1	1 2	1	1	0	0	0	0	0	0	0	0	0	0	0	0	1	1	0	0	NA	Open	1	Yes, <1 year ago	0	NA	NA	NA	NA
75382087	Initiative 5%	2019	11/20/19	41	Male	0	0	0	0	0	0	NA	NA	26	26 28 30	Kratie	>1 year (local)	Every month	2 nights to 1 week	7	2	1 2 3	1	1	1	0	0	0	0	0	0	0	0	0	0	0	1	1	0	0	NA	Open	1	Yes, <1 year ago	1	1 2 3	1	1	1
75382137	Initiative 5%	2019	11/21/19	38	Male	0	0	0	0	0	0	NA	NA	26	26	Kratie	>1 year (local)	A few times/year	2 nights to 1 week	7	2	1 2 3	1	1	1	0	0	0	0	0	0	0	0	0	0	0	1	1	0	0	NA	Open	1	Yes, >1 year ago	1	1 2 3 5	1	1	1
75384640	Initiative 5%	2019	11/21/19	31	Male	0	0	0	0	0	0	NA	NA	4	4	Ratanak Kiri	<6 months (mobile)	Every week	1 overnight	4	2	1	1	0	0	0	0	0	0	0	0	0	0	0	0	0	1	1	0	0	NA	Open	1	Yes, <1 year ago	1	2 3	0	1	1
75384650	Initiative 5%	2019	11/21/19	29	Male	0	0	0	0	0	0	NA	NA	4	4	Mondul Kiri	6 months to 1 year (migrant)	Every month	1 overnight	4	2	1	1	0	0	0	0	0	0	0	0	0	0	0	0	0	1	1	0	0	NA	Open	0	NA	NA	NA	NA	NA	NA
75384784	Initiative 5%	2019	11/21/19	17	Male	0	0	0	0	0	0	NA	NA	11	11 15 16	Mondul Kiri	<6 months (mobile)	<1 time/year	>1 week	3	1	2	0	1	0	0	0	0	0	0	0	0	0	0	0	0	1	1	0	0	NA	Open	1	Never	0	NA	NA	NA	NA
75384944	Initiative 5%	2019	11/21/19	21	Male	0	0	0	0	0	0	NA	NA	7	32	Mondul Kiri	>1 year (local)	A few times/year	2 nights to 1 week	3	2	1	1	0	0	0	0	0	0	0	0	0	0	0	0	0	1	0	0	0	NA	Enclosed	1	Never	0	NA	NA	NA	NA
75384991	Initiative 5%	2019	11/21/19	12	Male	0	0	0	0	0	0	NA	NA	7	7	Mondul Kiri	>1 year (local)	Every week	2 nights to 1 week	3	2	1	1	0	0	0	0	0	0	0	0	0	0	0	0	0	1	1	0	0	NA	Open	0	NA	NA	NA	NA	NA	NA
75385341	Initiative 5%	2019	11/20/19	17	Male	0	0	0	0	0	0	NA	NA	3	1 6 7	Mondul Kiri	>1 year (local)	Every month	No overnight	1	1	3 5 2	0	1	1	0	1	0	0	0	0	0	0	0	0	0	1	1	0	0	NA	Open	1	Yes, <1 year ago	1	1 2 3 5	1	1	1
75385349	Initiative 5%	2019	11/21/19	23	Male	0	0	0	0	0	0	NA	NA	6	6	Mondul Kiri	<6 months (mobile)	Every month	2 nights to 1 week	3	2	9	0	0	0	0	0	1	0	0	0	0	0	0	0	0	1	0	0	0	NA	Open	1	Yes, <1 month ago	1	5	0	0	0
75385366	Initiative 5%	2019	11/21/19	22	Male	0	0	0	0	0	0	NA	NA	6	6	Mondul Kiri	<6 months (mobile)	Every month	2 nights to 1 week	3	2	9	0	0	0	0	0	1	0	0	0	0	0	0	0	0	1	0	0	0	NA	Open	1	Yes, <1 month ago	1	5	0	0	0
75385379	Initiative 5%	2019	11/22/19	26	Male	0	0	0	0	0	0	NA	NA	6	6	Mondul Kiri	<6 months (mobile)	Every month	2 nights to 1 week	3	3	9	0	0	0	0	0	1	0	0	0	0	0	0	0	0	1	0	0	0	NA	Open	1	Yes, <1 year ago	1	5	0	0	0
75467777	Initiative 5%	2019	11/18/19	24	Male	0	1	0	0	0	0	NA	NA	15	15	Kratie	>1 year (local)	Every month	>1 week	10	4	3	0	0	1	0	0	0	0	0	0	0	0	0	0	0	1	1	0	0	NA	Open	1	Yes, >1 year ago	1	1 3	1	0	1
75467783	Initiative 5%	2019	11/19/19	21	Male	0	0	0	0	0	0	NA	NA	15	15	Kratie	>1 year (local)	Every month	>1 week	10	5	3	0	0	1	0	0	0	0	0	0	0	0	0	0	0	1	1	0	0	NA	Open	1	Yes, >1 year ago	1	3 2	0	1	1
75467796	Initiative 5%	2019	11/19/19	19	Male	0	0	0	0	0	0	NA	NA	15	15	Kratie	>1 year (local)	Every month	>1 week	10	5	3	0	0	1	0	0	0	0	0	0	0	0	0	0	0	1	1	0	0	NA	Open	1	Yes, <1 month ago	1	2 3	0	1	1
75467801	Initiative 5%	2019	11/21/19	20	Male	0	1	0	0	0	0	NA	NA	15	15	Mondul Kiri	>1 year (local)	Every month	2 nights to 1 week	3	2	5	0	0	0	0	1	0	0	0	0	0	0	0	0	0	1	1	0	0	NA	Open	0	NA	NA	NA	NA	NA	NA
75468690	Initiative 5%	2019	11/21/19	57	Male	NA	NA	NA	NA	NA	0	NA	NA	18	18	Kratie	<6 months (mobile)	A few times/year	1 overnight	5	1	2	0	1	0	0	0	0	0	0	0	0	0	0	0	0	1	1	0	0	NA	Open	0	NA	NA	NA	NA	NA	NA
75468709	Initiative 5%	2019	11/22/19	42	Male	0	0	0	0	0	0	NA	NA	18	18	Kratie	<6 months (mobile)	A few times/year	1 overnight	5	1	2	0	1	0	0	0	0	0	0	0	0	0	0	0	0	1	1	0	0	NA	Open	0	NA	NA	NA	NA	NA	NA
76252708	Initiative 5%	2019	11/26/19	42	Male	1	0	0	0	0	0	NA	NA	30	1	Kratie	<6 months (mobile)	A few times/year	2 nights to 1 week	14	2	2	0	1	0	0	0	0	0	0	0	0	0	0	0	0	1	1	0	0	NA	Open	1	Yes, >1 year ago	1	1 3	1	0	1
76254114	Initiative 5%	2019	11/26/19	42	Male	0	0	0	0	0	0	NA	NA	30	1	Kratie	<6 months (mobile)	A few times/year	2 nights to 1 week	7	5	2 3	0	1	1	0	0	0	0	0	0	0	0	0	0	0	1	1	0	0	NA	Open	1	Yes, <1 year ago	0	NA	NA	NA	NA
76255641	Initiative 5%	2019	11/29/19	21	Male	0	0	0	0	0	0	NA	NA	30	1	Kratie	<6 months (mobile)	A few times/year	>1 week	14	1	3	0	0	1	0	0	0	0	0	0	0	0	0	0	0	1	1	0	0	NA	Open	1	Yes, >1 year ago	1	1 3	1	0	1
76255935	Initiative 5%	2019	11/29/19	20	Male	0	0	0	0	0	0	NA	NA	30	1	Kratie	<6 months (mobile)	Every day	No overnight	1	1	3	0	0	1	0	0	0	0	0	0	0	0	0	0	0	0	1	0	0	NA	Open	1	Yes, <1 year ago	1	1 3	1	0	1
76261206	Initiative 5%	2019	11/27/19	29	Male	0	0	0	0	0	0	NA	NA	31	31	Mondul Kiri	>1 year (local)	Every week	2 nights to 1 week	5	6	3	0	0	1	0	0	0	0	0	0	0	0	0	0	0	1	1	0	0	NA	Open	0	NA	NA	NA	NA	NA	NA
76263954	Initiative 5%	2019	11/28/19	37	Male	0	0	0	0	0	0	NA	NA	11	9 10 11	Mondul Kiri	<6 months (mobile)	<1 time/year	No overnight	1	1	2	0	1	0	0	0	0	0	0	0	0	0	0	0	0	1	1	0	0	NA	Open	1	Yes, <1 month ago	1	2 5	0	1	0
76265026	Initiative 5%	2019	11/28/19	26	Male	0	1	0	0	0	0	NA	NA	1	1	Mondul Kiri	>1 year (local)	Every week	No overnight	1	1	9	0	0	0	0	0	1	0	0	0	0	0	0	0	0	1	1	0	0	NA	Open	1	Yes, >1 year ago	1	3 1 2	1	1	1
76266300	Initiative 5%	2019	11/27/19	36	Male	0	0	0	0	0	1	36.6	NA	32	32	Mondul Kiri	>1 year (local)	Every day	No overnight	4	5	3	0	0	1	0	0	0	0	0	0	0	0	0	0	0	1	1	0	0	NA	Open	1	Yes, >1 year ago	1	1 2 3	1	1	1
76266429	Initiative 5%	2019	11/29/19	10	Female	0	0	0	0	0	1	35.5	NA	23	23	Kratie	<6 months (mobile)	Every day	No overnight	1	1	2	0	1	0	0	0	0	0	0	0	0	0	0	0	0	1	1	0	0	NA	Open	1	Yes, <1 month ago	1	1 2 3 4 5	1	1	1
76266473	Initiative 5%	2019	11/29/19	51	Male	0	1	0	0	0	1	36.5	NA	23	23	Kratie	<6 months (mobile)	Every day	No overnight	1	7	7	0	0	0	0	0	0	0	1	0	0	0	0	0	0	1	1	0	0	NA	Open	1	Yes, <1 month ago	1	1 2 3 4 5	1	1	1
76267447	Initiative 5%	2019	11/25/19	39	Male	0	0	0	0	0	1	35.3	NA	22	22	Mondul Kiri	>1 year (local)	A few times/year	>1 week	15	7	6	0	0	0	0	0	0	1	0	0	0	0	0	0	0	1	1	0	0	NA	Open	1	Yes, <1 month ago	1	1 2 3	1	1	1
76267621	Initiative 5%	2019	11/25/19	33	Male	0	1	0	0	0	1	35.8	NA	22	22	Mondul Kiri	>1 year (local)	Every week	>1 week	15	8	6	0	0	0	0	0	0	1	0	0	0	0	0	0	0	1	1	0	0	NA	Open	1	Yes, <1 month ago	1	1 2 3	1	1	1
76268182	Initiative 5%	2019	11/25/19	24	Male	0	0	0	0	0	1	35.4	NA	27	1 2 3	Kratie	>1 year (local)	Every week	No overnight	1	1	1 2 3	1	1	1	0	0	0	0	0	0	0	0	0	0	0	1	1	0	0	NA	Open	1	Never	1	1 2 3	1	1	1
76268186	Initiative 5%	2019	11/27/19	40	Male	0	0	0	0	0	0	NA	NA	22	22	Kratie	>1 year (local)	A few times/year	2 nights to 1 week	7	2	3	0	0	1	0	0	0	0	0	0	0	0	0	0	0	1	1	0	0	NA	Open	1	Yes, <1 month ago	1	1 2 3	1	1	1
76268713	Initiative 5%	2019	11/27/19	32	Male	0	0	0	0	0	0	NA	NA	22	22	Kratie	>1 year (local)	<1 time/year	2 nights to 1 week	7	3	3	0	0	1	0	0	0	0	0	0	0	0	0	0	0	1	1	0	0	NA	Open	1	Yes, >1 year ago	1	1 2 3	1	1	1
76268830	Initiative 5%	2019	11/27/19	40	Male	0	1	0	0	0	0	NA	NA	22	22	Kratie	>1 year (local)	A few times/year	2 nights to 1 week	7	2	3	0	0	1	0	0	0	0	0	0	0	0	0	0	1	1	0	0	0	NA	Open	1	Yes, >1 year ago	1	1 2 3	1	1	1
76269045	Initiative 5%	2019	11/27/19	18	Male	0	0	0	0	0	0	NA	NA	22	22	Kratie	>1 year (local)	A few times/year	2 nights to 1 week	7	3	3	0	0	1	0	0	0	0	0	0	0	0	0	0	0	1	1	0	0	NA	Open	1	Yes, <1 year ago	1	1 2 3	1	1	1
76269194	Initiative 5%	2019	11/27/19	19	Male	0	0	0	0	0	0	NA	NA	22	22	Kratie	>1 year (local)	<1 time/year	2 nights to 1 week	7	2	3	0	0	1	0	0	0	0	0	0	0	0	0	0	0	1	1	0	0	NA	Open	1	Yes, <1 month ago	1	2 3	0	1	1
76269399	Initiative 5%	2019	11/27/19	31	Male	0	0	0	0	0	0	NA	NA	22	22	Kratie	>1 year (local)	A few times/year	2 nights to 1 week	8	5	3	0	0	1	0	0	0	0	0	0	0	0	0	0	0	1	1	0	0	NA	Open	1	Yes, <1 year ago	1	2 3	0	1	1
76272511	Initiative 5%	2019	11/26/19	36	Male	0	0	0	0	0	0	NA	NA	17	17	Mondul Kiri	<6 months (mobile)	<1 time/year	>1 week	7	2	2	0	1	0	0	0	0	0	0	0	0	0	0	0	0	1	1	0	0	NA	Open	1	Yes, >1 year ago	1	1 2 3 4 5	1	1	1
76369294	Initiative 5%	2019	11/27/19	17	Male	0	0	0	0	0	0	NA	NA	25	22 24	Kratie	>1 year (local)	A few times/year	1 overnight	1	1	9	0	0	0	0	0	1	0	0	0	0	0	0	0	0	1	0	0	0	NA	Open	1	Never	1	1 2 3	1	1	1
76369312	Initiative 5%	2019	11/27/19	49	Male	0	0	0	0	0	0	NA	NA	25	23	Kratie	>1 year (local)	A few times/year	1 overnight	1	1	2	0	1	0	0	0	0	0	0	0	0	0	0	0	0	1	0	0	0	NA	Open	1	Never	1	1 2 3	1	1	1
76369333	Initiative 5%	2019	11/27/19	35	Male	0	0	0	0	0	0	NA	NA	25	20 21	Kratie	>1 year (local)	Every month	1 overnight	1	1	9	0	0	0	0	0	1	0	0	0	0	0	0	0	0	1	0	0	0	NA	Open	1	Yes, >1 year ago	1	1 2 3	1	1	1
76369360	Initiative 5%	2019	11/28/19	24	Female	0	0	0	0	0	0	NA	NA	25	22	Kratie	>1 year (local)	<1 time/year	No overnight	1	1	9	0	0	0	0	0	1	0	0	0	0	0	0	0	0	1	0	0	0	NA	Open	1	Never	1	1 2 3	1	1	1
76369402	Initiative 5%	2019	11/28/19	38	Female	0	0	0	0	0	0	NA	NA	25	21 22	Kratie	>1 year (local)	<1 time/year	No overnight	1	1	9	0	0	0	0	0	1	0	0	0	0	0	0	0	0	1	0	0	0	NA	Open	1	Never	1	1 2 3	1	1	1
76369427	Initiative 5%	2019	11/28/19	22	Male	0	1	0	0	0	0	NA	NA	25	26	Kratie	>1 year (local)	Every week	2 nights to 1 week	3	3	3	0	0	1	0	0	0	0	0	0	0	0	0	0	0	1	0	0	0	NA	Open	1	Yes, <1 month ago	1	1 2 3	1	1	1
76369431	Initiative 5%	2019	11/28/19	21	Male	0	0	0	0	0	0	NA	NA	25	26	Kratie	>1 year (local)	Every week	1 overnight	3	3	3	0	0	1	0	0	0	0	0	0	0	0	0	0	0	1	0	0	0	NA	Open	1	Yes, >1 year ago	1	1 2 3	1	1	1
76380612	Initiative 5%	2019	11/28/19	25	Male	1	0	0	0	0	0	NA	NA	15	18	Kratie	>1 year (local)	Every day	No overnight	1	1	5	0	0	0	0	1	0	0	0	0	0	0	0	0	1	0	0	0	0	NA	Open	1	Yes, >1 year ago	1	2 3	0	1	1
76381575	Initiative 5%	2019	11/27/19	43	Male	0	0	0	0	0	0	NA	NA	14	6	Ratanak Kiri	>1 year (local)	Every week	No overnight	1	1	5	0	0	0	0	1	0	0	0	0	0	0	0	0	1	1	1	0	0	NA	Open	0	NA	NA	NA	NA	NA	NA
76383029	Initiative 5%	2019	11/25/19	14	Male	0	1	0	0	0	0	NA	NA	19	19	Kratie	<6 months (mobile)	Every day	No overnight	2	3	3	0	0	1	0	0	0	0	0	0	0	0	0	0	0	1	1	0	0	NA	Open	1	Yes, <1 month ago	1	1 2	1	1	0
76383502	Initiative 5%	2019	11/26/19	17	Male	1	0	0	0	0	0	NA	NA	18	15 18	Kratie	<6 months (mobile)	Every week	No overnight	1	1	3	0	0	1	0	0	0	0	0	0	0	0	0	0	0	1	1	0	0	NA	Open	0	NA	NA	NA	NA	NA	NA
76384136	Initiative 5%	2019	11/26/19	18	Male	0	0	0	0	0	0	NA	NA	18	18 26	Kratie	<6 months (mobile)	Every week	No overnight	1	1	3	0	0	1	0	0	0	0	0	0	0	0	0	0	0	1	1	0	0	NA	Open	1	Never	0	NA	NA	NA	NA
76807727	Initiative 5%	2019	12/3/19	40	Male	0	0	0	0	0	1	36.4	NA	22	22	Kratie	>1 year (local)	A few times/year	No overnight	1	1	1	1	0	0	0	0	0	0	0	0	0	0	0	0	0	1	1	0	0	NA	Open	1	Yes, <1 month ago	1	2 3	0	1	1
76813229	Initiative 5%	2019	11/29/19	20	Male	0	1	0	0	0	0	NA	NA	19	19	Kratie	<6 months (mobile)	Every day	No overnight	2	2	3	0	0	1	0	0	0	0	0	0	0	0	0	0	0	1	1	0	0	NA	Open	1	Yes, <1 month ago	1	1 2	1	1	0
76814197	Initiative 5%	2019	11/19/19	20	Male	0	0	0	0	0	0	NA	NA	19	19	Kratie	<6 months (mobile)	Every week	1 overnight	5	7	5	0	0	0	0	1	0	0	0	0	0	0	0	0	0	1	1	0	0	NA	Open	1	Yes, <1 month ago	1	1 2	1	1	0
77102404	Initiative 5%	2019	12/5/19	39	Male	0	0	0	0	0	0	NA	NA	19	19	Kratie	<6 months (mobile)	Every week	No overnight	2	1	1	1	0	0	0	0	0	0	0	0	0	0	0	0	0	1	1	0	0	NA	Open	1	Yes, <1 month ago	1	1 2	1	1	0
77104425	Initiative 5%	2019	12/5/19	53	Male	0	0	0	0	0	0	NA	NA	19	19	Kratie	<6 months (mobile)	Every day	1 overnight	2	3	4	0	0	0	1	0	0	0	0	0	0	0	0	0	0	1	1	0	0	NA	Open	1	Yes, <1 month ago	1	1 2	1	1	0
77105260	Initiative 5%	2019	12/2/19	33	Male	NA	NA	NA	NA	NA	0	NA	NA	30	1	Kratie	<6 months (mobile)	A few times/year	>1 week	14	3	2 3	0	1	1	0	0	0	0	0	0	0	0	0	0	0	1	1	0	0	NA	Open	1	Yes, >1 year ago	0	NA	NA	NA	NA
77105578	Initiative 5%	2019	12/3/19	53	Male	NA	NA	NA	NA	NA	0	NA	NA	30	1	Kratie	<6 months (mobile)	A few times/year	2 nights to 1 week	7	5	3	0	0	1	0	0	0	0	0	0	0	0	0	0	0	1	1	0	0	NA	Open	1	Yes, <1 year ago	0	NA	NA	NA	NA
77105745	Initiative 5%	2019	12/3/19	37	Male	NA	NA	NA	NA	NA	0	NA	NA	30	1	Kratie	<6 months (mobile)	A few times/year	2 nights to 1 week	7	5	3	0	0	1	0	0	0	0	0	0	0	0	0	0	0	1	1	0	0	NA	Open	1	Yes, >1 year ago	0	NA	NA	NA	NA
77106374	Initiative 5%	2019	12/3/19	13	Male	0	0	0	0	0	0	NA	NA	28	28	Kratie	6 months to 1 year (migrant)	A few times/year	>1 week	7	2	1	1	0	0	0	0	0	0	0	0	0	0	0	0	0	1	1	0	0	NA	Open	0	NA	NA	NA	NA	NA	NA
77106625	Initiative 5%	2019	12/3/19	26	Male	0	0	0	0	0	0	NA	NA	28	28	Kratie	<6 months (mobile)	Every week	2 nights to 1 week	7	2	1	1	0	0	0	0	0	0	0	0	0	0	0	0	0	1	1	0	0	NA	Open	0	NA	NA	NA	NA	NA	NA
77106785	Initiative 5%	2019	12/4/19	56	Male	NA	NA	NA	NA	NA	0	NA	NA	28	28	Kratie	6 months to 1 year (migrant)	A few times/year	2 nights to 1 week	10	8	1	1	0	0	0	0	0	0	0	0	0	0	0	0	0	1	1	0	0	NA	Open	0	NA	NA	NA	NA	NA	NA
77107475	Initiative 5%	2019	12/4/19	39	Male	NA	NA	NA	NA	NA	0	NA	NA	28	28	Kratie	6 months to 1 year (migrant)	A few times/year	2 nights to 1 week	10	6	1	1	0	0	0	0	0	0	0	0	0	0	0	0	0	1	1	0	0	NA	Open	1	Yes, <1 month ago	0	NA	NA	NA	NA
77110495	Initiative 5%	2019	12/3/19	25	Male	0	0	0	0	0	0	NA	NA	26	26	Kratie	6 months to 1 year (migrant)	Every month	No overnight	1	1	1 2 3	1	1	1	0	0	0	0	0	0	0	0	0	0	0	1	1	0	0	NA	Open	1	Yes, <1 year ago	0	NA	NA	NA	NA
77111907	Initiative 5%	2019	12/2/19	20	Male	0	0	0	0	0	1	35.5	NA	26	26 27 28	Kratie	>1 year (local)	Every month	2 nights to 1 week	2	1	1 2 3	1	1	1	0	0	0	0	0	0	0	0	0	0	0	1	1	0	0	NA	Open	1	Yes, >1 year ago	1	1 2 3	1	1	1
77186969	Initiative 5%	2019	12/5/19	37	Female	0	0	0	0	0	1	35.5	NA	23	23	Kratie	<6 months (mobile)	Every day	No overnight	1	1	2	0	1	0	0	0	0	0	0	0	0	0	0	0	0	1	1	0	0	NA	Open	1	Yes, <1 month ago	1	1 2 3 4 5 9	1	1	1
77187169	Initiative 5%	2019	12/2/19	15	Male	0	0	0	0	0	1	35.5	NA	27	25 26 27	Kratie	>1 year (local)	Every week	No overnight	1	1	1 2 3	1	1	1	0	0	0	0	0	0	0	0	0	0	0	1	1	0	0	NA	Open	1	Yes, <1 year ago	1	1 2 3	1	1	1
77188781	Initiative 5%	2019	12/5/19	29	Male	0	0	0	0	0	0	NA	NA	31	31	Mondul Kiri	>1 year (local)	Every week	No overnight	1	3	3	0	0	1	0	0	0	0	0	0	0	1	0	0	0	0	0	0	0	NA	Open	0	NA	NA	NA	NA	NA	NA
77188805	Initiative 5%	2019	12/5/19	29	Male	0	1	0	0	0	0	NA	NA	31	31	Mondul Kiri	>1 year (local)	Every day	No overnight	1	3	3	0	0	1	0	0	0	0	0	0	0	1	0	0	0	0	0	0	0	NA	Open	0	NA	NA	NA	NA	NA	NA
77188853	Initiative 5%	2019	12/6/19	16	Male	1	1	0	0	0	0	NA	NA	31	31	Mondul Kiri	>1 year (local)	Every week	1 overnight	3	2	4	0	0	0	1	0	0	0	0	0	0	0	0	0	0	0	1	0	0	NA	Open	0	NA	NA	NA	NA	NA	NA
77188914	Initiative 5%	2019	12/6/19	16	Male	0	1	0	0	0	0	NA	NA	31	31	Mondul Kiri	>1 year (local)	Every week	1 overnight	3	3	4	0	0	0	1	0	0	0	0	0	0	0	0	0	0	1	1	0	0	NA	Open	0	NA	NA	NA	NA	NA	NA
77189194	Initiative 5%	2019	12/5/19	21	Male	0	0	0	0	0	0	NA	NA	32	32	Mondul Kiri	<6 months (mobile)	<1 time/year	2 nights to 1 week	3	4	3	0	0	1	0	0	0	0	0	0	0	0	0	0	0	1	1	0	0	NA	Open	0	NA	NA	NA	NA	NA	NA
77189215	Initiative 5%	2019	12/5/19	19	Male	0	1	0	0	0	0	NA	NA	32	32	Mondul Kiri	>1 year (local)	Every week	2 nights to 1 week	3	4	3	0	0	1	0	0	0	0	0	0	0	0	0	0	0	1	1	0	0	NA	Open	0	NA	NA	NA	NA	NA	NA
77189217	Initiative 5%	2019	12/5/19	20	Male	0	0	0	0	0	1	36.4	NA	32	32	Mondul Kiri	>1 year (local)	Every week	No overnight	4	5	3	0	0	1	0	0	0	0	0	0	0	0	0	0	0	1	1	0	0	NA	Open	0	NA	NA	NA	NA	NA	NA
77189224	Initiative 5%	2019	12/6/19	17	Male	0	0	0	0	0	0	NA	NA	32	32	Mondul Kiri	>1 year (local)	Every week	2 nights to 1 week	3	3	4	0	0	0	1	0	0	0	0	0	0	0	0	0	0	1	1	0	0	NA	Open	0	NA	NA	NA	NA	NA	NA
77189226	Initiative 5%	2019	12/6/19	32	Male	0	0	0	0	0	0	NA	NA	32	32	Mondul Kiri	>1 year (local)	Every week	2 nights to 1 week	2	3	4	0	0	0	1	0	0	0	0	0	0	0	0	0	0	1	1	0	0	NA	Open	0	NA	NA	NA	NA	NA	NA
77193674	Initiative 5%	2019	12/4/19	43	Male	0	1	0	0	0	0	NA	NA	17	17	Kratie	<6 months (mobile)	Every month	2 nights to 1 week	8	6	9	0	0	0	0	0	1	0	0	0	0	0	0	0	0	1	1	0	0	NA	Open	1	Yes, >1 year ago	1	1 2 3 5	1	1	1
77195711	Initiative 5%	2019	12/5/19	30	Male	0	1	0	0	0	1	35.8	NA	17	17	Kratie	<6 months (mobile)	A few times/year	>1 week	9	7	9	0	0	0	0	0	1	0	0	0	0	0	0	0	0	1	1	0	0	NA	Open	1	Yes, <1 year ago	1	1 2 3 5	1	1	1
77261616	Initiative 5%	2019	12/6/19	42	Male	0	1	0	0	0	0	NA	NA	9	21	Mondul Kiri	>1 year (local)	Every month	2 nights to 1 week	3	1	3	0	0	1	0	0	0	0	0	0	0	0	0	0	1	1	0	0	0	NA	Open	1	Yes, <1 month ago	1	1 2	1	1	0
77261628	Initiative 5%	2019	12/6/19	57	Male	0	0	0	0	0	0	NA	NA	9	9	Mondul Kiri	>1 year (local)	Every month	2 nights to 1 week	4	2	3	0	0	1	0	0	0	0	0	0	0	0	0	0	0	1	1	0	0	NA	Open	1	Yes, <1 year ago	1	1 2	1	1	0
77261643	Initiative 5%	2019	12/6/19	29	Male	0	0	0	0	0	0	NA	NA	9	9	Mondul Kiri	>1 year (local)	A few times/year	1 overnight	1	1	2	0	1	0	0	0	0	0	0	0	0	0	0	0	0	0	1	0	0	NA	Open	1	Yes, >1 year ago	1	1 2	1	1	0
77881781	Initiative 5%	2019	12/10/19	22	Male	0	0	0	0	0	0	NA	NA	34	34	Mondul Kiri	>1 year (local)	Every month	2 nights to 1 week	7	3	1	1	0	0	0	0	0	0	0	0	0	0	0	0	0	1	1	0	0	NA	Open	1	Yes, <1 year ago	1	1 2 3 4 5	1	1	1
77881855	Initiative 5%	2019	12/10/19	18	Male	0	1	0	0	0	0	NA	NA	34	34	Mondul Kiri	>1 year (local)	A few times/year	2 nights to 1 week	7	3	1	1	0	0	0	0	0	0	0	0	0	0	0	0	0	1	1	0	0	NA	Open	1	Yes, <1 year ago	1	1 2 3 4 5	1	1	1
77881880	Initiative 5%	2019	12/10/19	52	Male	0	0	0	0	0	0	NA	NA	33	33	Kratie	<6 months (mobile)	Every month	>1 week	10	3	1	1	0	0	0	0	0	0	0	0	0	0	0	0	0	0	1	0	0	NA	Open	1	Yes, <1 year ago	1	1 2	1	1	0
77882104	Initiative 5%	2019	12/10/19	30	Male	0	0	0	0	0	0	NA	NA	34	34	Kratie	>1 year (local)	Every month	2 nights to 1 week	10	9	1	1	0	0	0	0	0	0	0	0	0	0	0	0	0	1	1	0	0	NA	Open	1	Yes, <1 year ago	1	1 2 3 4 5	1	1	1
77882200	Initiative 5%	2019	12/10/19	50	Male	0	1	0	0	0	0	NA	NA	33	33	Kratie	<6 months (mobile)	Every month	2 nights to 1 week	5	6	1	1	0	0	0	0	0	0	0	0	0	0	0	0	0	1	0	0	0	NA	Open	1	Yes, >1 year ago	1	1 2	1	1	0
77882247	Initiative 5%	2019	12/10/19	46	Male	0	0	0	0	0	0	NA	NA	33	33	Kratie	<6 months (mobile)	Every week	2 nights to 1 week	6	3	1	1	0	0	0	0	0	0	0	0	0	0	0	0	0	1	1	0	0	NA	Open	1	Yes, >1 year ago	1	1 2	1	1	0
77882351	Initiative 5%	2019	12/10/19	38	Male	0	0	0	0	0	0	NA	NA	34	34	Kratie	>1 year (local)	Every month	>1 week	10	9	1	1	0	0	0	0	0	0	0	0	0	0	0	0	0	1	1	0	0	NA	Open	1	Yes, >1 year ago	1	1 2 3 4 5	1	1	1
77882365	Initiative 5%	2019	12/10/19	24	Male	0	0	0	0	0	0	NA	NA	34	34	Ratanak Kiri	>1 year (local)	Every month	2 nights to 1 week	2	1	1	1	0	0	0	0	0	0	0	0	0	0	0	0	0	1	1	0	0	NA	Open	1	Yes, >1 year ago	1	1 2 3 4 5	1	1	1
77882373	Initiative 5%	2019	12/10/19	26	Male	0	0	0	0	0	0	NA	NA	33	33	Mondul Kiri	<6 months (mobile)	Every month	2 nights to 1 week	2	3	1	1	0	0	0	0	0	0	0	0	0	0	0	0	0	1	1	0	0	NA	Open	0	NA	NA	NA	NA	NA	NA
77883068	Initiative 5%	2019	12/10/19	35	Male	0	1	0	0	0	0	NA	NA	34	34	Kratie	>1 year (local)	Every month	2 nights to 1 week	9	10	1	1	0	0	0	0	0	0	0	0	0	0	0	0	0	1	1	0	0	NA	Open	1	Yes, >1 year ago	1	1 2 3 4 5	1	1	1
77883073	Initiative 5%	2019	12/11/19	18	Male	0	0	0	0	0	0	NA	NA	34	34	Mondul Kiri	>1 year (local)	Every month	2 nights to 1 week	5	3	1	1	0	0	0	0	0	0	0	0	0	0	0	0	0	1	1	0	0	NA	Open	1	Yes, <1 year ago	1	1 2 3 4 5	1	1	1
77883135	Initiative 5%	2019	12/11/19	22	Male	0	0	0	0	0	0	NA	NA	34	34	Mondul Kiri	>1 year (local)	Every month	2 nights to 1 week	5	3	1	1	0	0	0	0	0	0	0	0	0	0	0	0	0	1	1	0	0	NA	Open	1	Yes, <1 year ago	1	1 2 5 3 4	1	1	1
77883218	Initiative 5%	2019	12/11/19	48	Male	1	1	0	0	0	0	NA	NA	34	34	Mondul Kiri	>1 year (local)	A few times/year	2 nights to 1 week	8	4	1	1	0	0	0	0	0	0	0	0	0	0	0	0	0	1	1	0	0	NA	Open	1	Yes, <1 year ago	1	1 2 3 4 5	1	1	1
77883282	Initiative 5%	2019	12/11/19	36	Male	0	0	0	0	0	0	NA	NA	34	34	Mondul Kiri	>1 year (local)	Every month	2 nights to 1 week	7	3	1	1	0	0	0	0	0	0	0	0	0	0	0	0	0	1	1	0	0	NA	Open	1	Yes, <1 year ago	1	1 2 3 4 5	1	1	1
77883446	Initiative 5%	2019	12/12/19	39	Male	0	0	0	0	0	0	NA	NA	34	34	Mondul Kiri	>1 year (local)	Every month	2 nights to 1 week	7	3	1	1	0	0	0	0	0	0	0	0	0	0	0	0	0	1	1	0	0	NA	Open	1	Yes, >1 year ago	1	1 2 3 5 4	1	1	1
77889649	Initiative 5%	2019	12/12/19	42	Male	NA	NA	NA	NA	NA	0	NA	NA	30	1	Kratie	<6 months (mobile)	A few times/year	2 nights to 1 week	7	2	3	0	0	1	0	0	0	0	0	0	0	0	0	0	0	1	1	0	0	NA	Open	1	Yes, >1 year ago	1	1 3	1	0	1
77890736	Initiative 5%	2019	12/12/19	30	Male	0	0	0	0	0	0	NA	NA	30	1	Kratie	<6 months (mobile)	A few times/year	2 nights to 1 week	7	2	3	0	0	1	0	0	0	0	0	0	0	0	0	0	0	1	1	0	0	NA	Open	1	Yes, >1 year ago	1	1 2	1	1	0
77896222	Initiative 5%	2019	12/10/19	38	Male	0	0	0	0	0	0	NA	NA	28	28	Kratie	6 months to 1 year (migrant)	Every month	2 nights to 1 week	7	2	1	1	0	0	0	0	0	0	0	0	0	0	0	0	0	1	1	0	0	NA	Open	0	NA	NA	NA	NA	NA	NA
77896367	Initiative 5%	2019	12/10/19	38	Male	0	0	0	0	0	0	NA	NA	28	28	Kratie	6 months to 1 year (migrant)	Every month	2 nights to 1 week	8	2	1	1	0	0	0	0	0	0	0	0	0	0	0	0	0	1	1	0	0	NA	Open	1	Yes, <1 year ago	1	1 2 3	1	1	1
77896441	Initiative 5%	2019	12/10/19	28	Male	0	1	0	0	0	0	NA	NA	28	28	Kratie	<6 months (mobile)	Every week	1 overnight	7	2	1	1	0	0	0	0	0	0	0	0	0	0	0	0	0	1	1	0	0	NA	Open	0	NA	NA	NA	NA	NA	NA
77896617	Initiative 5%	2019	12/10/19	23	Male	0	0	0	0	0	0	NA	NA	28	28	Kratie	<6 months (mobile)	Every week	2 nights to 1 week	7	7	1	1	0	0	0	0	0	0	0	0	0	0	0	0	0	1	1	0	0	NA	Open	1	Yes, <1 month ago	1	1 2 3	1	1	1
77896738	Initiative 5%	2019	12/11/19	57	Male	0	0	0	0	0	0	NA	NA	28	28	Kratie	<6 months (mobile)	Every month	2 nights to 1 week	4	2	1	1	0	0	0	0	0	0	0	0	0	0	0	0	0	1	1	0	0	NA	Open	1	Yes, <1 month ago	1	1 2 3	1	1	1
77896849	Initiative 5%	2019	12/11/19	35	Male	1	0	0	0	0	0	NA	NA	28	28	Kratie	6 months to 1 year (migrant)	Every week	1 overnight	4	2	1	1	0	0	0	0	0	0	0	0	0	0	0	0	0	1	1	0	0	NA	Open	0	NA	NA	NA	NA	NA	NA
77897160	Initiative 5%	2019	12/11/19	17	Male	0	1	0	0	0	0	NA	NA	28	28	Kratie	6 months to 1 year (migrant)	Every week	1 overnight	4	2	1	1	0	0	0	0	0	0	0	0	0	0	0	0	0	1	1	0	0	NA	Open	1	Yes, <1 month ago	1	1 2 3	1	1	1
77897400	Initiative 5%	2019	12/11/19	20	Male	0	0	0	0	0	0	NA	NA	28	28	Kratie	<6 months (mobile)	Every week	1 overnight	4	2	1	1	0	0	0	0	0	0	0	0	0	0	0	0	0	1	1	0	0	NA	Open	1	Yes, <1 month ago	1	1 2 3	1	1	1
77897680	Initiative 5%	2019	12/11/19	35	Male	0	0	0	0	0	0	NA	NA	28	28	Kratie	<6 months (mobile)	Every week	1 overnight	4	3	1	1	0	0	0	0	0	0	0	0	0	0	0	0	0	1	1	0	0	NA	Open	1	Yes, <1 month ago	1	1 2 3	1	1	1
77897934	Initiative 5%	2019	12/11/19	37	Male	0	0	0	0	0	0	NA	NA	28	28	Kratie	<6 months (mobile)	Every week	1 overnight	8	3	1	1	0	0	0	0	0	0	0	0	0	0	0	0	0	1	1	0	0	NA	Open	1	Yes, <1 month ago	1	1 2 3	1	1	1
77898128	Initiative 5%	2019	12/10/19	31	Male	0	0	0	0	0	0	NA	NA	9	9	Mondul Kiri	>1 year (local)	Every month	2 nights to 1 week	5	1	1	1	0	0	0	0	0	0	0	0	0	0	0	0	0	1	1	0	0	NA	Open	1	Yes, >1 year ago	1	1 2	1	1	0
77898319	Initiative 5%	2019	12/13/19	28	Male	0	0	0	0	0	0	NA	NA	28	28	Kratie	<6 months (mobile)	Every day	2 nights to 1 week	4	2	1	1	0	0	0	0	0	0	0	0	0	0	0	0	0	1	1	0	0	NA	Open	1	Yes, <1 month ago	1	1 2 3	1	1	1
77898540	Initiative 5%	2019	12/10/19	24	Male	0	0	0	0	0	0	NA	NA	9	9	Mondul Kiri	>1 year (local)	Every month	2 nights to 1 week	5	1	1	1	0	0	0	0	0	0	0	0	0	0	0	0	0	1	1	0	0	NA	Open	1	Yes, >1 year ago	1	1 2	1	1	0
77898671	Initiative 5%	2019	12/10/19	29	Male	0	0	0	0	0	0	NA	NA	9	9	Mondul Kiri	>1 year (local)	Every month	2 nights to 1 week	5	1	1	1	0	0	0	0	0	0	0	0	0	0	0	0	0	1	1	0	0	NA	Open	1	Yes, >1 year ago	1	1 2	1	1	0
77898748	Initiative 5%	2019	12/13/19	28	Male	0	0	0	0	0	0	NA	NA	28	28	Kratie	<6 months (mobile)	Every week	2 nights to 1 week	4	2	1	1	0	0	0	0	0	0	0	0	0	0	0	0	0	1	1	0	0	NA	Open	0	NA	NA	NA	NA	NA	NA
77899186	Initiative 5%	2019	12/12/19	33	Male	0	0	0	0	0	0	NA	NA	9	9	Mondul Kiri	>1 year (local)	Every month	2 nights to 1 week	2	1	1	1	0	0	0	0	0	0	0	0	0	0	0	0	0	1	1	0	0	NA	Open	1	Never	1	1 2	1	1	0
77908850	Initiative 5%	2019	12/10/19	49	Male	0	0	0	0	0	0	NA	NA	3	3	Mondul Kiri	>1 year (local)	Every month	1 overnight	1	1	1 3	1	0	1	0	0	0	0	0	0	0	0	0	0	0	1	0	0	0	NA	Open	1	Yes, >1 year ago	0	NA	NA	NA	NA
77913752	Initiative 5%	2019	12/10/19	33	Female	0	0	0	0	0	0	NA	NA	3	3	Mondul Kiri	>1 year (local)	Every day	1 overnight	1	1	1 3	1	0	1	0	0	0	0	0	0	0	0	0	0	0	1	1	0	0	NA	Open	0	NA	NA	NA	NA	NA	NA
77914796	Initiative 5%	2019	12/11/19	29	Male	0	1	0	0	0	0	NA	NA	4	4	Mondul Kiri	<6 months (mobile)	Every month	2 nights to 1 week	7	1	1	1	0	0	0	0	0	0	0	0	0	0	0	0	0	1	1	0	0	NA	Open	1	Yes, <1 year ago	1	1 2	1	1	0
77915098	Initiative 5%	2019	12/11/19	25	Male	0	0	0	0	0	0	NA	NA	4	4	Mondul Kiri	<6 months (mobile)	Every week	2 nights to 1 week	7	5	1	1	0	0	0	0	0	0	0	0	0	0	0	0	0	1	1	0	0	NA	Open	1	Yes, <1 month ago	1	1 2	1	1	0
77915164	Initiative 5%	2019	12/10/19	11	Female	0	0	0	0	0	0	NA	NA	3	3	Mondul Kiri	>1 year (local)	Every week	1 overnight	1	1	1 3	1	0	1	0	0	0	0	0	0	0	0	0	0	0	1	1	0	0	NA	Open	1	Yes, <1 year ago	1	9	0	0	0
77918589	Initiative 5%	2019	12/11/19	38	Male	0	0	0	0	0	1	36.5	NA	24	24	Kratie	>1 year (local)	Every week	2 nights to 1 week	7	7	3	0	0	1	0	0	0	0	0	0	1	0	0	0	0	0	0	0	0	NA	Open	1	Yes, >1 year ago	1	1 2 3 4	1	1	1
77918936	Initiative 5%	2019	12/11/19	42	Male	0	1	0	0	0	1	35.6	NA	24	14	Kratie	>1 year (local)	Every week	2 nights to 1 week	7	7	3	0	0	1	0	0	0	0	0	0	1	0	0	0	0	0	0	0	0	NA	Open	1	Yes, <1 year ago	1	1 2 3 4	1	1	1
77919631	Initiative 5%	2019	12/10/19	24	Male	1	0	0	0	0	1	36.5	NA	23	23	Kratie	<6 months (mobile)	Every day	2 nights to 1 week	10	1	2 8	0	1	0	0	0	0	0	0	1	0	0	0	0	0	1	1	0	0	NA	Open	1	Never	1	1 2 3 4 5	1	1	1
77920227	Initiative 5%	2019	12/10/19	35	Male	0	1	0	0	0	0	NA	NA	22	22	Kratie	>1 year (local)	Every week	2 nights to 1 week	7	2	1	1	0	0	0	0	0	0	0	0	0	0	0	0	0	1	1	0	0	NA	Open	1	Never	1	1 2 3	1	1	1
77921041	Initiative 5%	2019	12/11/19	38	Male	0	0	0	0	0	1	35.5	NA	23	23	Kratie	<6 months (mobile)	Every week	2 nights to 1 week	7	2	2	0	1	0	0	0	0	0	0	0	0	0	0	0	0	1	1	0	0	NA	Open	1	Yes, <1 month ago	1	1 2 3 4 5 9	1	1	1
77921094	Initiative 5%	2019	12/12/19	40	Male	0	0	0	0	0	1	35.5	NA	23	23	Kratie	<6 months (mobile)	Every day	1 overnight	7	15	2	0	1	0	0	0	0	0	0	0	0	0	0	0	0	1	1	0	0	NA	Open	0	NA	NA	NA	NA	NA	NA
77921125	Initiative 5%	2019	12/10/19	40	Male	1	0	0	0	0	0	NA	NA	22	22	Kratie	>1 year (local)	A few times/year	>1 week	10	1	1	1	0	0	0	0	0	0	0	0	0	0	0	0	0	1	1	0	0	NA	Open	1	Never	1	1 2 3	1	1	1
77921388	Initiative 5%	2019	12/12/19	63	Male	0	0	0	0	0	1	36.5	NA	23	23	Kratie	6 months to 1 year (migrant)	Every day	No overnight	15	2	2	0	1	0	0	0	0	0	0	0	0	0	0	0	0	1	1	0	0	NA	Open	1	Yes, <1 month ago	1	1 2 3 4 5	1	1	1
77922025	Initiative 5%	2019	12/12/19	48	Male	0	1	0	0	0	0	NA	NA	22	22	Kratie	>1 year (local)	Every month	>1 week	15	10	3	0	0	1	0	0	0	0	0	0	0	0	0	0	0	1	1	0	0	NA	Open	1	Yes, <1 month ago	1	1 2 3	1	1	1
77922539	Initiative 5%	2019	12/12/19	49	Male	0	1	0	0	0	0	NA	NA	22	22	Kratie	<6 months (mobile)	Every week	2 weeks to 1 month	30	20	3	0	0	1	0	0	0	0	0	0	0	0	0	0	0	1	1	0	0	NA	Open	1	Never	1	1 2 3	1	1	1
77924818	Initiative 5%	2019	12/10/19	42	Male	0	0	0	0	0	1	35.5	NA	27	25 26 27	Kratie	>1 year (local)	Every week	2 nights to 1 week	7	1	4 1 3	1	0	1	1	0	0	0	0	0	0	0	0	0	0	1	1	0	0	NA	Open	1	Yes, <1 year ago	1	1 2 3	1	1	1
77924967	Initiative 5%	2019	12/10/19	28	Male	0	0	0	0	0	1	35.4	NA	27	25	Kratie	>1 year (local)	Every week	2 nights to 1 week	7	1	1 3 4	1	0	1	1	0	0	0	0	0	0	0	0	0	0	1	1	0	0	NA	Open	1	Yes, <1 year ago	1	1 2 3	1	1	1
77933332	Initiative 5%	2019	12/11/19	30	Male	0	0	0	0	0	0	NA	NA	26	26	Kratie	>1 year (local)	A few times/year	2 nights to 1 week	7	3	1 2 3	1	1	1	0	0	0	0	0	0	0	0	0	0	0	1	1	0	0	NA	Open	1	Yes, <1 year ago	1	1 2 3 5	1	1	1
77934037	Initiative 5%	2019	12/11/19	25	Male	0	1	0	0	0	0	NA	NA	26	26	Kratie	>1 year (local)	Every month	2 nights to 1 week	7	3	1 2 3	1	1	1	0	0	0	0	0	0	0	0	0	0	0	1	1	0	0	NA	Open	1	Never	1	1 2 3 5	1	1	1
77993869	Initiative 5%	2019	12/11/19	62	Male	0	0	0	0	0	0	NA	NA	25	24	Kratie	>1 year (local)	Every week	1 overnight	6	3	1	1	0	0	0	0	0	0	0	0	0	0	0	0	0	1	0	0	0	NA	Open	1	Never	1	1 2 3	1	1	1
77993990	Initiative 5%	2019	12/11/19	29	Female	0	0	0	0	0	0	NA	NA	25	24	Kratie	>1 year (local)	Every week	1 overnight	6	3	1	1	0	0	0	0	0	0	0	0	0	0	0	0	0	1	0	0	0	NA	Open	1	Never	1	1 2 3	1	1	1
77994108	Initiative 5%	2019	12/11/19	35	Male	0	0	0	0	0	0	NA	NA	25	28 29	Kratie	>1 year (local)	Every week	2 nights to 1 week	6	3	1	1	0	0	0	0	0	0	0	0	0	0	0	0	0	1	0	0	0	NA	Open	1	Never	1	1 2 3	1	1	1
77994480	Initiative 5%	2019	12/11/19	31	Male	0	0	0	0	0	0	NA	NA	25	26	Kratie	>1 year (local)	Every week	2 nights to 1 week	6	3	1	1	0	0	0	0	0	0	0	0	0	0	0	0	0	1	0	0	0	NA	Open	1	Never	1	1 2 3	1	1	1
77994741	Initiative 5%	2019	12/11/19	20	Female	0	0	0	0	0	0	NA	NA	25	26	Kratie	>1 year (local)	Every week	1 overnight	6	3	1	1	0	0	0	0	0	0	0	0	0	0	0	0	0	1	0	0	0	NA	Open	1	Never	1	1 2 3	1	1	1
77995077	Initiative 5%	2019	12/11/19	31	Female	0	0	0	0	0	0	NA	NA	25	27 28	Kratie	>1 year (local)	Every week	1 overnight	6	3	1	1	0	0	0	0	0	0	0	0	0	0	0	0	0	1	0	0	0	NA	Open	1	Never	1	1 2 3	1	1	1
77995232	Initiative 5%	2019	12/13/19	37	Female	0	0	0	0	0	0	NA	NA	25	24	Kratie	>1 year (local)	Every month	2 nights to 1 week	1	1	1	1	0	0	0	0	0	0	0	0	0	0	0	0	0	0	0	0	1	សំរាកក្រោមដើមឈើរ	Open	1	Yes, >1 year ago	1	1 2 3	1	1	1
77996468	Initiative 5%	2019	12/12/19	16	Female	0	0	0	0	0	0	NA	NA	31	31	Mondul Kiri	>1 year (local)	Every week	2 nights to 1 week	4	6	9	0	0	0	0	0	1	0	0	0	0	0	0	0	0	1	1	0	0	NA	Open	0	NA	NA	NA	NA	NA	NA
77996480	Initiative 5%	2019	12/12/19	21	Female	0	0	0	0	0	0	NA	NA	31	31	Mondul Kiri	>1 year (local)	Every week	2 nights to 1 week	3	6	3	0	0	1	0	0	0	0	0	0	0	0	0	0	0	1	1	0	0	NA	Open	0	NA	NA	NA	NA	NA	NA
77996583	Initiative 5%	2019	12/12/19	24	Male	0	0	0	0	0	0	NA	NA	11	15 17	Ratanak Kiri	<6 months (mobile)	<1 time/year	No overnight	1	1	9	0	0	0	0	0	1	0	0	0	0	0	0	0	0	1	1	0	0	NA	Open	1	Never	1	5 3	0	0	1
77996592	Initiative 5%	2019	12/12/19	25	Male	0	0	0	0	0	0	NA	NA	11	15 17	Ratanak Kiri	<6 months (mobile)	<1 time/year	1 overnight	2	1	9	0	0	0	0	0	1	0	0	0	0	0	0	0	0	1	1	0	0	NA	Open	0	NA	NA	NA	NA	NA	NA
77996744	Initiative 5%	2019	12/11/19	18	Female	0	0	0	0	0	0	NA	NA	32	32	Mondul Kiri	>1 year (local)	Every week	No overnight	2	3	3	0	0	1	0	0	0	0	0	0	0	0	0	0	0	1	1	0	0	NA	Open	0	NA	NA	NA	NA	NA	NA
77996765	Initiative 5%	2019	12/11/19	14	Female	0	0	0	0	0	0	NA	NA	32	32	Mondul Kiri	<6 months (mobile)	Every day	No overnight	2	3	2	0	1	0	0	0	0	0	0	0	0	0	0	0	0	1	1	0	0	NA	Open	0	NA	NA	NA	NA	NA	NA
77996815	Initiative 5%	2019	12/11/19	17	Male	0	0	0	0	0	0	NA	NA	32	32	Mondul Kiri	>1 year (local)	Every week	2 nights to 1 week	3	7	4	0	0	0	1	0	0	0	0	0	0	0	0	0	0	1	1	0	0	NA	Open	0	NA	NA	NA	NA	NA	NA
77996861	Initiative 5%	2019	12/11/19	16	Male	1	0	0	0	0	0	NA	NA	32	32	Mondul Kiri	>1 year (local)	Every month	2 nights to 1 week	6	5	4	0	0	0	1	0	0	0	0	0	0	0	0	0	0	1	1	0	0	NA	Open	0	NA	NA	NA	NA	NA	NA
77996873	Initiative 5%	2019	12/11/19	17	Male	0	0	0	0	0	0	NA	NA	32	32	Mondul Kiri	>1 year (local)	Every week	2 nights to 1 week	3	5	4	0	0	0	1	0	0	0	0	0	0	0	0	0	0	1	1	0	0	NA	Open	0	NA	NA	NA	NA	NA	NA
78000175	Initiative 5%	2019	12/11/19	31	Female	0	0	0	0	0	0	NA	NA	25	24	Kratie	>1 year (local)	Every week	1 overnight	6	3	1	1	0	0	0	0	0	0	0	0	0	0	0	0	0	1	0	0	0	NA	Open	1	Never	1	1 2 3	1	1	1
78007144	Initiative 5%	2019	12/9/19	15	Female	0	1	0	0	0	0	NA	NA	15	15	Kratie	>1 year (local)	Every day	No overnight	1	1	5	0	0	0	0	1	0	0	0	0	0	0	0	0	0	0	0	1	0	NA	Open	0	NA	NA	NA	NA	NA	NA
78007478	Initiative 5%	2019	12/9/19	17	Female	0	0	0	0	0	0	NA	NA	15	15	Kratie	>1 year (local)	Every day	No overnight	1	1	5	0	0	0	0	1	0	0	0	0	0	0	0	0	1	0	0	0	0	NA	Open	0	NA	NA	NA	NA	NA	NA
78007657	Initiative 5%	2019	12/13/19	18	Female	1	1	0	0	0	0	NA	NA	15	15	Kratie	>1 year (local)	Every day	No overnight	1	1	5	0	0	0	0	1	0	0	0	0	0	0	0	0	0	1	1	0	0	NA	Open	0	NA	NA	NA	NA	NA	NA
78007840	Initiative 5%	2019	12/9/19	14	Female	0	0	0	0	0	0	NA	NA	15	18	Kratie	>1 year (local)	Every day	No overnight	1	1	5	0	0	0	0	1	0	0	0	0	0	0	0	0	1	0	0	0	0	NA	Open	0	NA	NA	NA	NA	NA	NA
78008145	Initiative 5%	2019	12/11/19	20	Male	0	0	0	0	0	0	NA	NA	14	99	Kratie	<6 months (mobile)	<1 time/year	2 weeks to 1 month	7	2	5	0	0	0	0	1	0	0	0	0	0	0	0	0	0	1	1	0	0	NA	Open	0	NA	NA	NA	NA	NA	NA
78010009	Initiative 5%	2019	12/6/19	14	Female	0	1	0	0	0	0	NA	NA	18	18	Kratie	<6 months (mobile)	Every day	No overnight	1	1	2	0	1	0	0	0	0	0	0	0	0	0	0	0	1	1	0	0	0	NA	Open	0	NA	NA	NA	NA	NA	NA
78010015	Initiative 5%	2019	12/6/19	13	Female	1	0	0	0	0	0	NA	NA	18	15 18	Kratie	<6 months (mobile)	Every day	No overnight	1	1	2	0	1	0	0	0	0	0	0	0	0	0	0	0	1	1	0	0	0	NA	Open	0	NA	NA	NA	NA	NA	NA
78010119	Initiative 5%	2019	12/6/19	15	Female	0	0	0	0	0	0	NA	NA	18	15 18	Kratie	<6 months (mobile)	Every day	No overnight	1	1	2	0	1	0	0	0	0	0	0	0	0	0	0	0	0	1	1	0	0	NA	Open	0	NA	NA	NA	NA	NA	NA
78677138	Initiative 5%	2019	12/16/19	45	Male	0	0	0	0	0	0	NA	NA	26	26 28	Kratie	>1 year (local)	Every month	2 nights to 1 week	7	1	1 2 3	1	1	1	0	0	0	0	0	0	0	0	0	0	0	1	1	0	0	NA	Open	1	Yes, >1 year ago	1	1 2 3 5	1	1	1
78677488	Initiative 5%	2019	12/16/19	32	Male	0	0	0	0	0	0	NA	NA	26	26 28	Kratie	>1 year (local)	Every month	2 nights to 1 week	7	1	1 2 3	1	1	1	0	0	0	0	0	0	0	0	0	0	0	1	1	0	0	NA	Open	1	Never	1	1 2 3 5	1	1	1
78678127	Initiative 5%	2019	12/16/19	21	Male	0	0	0	0	0	0	NA	NA	26	26 28	Kratie	>1 year (local)	Every month	2 nights to 1 week	7	7	1 2 3	1	1	1	0	0	0	0	0	0	0	0	0	0	0	1	1	0	0	NA	Open	1	Yes, <1 year ago	1	1 2 3 5	1	1	1
78678347	Initiative 5%	2019	12/20/19	23	Male	0	1	0	0	0	0	NA	NA	26	26 27	Kratie	>1 year (local)	Every week	2 nights to 1 week	5	5	1 2 5	1	1	0	0	1	0	0	0	0	0	0	0	0	0	1	1	0	0	NA	Open	1	Yes, <1 month ago	1	1 2 3	1	1	1
78748740	Initiative 5%	2019	12/17/19	20	Male	0	1	0	0	0	0	NA	NA	22	22	Kratie	>1 year (local)	<1 time/year	2 nights to 1 week	5	2	3	0	0	1	0	0	0	0	0	0	0	0	0	0	0	1	1	0	0	NA	Open	1	Yes, <1 month ago	1	1 2 3	1	1	1
78748965	Initiative 5%	2019	12/17/19	26	Male	0	0	0	0	0	0	NA	NA	22	22	Kratie	>1 year (local)	A few times/year	2 nights to 1 week	7	5	3	0	0	1	0	0	0	0	0	0	0	0	0	0	0	1	1	0	0	NA	Open	1	Never	1	1 2 3	1	1	1
78748996	Initiative 5%	2019	12/18/19	30	Male	0	1	0	0	0	0	NA	NA	22	22	Kratie	>1 year (local)	Every week	2 nights to 1 week	7	6	1	1	0	0	0	0	0	0	0	0	0	0	0	0	0	1	1	0	0	NA	Open	1	Yes, <1 month ago	1	1 2 3	1	1	1
78749040	Initiative 5%	2019	12/18/19	23	Male	1	0	0	0	0	1	36	NA	22	22	Kratie	>1 year (local)	Every month	2 nights to 1 week	3	2	7	0	0	0	0	0	0	0	1	0	0	0	0	0	0	1	1	0	0	NA	Open	1	Never	1	1 2 3	1	1	1
78749043	Initiative 5%	2019	12/19/19	35	Female	0	0	0	0	0	0	NA	NA	22	22	Kratie	>1 year (local)	A few times/year	2 nights to 1 week	7	5	1	1	0	0	0	0	0	0	0	0	0	0	0	0	0	1	1	0	0	NA	Open	1	Never	1	1 2 3	1	1	1
78749138	Initiative 5%	2019	12/19/19	45	Male	0	1	0	0	0	1	35.6	NA	24	24	Kratie	>1 year (local)	Every day	No overnight	1	1	3	0	0	1	0	0	0	0	0	0	1	0	0	0	0	0	0	0	0	NA	Open	1	Yes, <1 year ago	1	1 2 3 4	1	1	1
78749154	Initiative 5%	2019	12/19/19	32	Male	0	0	0	0	0	1	36.5	NA	24	24	Kratie	>1 year (local)	Every day	No overnight	1	1	3	0	0	1	0	0	0	0	0	0	1	0	0	0	0	0	0	0	0	NA	Open	1	Yes, <1 year ago	1	1 2 3 4	1	1	1
78749875	Initiative 5%	2019	12/17/19	48	Male	0	0	0	0	0	0	NA	NA	25	24	Kratie	>1 year (local)	Every week	1 overnight	2	1	1	1	0	0	0	0	0	0	0	0	0	0	0	0	0	1	0	0	0	NA	Open	1	Yes, >1 year ago	1	1 2 3	1	1	1
78749960	Initiative 5%	2019	12/19/19	62	Male	0	0	0	0	0	0	NA	NA	25	27	Kratie	<6 months (mobile)	Every week	2 nights to 1 week	3	1	1	1	0	0	0	0	0	0	0	0	0	0	0	0	0	1	0	0	0	NA	Open	1	Yes, >1 year ago	1	1 2 3	1	1	1
78749996	Initiative 5%	2019	12/19/19	63	Female	0	0	0	0	0	0	NA	NA	25	27	Kratie	<6 months (mobile)	Every week	1 overnight	3	1	1	1	0	0	0	0	0	0	0	0	0	0	0	0	0	1	0	0	0	NA	Open	1	Yes, >1 year ago	1	1 2 3	1	1	1
78750018	Initiative 5%	2019	12/19/19	49	Male	0	0	0	0	0	0	NA	NA	25	27	Kratie	<6 months (mobile)	Every day	No overnight	3	1	1	1	0	0	0	0	0	0	0	0	0	0	0	0	0	1	0	0	0	NA	Open	1	Yes, >1 year ago	1	1 2 3	1	1	1
78750087	Initiative 5%	2019	12/19/19	43	Male	0	0	0	0	0	0	NA	NA	25	27	Kratie	<6 months (mobile)	Every day	No overnight	3	1	1	1	0	0	0	0	0	0	0	0	0	0	0	0	0	1	0	0	0	NA	Open	1	Never	1	1 2 3	1	1	1
78750111	Initiative 5%	2019	12/19/19	24	Male	0	0	0	0	0	0	NA	NA	25	27	Kratie	>1 year (local)	A few times/year	1 overnight	3	1	1	1	0	0	0	0	0	0	0	0	0	0	0	0	0	1	0	0	0	NA	Open	1	Yes, >1 year ago	1	1 2 3	1	1	1
78759042	Initiative 5%	2019	12/18/19	18	Male	NA	NA	NA	NA	NA	0	NA	NA	15	16	Kratie	>1 year (local)	Every day	No overnight	1	1	5	0	0	0	0	1	0	0	0	0	0	0	0	0	1	0	0	0	0	NA	Open	0	NA	NA	NA	NA	NA	NA
78759622	Initiative 5%	2019	12/18/19	28	Male	0	0	0	0	0	0	NA	NA	15	16	Kratie	>1 year (local)	Every day	No overnight	1	1	5	0	0	0	0	1	0	0	0	0	0	0	0	0	1	0	0	0	0	NA	Open	0	NA	NA	NA	NA	NA	NA
78759837	Initiative 5%	2019	12/18/19	30	Male	0	0	0	0	0	0	NA	NA	15	18	Kratie	>1 year (local)	Every day	No overnight	1	1	5	0	0	0	0	1	0	0	0	0	0	0	0	0	1	0	0	0	0	NA	Open	1	Yes, >1 year ago	1	2 3	0	1	1
78760919	Initiative 5%	2019	12/19/19	22	Male	0	0	0	0	0	0	NA	NA	15	14 16	Kratie	>1 year (local)	Every day	No overnight	4	6	3	0	0	1	0	0	0	0	0	0	0	0	0	0	1	0	0	0	0	NA	Open	1	Yes, >1 year ago	1	2 3	0	1	1
78761495	Initiative 5%	2019	12/19/19	20	Male	0	0	0	0	0	0	NA	NA	15	18	Mondul Kiri	>1 year (local)	Every month	2 nights to 1 week	2	3	5	0	0	0	0	1	0	0	0	0	0	0	0	0	1	0	0	0	0	NA	Open	0	NA	NA	NA	NA	NA	NA
78761539	Initiative 5%	2019	12/18/19	16	Male	0	1	0	0	0	0	NA	NA	18	18	Kratie	<6 months (mobile)	A few times/year	No overnight	1	1	7	0	0	0	0	0	0	0	1	0	0	0	0	0	0	1	1	0	0	NA	Open	1	Never	1	1 2	1	1	0
78766684	Initiative 5%	2019	12/18/19	46	Male	0	0	0	0	0	0	NA	NA	10	10	Mondul Kiri	<6 months (mobile)	A few times/year	2 nights to 1 week	7	2	9	0	0	0	0	0	1	0	0	0	0	0	0	0	0	1	1	0	0	NA	Open	1	Yes, <1 year ago	1	1 2 3 5	1	1	1
78766766	Initiative 5%	2019	12/19/19	29	Male	0	0	0	0	0	0	NA	NA	10	10	Mondul Kiri	<6 months (mobile)	Every month	2 nights to 1 week	3	2	9	0	0	0	0	0	1	0	0	0	0	0	0	0	0	1	0	0	0	NA	Open	0	NA	NA	NA	NA	NA	NA
78766851	Initiative 5%	2019	12/19/19	26	Male	0	0	0	0	0	0	NA	NA	10	10	Mondul Kiri	<6 months (mobile)	Every month	2 nights to 1 week	3	2	9	0	0	0	0	0	1	0	0	0	0	0	0	0	0	1	0	0	0	NA	Open	1	Yes, <1 year ago	1	1 2 3	1	1	1
78766894	Initiative 5%	2019	12/19/19	18	Male	0	1	0	0	0	0	NA	NA	10	10	Mondul Kiri	<6 months (mobile)	Every month	2 nights to 1 week	3	2	9	0	0	0	0	0	1	0	0	0	0	0	0	0	0	1	0	0	0	NA	Open	0	NA	NA	NA	NA	NA	NA
78825242	Initiative 5%	2019	12/18/19	18	Male	0	0	0	0	0	0	NA	NA	34	34	Mondul Kiri	>1 year (local)	Every month	2 nights to 1 week	3	1	1	1	0	0	0	0	0	0	0	0	0	0	0	0	0	1	1	0	0	NA	Open	1	Yes, >1 year ago	1	1 2 3 4 5	1	1	1
78825246	Initiative 5%	2019	12/18/19	18	Male	0	0	0	0	0	0	NA	NA	34	34	Mondul Kiri	>1 year (local)	Every month	2 nights to 1 week	3	1	1	1	0	0	0	0	0	0	0	0	0	0	0	0	0	1	1	0	0	NA	Open	1	Yes, >1 year ago	1	1 2 3 4 5	1	1	1
78825249	Initiative 5%	2019	12/18/19	19	Male	0	0	0	0	0	0	NA	NA	34	34	Mondul Kiri	>1 year (local)	Every month	2 nights to 1 week	3	1	1	1	0	0	0	0	0	0	0	0	0	0	0	0	0	1	1	0	0	NA	Open	1	Yes, >1 year ago	1	1 2 3 4 5	1	1	1
78825251	Initiative 5%	2019	12/18/19	25	Male	0	1	0	0	0	0	NA	NA	34	34	Mondul Kiri	>1 year (local)	Every month	2 nights to 1 week	8	1	1	1	0	0	0	0	0	0	0	0	0	0	0	0	0	1	1	0	0	NA	Open	1	Yes, >1 year ago	1	1 2 3 4 5	1	1	1
78825252	Initiative 5%	2019	12/18/19	33	Male	0	0	0	0	0	0	NA	NA	34	34	Mondul Kiri	>1 year (local)	Every month	2 nights to 1 week	9	1	1	1	0	0	0	0	0	0	0	0	0	0	0	0	0	1	1	0	0	NA	Open	1	Yes, >1 year ago	1	1 2 3 4 5	1	1	1
78825255	Initiative 5%	2019	12/19/19	18	Male	0	0	0	0	0	0	NA	NA	34	34	Mondul Kiri	>1 year (local)	Every month	2 nights to 1 week	7	1	1	1	0	0	0	0	0	0	0	0	0	0	0	0	0	1	1	0	0	NA	Open	1	Yes, >1 year ago	1	1 2 3 4 5	1	1	1
78825257	Initiative 5%	2019	12/19/19	33	Male	0	1	0	0	0	0	NA	NA	34	34	Mondul Kiri	>1 year (local)	Every month	2 nights to 1 week	7	1	1	1	0	0	0	0	0	0	0	0	0	0	0	0	0	1	1	0	0	NA	Open	1	Yes, >1 year ago	1	1 2 3 4 5	1	1	1
78827543	Initiative 5%	2019	12/17/19	53	Male	0	0	0	0	0	0	NA	NA	4	4	Mondul Kiri	<6 months (mobile)	A few times/year	2 nights to 1 week	4	7	1	1	0	0	0	0	0	0	0	0	0	0	0	0	0	1	1	0	0	NA	Open	0	NA	NA	NA	NA	NA	NA
78827549	Initiative 5%	2019	12/19/19	40	Male	0	0	0	0	0	0	NA	NA	4	4	Mondul Kiri	<6 months (mobile)	Every month	2 nights to 1 week	2	4	1	1	0	0	0	0	0	0	0	0	0	0	0	0	0	1	1	0	0	NA	Open	0	NA	NA	NA	NA	NA	NA
78827728	Initiative 5%	2019	12/17/19	34	Male	0	0	0	0	0	0	NA	NA	33	33	Mondul Kiri	<6 months (mobile)	Every month	2 nights to 1 week	2	2	1	1	0	0	0	0	0	0	0	0	0	0	0	0	0	1	0	0	0	NA	Open	1	Yes, >1 year ago	1	1 2	1	1	0
78827735	Initiative 5%	2019	12/19/19	45	Male	0	1	0	0	0	0	NA	NA	33	33	Mondul Kiri	<6 months (mobile)	A few times/year	2 nights to 1 week	2	3	1	1	0	0	0	0	0	0	0	0	0	0	0	0	0	0	1	0	0	NA	Open	0	NA	NA	NA	NA	NA	NA
78827738	Initiative 5%	2019	12/19/19	22	Male	0	1	0	0	0	0	NA	NA	33	33	Mondul Kiri	<6 months (mobile)	Every month	>1 week	2	2	1	1	0	0	0	0	0	0	0	0	0	0	0	0	0	0	1	0	0	NA	Open	1	Yes, >1 year ago	1	1 2	1	1	0
78827750	Initiative 5%	2019	12/20/19	25	Male	0	0	0	0	0	0	NA	NA	33	33	Mondul Kiri	<6 months (mobile)	Every month	2 nights to 1 week	3	2	1	1	0	0	0	0	0	0	0	0	0	0	0	0	0	0	1	0	0	NA	Open	0	NA	NA	NA	NA	NA	NA
78827755	Initiative 5%	2019	12/19/19	23	Male	0	0	0	0	0	0	NA	NA	33	33	Mondul Kiri	<6 months (mobile)	Every month	>1 week	2	3	1	1	0	0	0	0	0	0	0	0	0	0	0	0	0	1	1	0	0	NA	Open	1	Yes, >1 year ago	1	1	1	0	0
78827758	Initiative 5%	2019	12/20/19	26	Male	0	0	0	0	0	0	NA	NA	33	33	Mondul Kiri	<6 months (mobile)	Every month	2 nights to 1 week	3	2	1	1	0	0	0	0	0	0	0	0	0	0	0	0	0	1	1	0	0	NA	Open	0	NA	NA	NA	NA	NA	NA
78827771	Initiative 5%	2019	12/20/19	20	Male	0	0	0	0	0	0	NA	NA	33	33	Mondul Kiri	<6 months (mobile)	Every month	2 nights to 1 week	2	3	1	1	0	0	0	0	0	0	0	0	0	0	0	0	0	1	0	0	0	NA	Open	0	NA	NA	NA	NA	NA	NA
78828046	Initiative 5%	2019	12/20/19	26	Male	0	0	0	0	0	0	NA	NA	8	8	Mondul Kiri	<6 months (mobile)	Every month	2 nights to 1 week	7	7	1	1	0	0	0	0	0	0	0	0	0	0	0	0	0	1	1	0	0	NA	Open	1	Yes, <1 year ago	1	1 3 4 5	1	0	1
78828213	Initiative 5%	2019	12/19/19	48	Male	0	0	0	0	0	0	NA	NA	8	8	Mondul Kiri	<6 months (mobile)	Every week	>1 week	5	7	1	1	0	0	0	0	0	0	0	0	0	0	0	0	0	1	1	0	0	NA	Open	1	Never	1	3 5 9	0	0	1
78828717	Initiative 5%	2019	12/19/19	37	Male	0	0	0	0	0	0	NA	NA	8	8	Mondul Kiri	<6 months (mobile)	Every week	>1 week	7	6	1	1	0	0	0	0	0	0	0	0	0	0	0	0	0	1	1	0	1	អង្រិង	Open	1	Never	1	3 5 9	0	0	1
78828825	Initiative 5%	2019	12/20/19	29	Male	0	0	0	0	0	0	NA	NA	8	8	Mondul Kiri	<6 months (mobile)	Every month	2 nights to 1 week	7	7	1 9	1	0	0	0	0	1	0	0	0	0	0	0	0	0	1	1	0	0	NA	Open	1	Yes, <1 year ago	1	1 3 4 5	1	0	1
78866544	Initiative 5%	2019	12/17/19	34	Male	NA	NA	NA	NA	NA	0	NA	NA	5	3 5	Mondul Kiri	>1 year (local)	Every month	2 nights to 1 week	4	1	1	1	0	0	0	0	0	0	0	0	0	0	0	0	0	1	1	0	0	NA	Open	1	Never	1	1 3	1	0	1
78868674	Initiative 5%	2019	12/17/19	35	Male	0	0	0	0	0	1	36.4	NA	32	32	Mondul Kiri	<6 months (mobile)	Every day	No overnight	4	5	3	0	0	1	0	0	0	0	0	0	0	0	0	0	0	1	1	0	0	NA	Open	0	NA	NA	NA	NA	NA	NA
78869154	Initiative 5%	2019	12/17/19	21	Male	0	0	0	0	0	0	NA	NA	32	32	Mondul Kiri	>1 year (local)	Every day	No overnight	4	5	3	0	0	1	0	0	0	0	0	0	0	0	0	0	0	1	1	0	0	NA	Open	0	NA	NA	NA	NA	NA	NA
78869201	Initiative 5%	2019	12/19/19	29	Male	0	0	0	0	0	0	NA	NA	31	31	Mondul Kiri	>1 year (local)	Every month	2 nights to 1 week	2	3	9	0	0	0	0	0	1	0	0	0	0	0	0	0	0	1	1	0	0	NA	Open	0	NA	NA	NA	NA	NA	NA
78869233	Initiative 5%	2019	12/17/19	34	Male	0	0	0	0	0	0	NA	NA	32	32	Mondul Kiri	<6 months (mobile)	Every day	No overnight	4	5	3	0	0	1	0	0	0	0	0	0	0	0	0	0	0	1	1	0	0	NA	Open	0	NA	NA	NA	NA	NA	NA
78869279	Initiative 5%	2019	12/19/19	28	Male	0	1	0	0	0	0	NA	NA	31	31	Mondul Kiri	>1 year (local)	Every month	1 overnight	2	3	3	0	0	1	0	0	0	0	0	0	0	0	0	0	0	1	1	0	0	NA	Open	0	NA	NA	NA	NA	NA	NA
78869814	Initiative 5%	2019	12/18/19	15	Male	0	0	0	0	0	0	NA	NA	6	6	Mondul Kiri	<6 months (mobile)	Every month	2 nights to 1 week	3	2	9	0	0	0	0	0	1	0	0	0	0	0	0	0	0	1	0	0	0	NA	Open	1	Yes, >1 year ago	1	5 3	0	0	1
78870169	Initiative 5%	2019	12/18/19	19	Male	0	1	0	0	0	0	NA	NA	6	6	Mondul Kiri	<6 months (mobile)	Every month	2 nights to 1 week	3	2	9	0	0	0	0	0	1	0	0	0	0	0	0	0	0	1	0	0	0	NA	Open	1	Yes, >1 year ago	1	3 5 1	1	0	1
79250006	Initiative 5%	2019	12/24/19	25	Male	0	0	0	0	0	0	NA	NA	33	33	Mondul Kiri	<6 months (mobile)	Every month	2 nights to 1 week	1	3	1	1	0	0	0	0	0	0	0	0	0	0	0	0	0	1	1	0	0	NA	Open	0	NA	NA	NA	NA	NA	NA
79250008	Initiative 5%	2019	12/25/19	56	Male	0	0	0	0	0	0	NA	NA	33	33	Mondul Kiri	<6 months (mobile)	Every week	2 nights to 1 week	2	3	1	1	0	0	0	0	0	0	0	0	0	0	0	0	0	0	1	0	0	NA	Open	0	NA	NA	NA	NA	NA	NA
79250019	Initiative 5%	2019	12/25/19	23	Male	0	0	0	0	0	0	NA	NA	33	33	Mondul Kiri	<6 months (mobile)	Every week	1 overnight	2	2	1	1	0	0	0	0	0	0	0	0	0	0	0	0	0	0	1	0	0	NA	Open	0	NA	NA	NA	NA	NA	NA
79251320	Initiative 5%	2019	12/26/19	40	Male	NA	NA	NA	NA	NA	0	NA	NA	28	28	Kratie	<6 months (mobile)	Every week	2 nights to 1 week	10	7	1	1	0	0	0	0	0	0	0	0	0	0	0	0	0	1	1	0	0	NA	Open	0	NA	NA	NA	NA	NA	NA
79251451	Initiative 5%	2019	12/26/19	34	Male	0	0	0	0	0	0	NA	NA	28	28	Kratie	<6 months (mobile)	Every week	1 overnight	10	7	1	1	0	0	0	0	0	0	0	0	0	0	0	0	0	1	1	0	0	NA	Open	0	NA	NA	NA	NA	NA	NA
79251469	Initiative 5%	2019	12/23/19	47	Male	0	0	0	0	0	0	NA	NA	30	1	Kratie	<6 months (mobile)	Every month	2 nights to 1 week	7	6	2	0	1	0	0	0	0	0	0	0	0	0	0	0	0	1	1	0	0	NA	Open	0	NA	NA	NA	NA	NA	NA
79252546	Initiative 5%	2019	12/26/19	31	Male	0	1	0	0	0	0	NA	NA	28	28	Kratie	<6 months (mobile)	Every week	1 overnight	10	7	1	1	0	0	0	0	0	0	0	0	0	0	0	0	0	1	1	0	0	NA	Open	1	Yes, <1 month ago	1	1 2 3	1	1	1
79256491	Initiative 5%	2019	12/25/19	38	Male	0	0	0	0	0	0	NA	NA	15	15 16	Kratie	>1 year (local)	Every week	2 nights to 1 week	2	4	5	0	0	0	0	1	0	0	0	0	0	0	0	0	0	1	1	0	0	NA	Open	0	NA	NA	NA	NA	NA	NA
79259851	Initiative 5%	2019	12/25/19	32	Male	0	1	0	0	0	1	35.6	NA	24	24	Kratie	6 months to 1 year (migrant)	Every day	No overnight	1	1	3	0	0	1	0	0	0	0	0	0	1	0	0	0	0	0	0	0	0	NA	Open	1	Yes, <1 year ago	1	1 2 3 4	1	1	1
79259978	Initiative 5%	2019	12/25/19	39	Male	0	0	0	0	0	1	36.5	NA	24	24	Kratie	6 months to 1 year (migrant)	Every day	No overnight	1	1	3	0	0	1	0	0	0	0	0	0	1	0	0	0	0	0	0	0	0	NA	Open	1	Yes, >1 year ago	1	1 2 3 4	1	1	1
79260565	Initiative 5%	2019	12/25/19	33	Male	0	0	0	0	0	0	NA	NA	22	22	Mondul Kiri	>1 year (local)	Every month	>1 week	10	8	6	0	0	0	0	0	0	1	0	0	0	0	0	0	0	1	1	0	0	NA	Open	1	Yes, <1 month ago	1	2 3	0	1	1
79260682	Initiative 5%	2019	12/25/19	32	Male	0	1	0	0	0	0	NA	NA	22	22	Kratie	>1 year (local)	A few times/year	2 nights to 1 week	7	5	1	1	0	0	0	0	0	0	0	0	0	0	0	0	0	1	1	0	0	NA	Open	1	Yes, <1 month ago	1	1 2 3	1	1	1
79260746	Initiative 5%	2019	12/25/19	20	Male	0	0	0	0	0	0	NA	NA	22	22	Kratie	>1 year (local)	Every week	2 nights to 1 week	7	6	1	1	0	0	0	0	0	0	0	0	0	0	0	0	0	1	1	0	0	NA	Open	1	Yes, <1 month ago	1	1 2 3	1	1	1
79260861	Initiative 5%	2019	12/25/19	22	Male	0	0	0	0	0	0	NA	NA	22	22	Kratie	>1 year (local)	A few times/year	>1 week	7	5	1	1	0	0	0	0	0	0	0	0	0	0	0	0	0	1	1	0	0	NA	Open	1	Yes, <1 month ago	1	1 2 3	1	1	1
79260990	Initiative 5%	2019	12/25/19	40	Male	0	1	0	0	0	0	NA	NA	22	22	Kratie	>1 year (local)	A few times/year	2 nights to 1 week	7	5	1	1	0	0	0	0	0	0	0	0	0	0	0	0	0	1	1	0	0	NA	Open	1	Yes, <1 month ago	1	1 2 3	1	1	1
79267333	Initiative 5%	2019	12/27/19	49	Male	0	0	0	0	0	0	NA	NA	26	26	Kratie	>1 year (local)	Every month	2 nights to 1 week	5	1	1 2 3	1	1	1	0	0	0	0	0	0	0	0	0	0	0	1	1	0	0	NA	Open	1	Never	1	1 2 3 5	1	1	1
79310681	Initiative 5%	2019	12/24/19	29	Male	0	0	0	0	0	0	NA	NA	9	23	Mondul Kiri	>1 year (local)	Every month	1 overnight	1	1	3	0	0	1	0	0	0	0	0	0	0	0	0	0	0	1	1	0	0	NA	Open	1	Yes, >1 year ago	1	1 2	1	1	0
79310691	Initiative 5%	2019	12/25/19	24	Male	0	0	0	0	0	0	NA	NA	9	3	Mondul Kiri	>1 year (local)	Every month	2 nights to 1 week	2	2	1	1	0	0	0	0	0	0	0	0	0	0	0	0	0	1	1	0	0	NA	Open	1	Yes, <1 year ago	1	1 2	1	1	0
79310705	Initiative 5%	2019	12/26/19	21	Male	0	0	0	0	0	0	NA	NA	9	9	Mondul Kiri	>1 year (local)	Every month	2 nights to 1 week	5	1	1	1	0	0	0	0	0	0	0	0	0	0	0	0	0	1	1	0	0	NA	Open	1	Yes, <1 year ago	1	1 2	1	1	0
79310740	Initiative 5%	2019	12/27/19	54	Male	0	0	0	0	0	0	NA	NA	9	9	Mondul Kiri	>1 year (local)	Every month	2 nights to 1 week	7	1	1	1	0	0	0	0	0	0	0	0	0	0	0	0	0	1	1	0	0	NA	Open	1	Yes, <1 year ago	1	1 2	1	1	0
79310772	Initiative 5%	2019	12/23/19	46	Female	0	0	0	0	0	0	NA	NA	10	10	Mondul Kiri	>1 year (local)	A few times/year	2 nights to 1 week	7	6	9	0	0	0	0	0	1	0	0	0	0	0	0	0	0	1	0	0	0	NA	Open	0	NA	NA	NA	NA	NA	NA
79310822	Initiative 5%	2019	12/23/19	37	Female	0	0	0	0	0	0	NA	NA	10	10	Mondul Kiri	>1 year (local)	A few times/year	2 nights to 1 week	7	6	1 9	1	0	0	0	0	1	0	0	0	0	0	0	0	0	1	0	0	0	NA	Open	0	NA	NA	NA	NA	NA	NA
79310877	Initiative 5%	2019	12/25/19	25	Male	0	0	0	0	0	0	NA	NA	3	3 4	Mondul Kiri	>1 year (local)	Every week	No overnight	1	1	1 2	1	1	0	0	0	0	0	0	0	0	0	0	0	0	1	1	0	0	NA	Open	1	Yes, >1 year ago	1	1 3 5	1	0	1
79310883	Initiative 5%	2019	12/26/19	12	Female	0	0	0	0	0	0	NA	NA	3	3	Mondul Kiri	>1 year (local)	Every week	No overnight	1	1	1	1	0	0	0	0	0	0	0	0	0	0	0	0	0	1	1	0	0	NA	Open	0	NA	NA	NA	NA	NA	NA
79310885	Initiative 5%	2019	12/26/19	13	Female	0	0	0	0	0	0	NA	NA	3	3	Mondul Kiri	>1 year (local)	Every week	No overnight	1	1	1 2 3	1	1	1	0	0	0	0	0	0	0	0	0	0	0	1	1	0	0	NA	Open	1	Yes, <1 year ago	1	1 2 3	1	1	1
79310889	Initiative 5%	2019	12/23/19	18	Male	0	1	0	0	0	0	NA	NA	1	1	Mondul Kiri	>1 year (local)	Every day	No overnight	1	1	1	1	0	0	0	0	0	0	0	0	0	0	0	0	0	1	1	0	0	NA	Open	1	Yes, >1 year ago	1	1 2 3	1	1	1
79310912	Initiative 5%	2019	12/26/19	12	Female	0	0	0	0	0	0	NA	NA	3	3	Mondul Kiri	>1 year (local)	Every day	No overnight	1	1	1 3	1	0	1	0	0	0	0	0	0	0	0	0	0	0	1	1	0	0	NA	Open	0	NA	NA	NA	NA	NA	NA
79310918	Initiative 5%	2019	12/26/19	12	Female	0	0	0	0	0	0	NA	NA	3	3	Mondul Kiri	>1 year (local)	Every day	No overnight	1	1	1 2 3	1	1	1	0	0	0	0	0	0	0	0	0	0	0	1	1	0	0	NA	Open	0	NA	NA	NA	NA	NA	NA
79310932	Initiative 5%	2019	12/26/19	13	Female	0	0	0	0	0	0	NA	NA	3	3	Mondul Kiri	>1 year (local)	Every day	No overnight	1	1	1 2 3	1	1	1	0	0	0	0	0	0	0	0	0	0	0	1	1	0	0	NA	Open	0	NA	NA	NA	NA	NA	NA
79310944	Initiative 5%	2019	12/27/19	13	Male	0	0	0	0	0	0	NA	NA	3	1 3	Mondul Kiri	>1 year (local)	Every week	1 overnight	1	1	1 2 3	1	1	1	0	0	0	0	0	0	0	0	0	0	0	1	1	0	0	NA	Open	0	NA	NA	NA	NA	NA	NA
79310947	Initiative 5%	2019	12/24/19	32	Male	0	0	0	0	0	0	NA	NA	4	4	Ratanak Kiri	<6 months (mobile)	Every month	1 overnight	2	1	1	1	0	0	0	0	0	0	0	0	0	0	0	0	0	1	1	0	0	NA	Open	1	Yes, <1 month ago	1	2 3	0	1	1
79310988	Initiative 5%	2019	12/24/19	23	Male	0	0	0	0	0	0	NA	NA	4	4	Ratanak Kiri	<6 months (mobile)	Every month	1 overnight	2	1	1	1	0	0	0	0	0	0	0	0	0	0	0	0	0	1	1	0	0	NA	Open	1	Yes, <1 year ago	1	2 3	0	1	1
79311013	Initiative 5%	2019	12/25/19	46	Male	0	0	0	0	0	0	NA	NA	8	8	Mondul Kiri	<6 months (mobile)	Every week	2 nights to 1 week	10	6	1	1	0	0	0	0	0	0	0	0	0	0	0	0	0	1	1	0	0	NA	Open	1	Never	1	1 3 5 4	1	0	1
79311055	Initiative 5%	2019	12/24/19	26	Male	0	0	0	0	0	0	NA	NA	6	6	Mondul Kiri	<6 months (mobile)	Every month	2 nights to 1 week	5	5	1	1	0	0	0	0	0	0	0	0	0	0	0	0	0	0	1	0	0	NA	Open	1	Yes, >1 year ago	1	2	0	1	0
79311080	Initiative 5%	2019	12/26/19	20	Male	0	1	0	0	0	0	NA	NA	11	3 6 7	Kratie	<6 months (mobile)	Every week	2 weeks to 1 month	11	11	2	0	1	0	0	0	0	0	0	0	0	0	0	0	0	1	1	0	0	NA	Open	0	NA	NA	NA	NA	NA	NA
79311084	Initiative 5%	2019	12/26/19	48	Male	0	0	0	0	0	0	NA	NA	11	3 6 7	Kratie	<6 months (mobile)	Every day	No overnight	11	11	2	0	1	0	0	0	0	0	0	0	0	0	0	0	0	1	1	0	0	NA	Open	0	NA	NA	NA	NA	NA	NA
79311102	Initiative 5%	2019	12/25/19	50	Male	0	1	0	0	0	0	NA	NA	8	8	Mondul Kiri	<6 months (mobile)	Every week	2 nights to 1 week	6	1	1	1	0	0	0	0	0	0	0	0	0	0	0	0	0	1	1	0	0	NA	Open	1	Yes, >1 year ago	1	1 3 4 5	1	0	1
79311109	Initiative 5%	2019	12/27/19	13	Male	0	1	0	0	0	0	NA	NA	11	3 7 8 11	Mondul Kiri	<6 months (mobile)	Every day	1 overnight	5	4	2 9	0	1	0	0	0	1	0	0	0	0	0	0	0	0	1	1	0	0	NA	Open	1	Yes, <1 month ago	1	3 1 5	1	0	1
79341692	Initiative 5%	2019	12/26/19	35	Male	NA	NA	NA	NA	NA	0	NA	NA	18	14 15 18	Kratie	<6 months (mobile)	A few times/year	No overnight	1	1	3	0	0	1	0	0	0	0	0	0	0	0	0	0	0	1	1	0	0	NA	Open	0	NA	NA	NA	NA	NA	NA
79342354	Initiative 5%	2019	12/24/19	12	Male	1	1	0	0	0	0	NA	NA	18	18	Kratie	<6 months (mobile)	Every week	2 weeks to 1 month	1	1	2 3	0	1	1	0	0	0	0	0	0	0	0	0	0	1	1	1	0	0	NA	Enclosed	0	NA	NA	NA	NA	NA	NA
79376408	Initiative 5%	2019	12/24/19	20	Female	0	1	0	0	0	0	NA	NA	18	18	Kratie	<6 months (mobile)	Every week	1 overnight	1	1	2	0	1	0	0	0	0	0	0	0	0	0	0	0	1	1	1	0	0	NA	Open	0	NA	NA	NA	NA	NA	NA
79377451	Initiative 5%	2019	12/25/19	36	Male	0	0	0	0	0	0	NA	NA	16	16	Kratie	<6 months (mobile)	Every week	2 nights to 1 week	2	5	3	0	0	1	0	0	0	0	0	0	0	0	0	0	0	1	1	0	0	NA	Enclosed	1	Yes, <1 month ago	1	1 2	1	1	0
79381715	Initiative 5%	2019	12/19/19	21	Male	0	0	0	0	0	0	NA	NA	18	14 15 16 18	Kratie	<6 months (mobile)	Every day	No overnight	1	1	4	0	0	0	1	0	0	0	0	0	0	0	0	0	1	1	1	0	0	NA	Open	0	NA	NA	NA	NA	NA	NA
79383524	Initiative 5%	2019	12/25/19	20	Female	0	0	0	0	0	0	NA	NA	16	16	Kratie	<6 months (mobile)	Every week	2 nights to 1 week	2	5	3	0	0	1	0	0	0	0	0	0	0	0	0	0	0	1	1	0	0	NA	Open	1	Yes, <1 month ago	1	1 2	1	1	0
79383567	Initiative 5%	2019	12/25/19	11	Male	0	0	0	0	0	0	NA	NA	16	16	Kratie	<6 months (mobile)	Every week	2 nights to 1 week	2	2	3	0	0	1	0	0	0	0	0	0	0	0	0	0	0	1	1	0	0	NA	Open	1	Never	1	1 2	1	1	0
79383617	Initiative 5%	2019	12/25/19	30	Male	0	0	0	0	0	0	NA	NA	16	16	Kratie	<6 months (mobile)	Every day	2 nights to 1 week	2	5	3	0	0	1	0	0	0	0	0	0	0	0	0	0	0	1	1	0	0	NA	Open	1	Yes, <1 month ago	1	1 2	1	1	0
79383897	Initiative 5%	2019	12/26/19	30	Female	0	0	0	0	0	0	NA	NA	16	16	Kratie	<6 months (mobile)	Every week	2 nights to 1 week	2	5	3	0	0	1	0	0	0	0	0	0	0	0	0	0	0	1	1	0	0	NA	Open	1	Yes, <1 month ago	1	1 2	1	1	0
79781073	Initiative 5%	2019	12/31/19	25	Male	1	0	0	0	0	0	NA	NA	33	33	Kratie	<6 months (mobile)	Every month	2 nights to 1 week	2	3	1	1	0	0	0	0	0	0	0	0	0	0	0	0	0	1	0	0	0	NA	Open	1	Yes, >1 year ago	1	1	1	0	0
79781080	Initiative 5%	2019	12/31/19	20	Male	0	0	0	0	0	0	NA	NA	33	33	Kratie	<6 months (mobile)	Every week	2 nights to 1 week	2	3	1	1	0	0	0	0	0	0	0	0	0	0	0	0	0	1	0	0	0	NA	Open	0	NA	NA	NA	NA	NA	NA
79781085	Initiative 5%	2019	12/31/19	23	Male	1	1	0	0	0	0	NA	NA	33	33	Kratie	<6 months (mobile)	Every week	2 nights to 1 week	2	3	1	1	0	0	0	0	0	0	0	0	0	0	0	0	0	0	1	0	0	NA	Open	0	NA	NA	NA	NA	NA	NA
79781090	Initiative 5%	2019	12/31/19	25	Male	1	0	0	0	0	0	NA	NA	33	33	Kratie	<6 months (mobile)	Every week	2 nights to 1 week	2	3	1	1	0	0	0	0	0	0	0	0	0	0	0	0	0	0	1	0	0	NA	Open	0	NA	NA	NA	NA	NA	NA
79781093	Initiative 5%	2019	12/31/19	18	Male	1	1	0	0	0	0	NA	NA	33	33	Kratie	<6 months (mobile)	Every month	1 overnight	1	1	1	1	0	0	0	0	0	0	0	0	0	0	0	0	0	0	0	1	0	NA	Open	0	NA	NA	NA	NA	NA	NA
79781107	Initiative 5%	2019	12/31/19	35	Male	1	0	0	0	0	0	NA	NA	33	33	Kratie	<6 months (mobile)	Every week	2 nights to 1 week	2	3	1	1	0	0	0	0	0	0	0	0	0	0	0	0	0	0	1	0	0	NA	Open	1	Yes, >1 year ago	1	1	1	0	0
79781110	Initiative 5%	2019	12/31/19	19	Male	0	0	0	0	0	0	NA	NA	33	33	Kratie	<6 months (mobile)	Every month	2 nights to 1 week	2	3	1	1	0	0	0	0	0	0	0	0	0	0	0	0	0	0	1	0	0	NA	Open	1	Yes, >1 year ago	1	1 2	1	1	0
79781120	Initiative 5%	2019	12/31/19	24	Male	0	0	0	0	0	0	NA	NA	33	33	Kratie	<6 months (mobile)	Every month	2 nights to 1 week	2	3	1	1	0	0	0	0	0	0	0	0	0	0	0	0	0	0	1	0	0	NA	Open	0	NA	NA	NA	NA	NA	NA
79784243	Initiative 5%	2019	12/30/19	37	Male	0	1	0	0	0	1	35	NA	4	4	Kratie	6 months to 1 year (migrant)	A few times/year	>1 week	2	4	1	1	0	0	0	0	0	0	0	0	0	0	0	0	0	1	1	0	0	NA	Open	1	Yes, <1 month ago	1	2 3	0	1	1
79789179	Initiative 5%	2019	12/31/19	36	Male	0	1	0	0	0	1	35.5	NA	27	24 25 27 28	Kratie	>1 year (local)	Every week	2 nights to 1 week	5	2	1 3 4	1	0	1	1	0	0	0	0	0	0	0	0	0	0	1	1	0	0	NA	Enclosed	1	Yes, <1 year ago	1	1 2 3	1	1	1
79798866	Initiative 5%	2019	12/31/19	50	Male	0	0	0	0	0	0	NA	NA	31	31	Mondul Kiri	>1 year (local)	Every week	1 overnight	3	1	3	0	0	1	0	0	0	0	0	0	0	0	0	0	0	1	1	0	0	NA	Open	0	NA	NA	NA	NA	NA	NA
79798869	Initiative 5%	2019	12/31/19	39	Male	0	0	0	0	0	0	NA	NA	31	31	Mondul Kiri	>1 year (local)	Every month	1 overnight	3	1	1	1	0	0	0	0	0	0	0	0	0	0	0	0	0	1	1	0	0	NA	Open	0	NA	NA	NA	NA	NA	NA
79800278	Initiative 5%	2019	12/26/19	25	Male	0	0	0	0	0	0	NA	NA	8	8	Mondul Kiri	<6 months (mobile)	A few times/year	2 nights to 1 week	8	7	1	1	0	0	0	0	0	0	0	0	0	0	0	0	0	1	1	0	0	NA	Open	1	Yes, <1 year ago	1	1 3 4 5	1	0	1
79800451	Initiative 5%	2019	12/30/19	22	Male	0	0	0	0	0	0	NA	NA	1	1	Mondul Kiri	>1 year (local)	Every day	No overnight	1	1	1	1	0	0	0	0	0	0	0	0	0	0	0	0	0	1	1	0	0	NA	Open	1	Yes, >1 year ago	1	3 1 2	1	1	1
79804164	Initiative 5%	2019	12/31/19	20	Male	0	1	0	0	0	1	36.5	NA	23	23	Kratie	>1 year (local)	Every week	2 nights to 1 week	7	1	8	0	0	0	0	0	0	0	0	1	0	0	0	0	0	1	1	0	0	NA	Open	1	Yes, <1 month ago	1	1 2 3 4 5	1	1	1
79808099	Initiative 5%	2019	12/31/19	14	Male	0	1	0	0	0	1	35.6	NA	23	23	Kratie	<6 months (mobile)	Every week	No overnight	10	1	2	0	1	0	0	0	0	0	0	0	0	0	0	0	0	1	1	0	0	NA	Open	1	Yes, <1 month ago	1	1 2 3 4 5	1	1	1
79808386	Initiative 5%	2019	12/31/19	15	Female	0	0	0	0	0	1	35.5	NA	23	23	Kratie	<6 months (mobile)	Every day	No overnight	7	1	2	0	1	0	0	0	0	0	0	0	0	0	0	0	0	1	1	0	0	NA	Open	1	Yes, <1 month ago	1	1 2 3 4 5	1	1	1
79808733	Initiative 5%	2019	12/31/19	58	Male	0	0	0	0	0	1	36.5	NA	23	23	Kratie	>1 year (local)	Every week	>1 week	30	1	2	0	1	0	0	0	0	0	0	0	0	0	0	0	0	1	1	0	0	NA	Open	1	Yes, <1 month ago	1	1 2 3 4 5	1	1	1
79852837	Initiative 5%	2019	12/31/19	19	Male	0	1	0	0	0	0	NA	NA	26	26 30	Kratie	>1 year (local)	Every month	2 nights to 1 week	5	1	1 2 3	1	1	1	0	0	0	0	0	0	0	0	0	0	0	1	1	0	0	NA	Open	1	Yes, <1 month ago	0	NA	NA	NA	NA
79852858	Initiative 5%	2019	12/31/19	20	Male	0	0	0	0	0	0	NA	NA	26	26	Kratie	>1 year (local)	Every month	2 nights to 1 week	5	1	1 2 3	1	1	1	0	0	0	0	0	0	0	0	0	0	0	1	1	0	0	NA	Open	1	Yes, >1 year ago	1	1 2 3	1	1	1
79852871	Initiative 5%	2019	12/31/19	13	Male	0	1	0	0	0	0	NA	NA	22	22	Kratie	>1 year (local)	Every week	2 nights to 1 week	7	1	1	1	0	0	0	0	0	0	0	0	0	0	0	0	0	1	1	0	0	NA	Open	1	Yes, <1 month ago	1	1 2 3	1	1	1
79852884	Initiative 5%	2019	12/31/19	27	Male	0	1	0	0	0	0	NA	NA	22	22	Kratie	>1 year (local)	A few times/year	2 nights to 1 week	7	1	1	1	0	0	0	0	0	0	0	0	0	0	0	0	0	1	1	0	0	NA	Open	1	Yes, <1 month ago	1	1 2 3	1	1	1
79852918	Initiative 5%	2019	12/31/19	14	Male	0	1	0	0	0	0	NA	NA	22	22	Kratie	>1 year (local)	A few times/year	2 nights to 1 week	7	1	1	1	0	0	0	0	0	0	0	0	0	0	0	0	0	1	1	0	0	NA	Open	1	Yes, <1 month ago	1	1 2	1	1	0
79853271	Initiative 5%	2019	12/29/19	35	Male	0	0	0	0	0	0	NA	NA	17	17	Mondul Kiri	<6 months (mobile)	A few times/year	>1 week	14	6	9	0	0	0	0	0	1	0	0	0	0	0	0	0	0	1	1	0	0	NA	Open	1	Yes, >1 year ago	1	1 2 3 5	1	1	1
79853277	Initiative 5%	2019	12/29/19	57	Female	0	0	0	0	0	0	NA	NA	17	17	Mondul Kiri	<6 months (mobile)	A few times/year	>1 week	17	6	9	0	0	0	0	0	1	0	0	0	0	0	0	0	0	1	1	0	0	NA	Open	0	NA	NA	NA	NA	NA	NA
79853280	Initiative 5%	2019	12/29/19	19	Male	0	0	0	0	0	0	NA	NA	17	17	Mondul Kiri	<6 months (mobile)	A few times/year	>1 week	14	6	9	0	0	0	0	0	1	0	0	0	0	0	0	0	0	1	1	0	0	NA	Open	1	Yes, <1 year ago	1	1 2 3 5	1	1	1
79853282	Initiative 5%	2019	12/29/19	69	Male	0	0	0	0	0	0	NA	NA	17	17	Mondul Kiri	6 months to 1 year (migrant)	A few times/year	>1 week	14	6	9	0	0	0	0	0	1	0	0	0	0	0	0	0	0	1	1	0	0	NA	Open	0	NA	NA	NA	NA	NA	NA
79853285	Initiative 5%	2019	12/31/19	42	Male	0	0	0	0	0	0	NA	NA	17	17	Mondul Kiri	<6 months (mobile)	A few times/year	>1 week	14	8	9	0	0	0	0	0	1	0	0	0	0	0	0	0	0	1	1	0	0	NA	Open	0	NA	NA	NA	NA	NA	NA
79853288	Initiative 5%	2019	12/31/19	27	Male	0	0	0	0	0	0	NA	NA	17	17	Mondul Kiri	<6 months (mobile)	A few times/year	2 nights to 1 week	3	2	9	0	0	0	0	0	1	0	0	0	0	0	0	0	0	1	1	0	0	NA	Open	1	Yes, <1 year ago	1	1 2 3 5	1	1	1
64586335	RAI2-MC	2019	7/28/19	25	Male	0	0	0	0	0	1	37	0	19	19	NA	<6 months (mobile)	A few times/year	2 nights to 1 week	1	3	1	1	0	0	0	0	0	0	0	0	0	0	0	0	0	1	1	0	0	NA	NA	1	Yes, <1 month ago	1	1 3 5	1	0	1
64601889	RAI2-MC	2019	8/7/19	19	Male	0	0	0	0	0	0	NA	0	10	1 2 3	NA	>1 year (local)	Every week	2 nights to 1 week	5	1	1	1	0	0	0	0	0	0	0	0	0	0	0	0	0	1	1	0	0	NA	NA	1	Yes, >1 year ago	1	1 3	1	0	1
64601931	RAI2-MC	2019	8/7/19	16	Male	0	0	0	0	0	0	NA	0	10	1 2 3	NA	>1 year (local)	Every week	2 nights to 1 week	5	1	1	1	0	0	0	0	0	0	0	0	0	0	0	0	0	1	1	0	0	NA	NA	1	Never	1	1 3	1	0	1
64601953	RAI2-MC	2019	8/7/19	34	Male	0	0	0	0	0	0	NA	0	10	3 4 5	NA	>1 year (local)	Every month	2 nights to 1 week	5	1	1	1	0	0	0	0	0	0	0	0	0	0	0	0	0	1	1	0	0	NA	NA	1	Never	1	1 3	1	0	1
64601987	RAI2-MC	2019	8/7/19	18	Male	0	0	0	0	0	0	NA	0	10	10 11 12	NA	>1 year (local)	Every month	2 nights to 1 week	5	1	1	1	0	0	0	0	0	0	0	0	0	0	0	0	0	1	1	0	0	NA	NA	1	Never	1	1 3 5	1	0	1
64602202	RAI2-MC	2019	8/8/19	30	Male	0	0	0	0	0	1	37	0	16	1	NA	>1 year (local)	Every week	1 week to 2 weeks	3	5	1	1	0	0	0	0	0	0	0	0	0	0	0	0	0	1	1	0	0	NA	NA	1	Never	1	1 2 3	1	1	1
64602216	RAI2-MC	2019	8/9/19	20	Male	0	0	0	0	0	1	37	0	16	1	NA	>1 year (local)	Every week	1 week to 2 weeks	3	5	1	1	0	0	0	0	0	0	0	0	0	0	0	0	0	1	1	0	0	NA	NA	1	Yes, <1 year ago	1	2 3 4 5	0	1	1
64602265	RAI2-MC	2019	8/9/19	30	Male	0	0	0	0	0	1	37	0	16	1 2	NA	<6 months (mobile)	Every day	2 nights to 1 week	7	2	1 3	1	0	1	0	0	0	0	0	0	0	0	0	0	0	1	1	0	0	NA	NA	1	Yes, <1 year ago	1	2 3 4 5	0	1	1
64602291	RAI2-MC	2019	8/10/19	23	Male	0	0	0	0	0	1	37	0	16	1 2	NA	<6 months (mobile)	Every week	1 week to 2 weeks	7	2	1 3	1	0	1	0	0	0	0	0	0	0	0	0	0	0	1	1	0	0	NA	NA	1	Yes, >1 year ago	1	2 3 4	0	1	1
64602337	RAI2-MC	2019	8/10/19	28	Male	0	0	0	0	0	1	38	0	16	1	NA	>1 year (local)	Every month	2 nights to 1 week	2	1	1	1	0	0	0	0	0	0	0	0	0	0	0	0	0	1	1	0	0	NA	NA	1	Yes, <1 year ago	1	1 3	1	0	1
64602375	RAI2-MC	2019	8/10/19	23	Male	0	0	0	0	0	1	37	0	16	1	NA	>1 year (local)	Every day	2 weeks to 1 month	5	1	1 3 4	1	0	1	1	0	0	0	0	0	0	0	0	0	0	1	1	0	0	NA	NA	1	Yes, <1 month ago	1	2 3 4	0	1	1
64602409	RAI2-MC	2019	8/10/19	31	Male	0	0	0	0	0	1	37	0	16	1	NA	>1 year (local)	<1 time/year	2 weeks to 1 month	5	1	1 4	1	0	0	1	0	0	0	0	0	0	0	0	0	0	1	1	0	0	NA	NA	1	Yes, <1 year ago	1	1 2 3 4	1	1	1
64602429	RAI2-MC	2019	8/8/19	24	Male	0	0	0	0	0	0	NA	0	21	21	NA	>1 year (local)	Every month	2 nights to 1 week	7	7	1 2	1	1	0	0	0	0	0	0	0	1	0	0	0	0	1	1	0	0	NA	NA	1	Never	1	1 3 5	1	0	1
64602613	RAI2-MC	2019	8/10/19	31	Male	0	1	0	0	0	1	37	0	16	1	NA	6 months to 1 year (migrant)	Every day	1 week to 2 weeks	5	1	1 4	1	0	0	1	0	0	0	0	0	0	0	0	0	0	1	1	0	0	NA	NA	1	Yes, <1 year ago	1	2 3 4	0	1	1
64602666	RAI2-MC	2019	8/7/19	20	Male	0	0	0	0	0	1	37	0	12	12	NA	<6 months (mobile)	Every month	2 nights to 1 week	8	5	4	0	0	0	1	0	0	0	0	0	0	0	0	0	0	1	0	0	0	NA	NA	1	Never	1	1 3 5	1	0	1
64602699	RAI2-MC	2019	8/7/19	25	Male	0	0	0	0	0	0	NA	0	12	12	NA	<6 months (mobile)	A few times/year	2 nights to 1 week	8	5	3 4	0	0	1	1	0	0	0	0	0	0	0	0	0	0	1	0	0	0	NA	NA	1	Yes, >1 year ago	1	1 3	1	0	1
64602720	RAI2-MC	2019	8/7/19	34	Male	0	0	0	0	0	1	37	0	12	12	Stung Treng	6 months to 1 year (migrant)	Every month	2 nights to 1 week	5	8	3 4	0	0	1	1	0	0	0	0	0	0	0	0	0	0	1	0	0	0	NA	NA	1	Yes, <1 year ago	1	1 3	1	0	1
64602744	RAI2-MC	2019	8/7/19	20	Male	0	1	0	0	0	1	37	0	12	12	Stung Treng	6 months to 1 year (migrant)	Every month	2 nights to 1 week	8	8	4	0	0	0	1	0	0	0	0	0	0	0	0	0	0	1	0	0	0	NA	NA	1	Yes, >1 year ago	1	1 3	1	0	1
64602770	RAI2-MC	2019	8/7/19	23	Male	0	0	0	0	0	0	NA	0	12	12	Stung Treng	>1 year (local)	Every month	2 nights to 1 week	8	6	4	0	0	0	1	0	0	0	0	0	0	0	0	0	0	1	0	0	0	NA	NA	1	Yes, <1 year ago	1	1 3	1	0	1
64602792	RAI2-MC	2019	8/7/19	31	Male	0	0	0	0	0	0	NA	0	12	12	NA	>1 year (local)	A few times/year	2 nights to 1 week	8	7	3	0	0	1	0	0	0	0	0	0	0	0	0	0	0	1	0	0	0	NA	NA	1	Yes, <1 year ago	1	1 3	1	0	1
64602807	RAI2-MC	2019	8/7/19	26	Male	0	0	0	0	0	0	NA	0	12	12	NA	>1 year (local)	Every month	2 nights to 1 week	8	7	4	0	0	0	1	0	0	0	0	0	0	0	0	0	0	1	0	0	0	NA	NA	1	Yes, >1 year ago	1	1 3	1	0	1
64602884	RAI2-MC	2019	8/8/19	18	Female	0	0	0	0	0	0	NA	0	21	21	NA	>1 year (local)	Every month	1 week to 2 weeks	6	4	1 5	1	0	0	0	1	0	0	0	0	1	0	0	0	0	0	0	0	0	NA	NA	1	Yes, >1 year ago	1	1 3 5	1	0	1
64603328	RAI2-MC	2019	8/7/19	38	Male	0	0	0	0	0	1	38	0	14	1	NA	>1 year (local)	A few times/year	2 nights to 1 week	7	7	1	1	0	0	0	0	0	0	0	0	0	0	0	0	0	1	1	0	0	NA	NA	1	Yes, >1 year ago	1	1 5	1	0	0
64603383	RAI2-MC	2019	8/7/19	15	Male	0	0	0	0	0	0	NA	0	14	1	NA	>1 year (local)	A few times/year	2 nights to 1 week	7	7	1	1	0	0	0	0	0	0	0	0	0	0	0	0	0	1	1	0	0	NA	NA	1	Yes, >1 year ago	0	NA	NA	NA	NA
64603399	RAI2-MC	2019	8/8/19	28	Male	0	0	0	0	0	0	NA	0	14	1	NA	>1 year (local)	Every week	No overnight	1	1	1	1	0	0	0	0	0	0	0	0	0	0	0	0	0	1	1	0	0	NA	NA	1	Never	0	NA	NA	NA	NA
64603483	RAI2-MC	2019	8/8/19	36	Male	1	0	0	0	0	0	NA	0	14	1	Stung Treng	>1 year (local)	Every week	No overnight	1	1	1 5	1	0	0	0	1	0	0	0	0	0	0	0	1	0	0	0	0	0	NA	NA	1	Never	1	1 3	1	0	1
64603516	RAI2-MC	2019	8/10/19	31	Female	0	0	0	0	0	1	38	P. vivax	14	1	Stung Treng	>1 year (local)	Every week	No overnight	1	1	5	0	0	0	0	1	0	0	0	0	0	0	0	1	0	0	0	0	0	NA	NA	1	Yes, >1 year ago	1	1 3 5	1	0	1
64603548	RAI2-MC	2019	8/10/19	18	Female	0	0	0	0	0	0	NA	0	14	1	NA	>1 year (local)	Every month	No overnight	1	1	5	0	0	0	0	1	0	0	0	0	1	0	0	0	0	0	0	0	0	NA	NA	0	NA	NA	NA	NA	NA	NA
64604559	RAI2-MC	2019	8/8/19	31	Male	0	0	0	0	0	0	NA	0	1	1	Stung Treng	>1 year (local)	Every week	2 nights to 1 week	5	1	1 4	1	0	0	1	0	0	0	0	0	0	0	0	0	0	1	1	0	0	NA	NA	1	Yes, <1 month ago	1	1 4	1	0	0
64604592	RAI2-MC	2019	8/8/19	29	Male	0	1	0	0	0	0	NA	0	1	1	Stung Treng	>1 year (local)	Every week	2 nights to 1 week	3	4	1 4	1	0	0	1	0	0	0	0	0	0	0	0	0	0	1	1	0	0	NA	NA	1	Yes, <1 year ago	1	1 3 5	1	0	1
64606252	RAI2-MC	2019	8/10/19	38	Male	0	0	0	0	0	0	NA	0	8	3	NA	>1 year (local)	Every month	1 week to 2 weeks	7	5	1 9	1	0	0	0	0	1	0	0	0	0	0	0	0	0	1	1	0	0	NA	NA	1	Yes, >1 year ago	1	1 5	1	0	0
64606827	RAI2-MC	2019	7/30/19	36	Male	0	0	0	0	0	0	NA	0	5	5 6 7	NA	>1 year (local)	Every month	2 nights to 1 week	6	2	1	1	0	0	0	0	0	0	0	0	0	0	0	0	0	1	1	1	0	NA	NA	1	Yes, >1 year ago	1	1 3 5	1	0	1
64606853	RAI2-MC	2019	8/10/19	32	Male	0	0	0	0	0	0	NA	0	5	5 6 7	NA	>1 year (local)	Every month	2 nights to 1 week	6	2	1	1	0	0	0	0	0	0	0	0	0	0	0	0	0	1	1	1	0	NA	NA	1	Yes, <1 year ago	1	1 3 5	1	0	1
64606870	RAI2-MC	2019	8/10/19	19	Male	0	0	0	0	0	0	NA	0	5	5 7	NA	>1 year (local)	Every month	2 weeks to 1 month	25	15	1	1	0	0	0	0	0	0	0	0	1	0	0	0	0	1	1	0	0	NA	NA	1	Never	0	NA	NA	NA	NA
64606975	RAI2-MC	2019	8/8/19	32	Male	0	0	0	0	0	0	NA	0	1	1	Stung Treng	>1 year (local)	Every month	1 overnight	1	1	1 3	1	0	1	0	0	0	0	0	0	0	0	0	0	0	1	1	0	0	NA	NA	1	Yes, >1 year ago	1	1 3	1	0	1
64607027	RAI2-MC	2019	8/8/19	21	Male	0	0	0	0	0	0	NA	0	1	1	Stung Treng	>1 year (local)	Every month	1 week to 2 weeks	1	1	3	0	0	1	0	0	0	0	0	0	0	0	0	0	0	1	1	0	0	NA	NA	1	Yes, <1 year ago	1	1 2	1	1	0
64607070	RAI2-MC	2019	8/8/19	35	Male	0	0	0	0	0	0	NA	0	1	1	Stung Treng	>1 year (local)	Every month	2 nights to 1 week	5	4	1 4	1	0	0	1	0	0	0	0	0	0	0	0	0	0	1	1	0	0	NA	NA	1	Yes, >1 year ago	1	1 3 5	1	0	1
64607116	RAI2-MC	2019	8/9/19	30	Male	0	0	0	0	0	0	NA	0	1	1	Stung Treng	>1 year (local)	Every month	1 overnight	3	3	1 4	1	0	0	1	0	0	0	0	0	0	0	0	0	0	1	1	0	0	NA	NA	0	NA	NA	NA	NA	NA	NA
64607172	RAI2-MC	2019	8/9/19	20	Male	0	0	0	0	0	0	NA	0	1	1	Stung Treng	>1 year (local)	Every day	1 overnight	5	3	1 3 4	1	0	1	1	0	0	0	0	0	0	0	0	0	0	1	1	0	0	NA	NA	0	NA	NA	NA	NA	NA	NA
64607230	RAI2-MC	2019	8/10/19	51	Male	0	0	0	0	0	0	NA	0	1	1	Stung Treng	>1 year (local)	Every week	2 nights to 1 week	5	2	1 3 4	1	0	1	1	0	0	0	0	0	0	0	0	0	0	1	1	0	0	NA	NA	0	NA	NA	NA	NA	NA	NA
64607550	RAI2-MC	2019	8/7/19	34	Male	0	0	0	0	0	0	NA	0	7	5 7	NA	>1 year (local)	Every week	2 nights to 1 week	4	1	1	1	0	0	0	0	0	0	0	0	0	0	0	0	0	1	1	0	0	NA	NA	1	Yes, >1 year ago	1	1 3 5	1	0	1
64607586	RAI2-MC	2019	8/8/19	35	Male	0	0	0	0	0	0	NA	0	7	5 7	NA	>1 year (local)	Every week	2 nights to 1 week	7	1	1	1	0	0	0	0	0	0	0	0	0	0	0	0	0	1	1	1	0	NA	NA	1	Yes, >1 year ago	1	1 3 5	1	0	1
64607638	RAI2-MC	2019	8/9/19	57	Female	0	0	0	0	0	0	NA	0	7	7	NA	>1 year (local)	Every month	2 weeks to 1 month	35	27	1 9	1	0	0	0	0	1	0	0	0	1	0	0	0	1	0	1	0	0	NA	NA	1	Yes, >1 year ago	1	1 3 5	1	0	1
64607678	RAI2-MC	2019	8/9/19	33	Male	0	0	0	0	0	0	NA	0	7	7	NA	>1 year (local)	Every month	> 1 month	35	27	1 9	1	0	0	0	0	1	0	0	0	1	0	0	0	0	1	0	0	0	NA	NA	1	Yes, <1 month ago	1	1 3	1	0	1
64608234	RAI2-MC	2019	8/5/19	22	Male	0	0	0	0	0	0	NA	0	4	1	NA	<6 months (mobile)	A few times/year	1 week to 2 weeks	5	3	3	0	0	1	0	0	0	0	0	0	0	0	0	0	0	1	1	0	0	NA	NA	1	Yes, >1 year ago	1	1 3 5	1	0	1
64608423	RAI2-MC	2019	8/9/19	38	Male	0	0	0	0	0	1	37	0	4	1	NA	<6 months (mobile)	<1 time/year	1 week to 2 weeks	5	3	3	0	0	1	0	0	0	0	0	0	0	0	0	0	0	1	1	0	0	NA	NA	1	Yes, >1 year ago	1	1 3 5	1	0	1
64608488	RAI2-MC	2019	8/9/19	35	Male	0	0	0	0	0	1	36	0	4	1	NA	<6 months (mobile)	A few times/year	1 week to 2 weeks	5	3	3	0	0	1	0	0	0	0	0	0	0	0	0	0	0	1	1	0	0	NA	NA	1	Yes, >1 year ago	1	1 3 5	1	0	1
64608544	RAI2-MC	2019	8/9/19	30	Male	0	0	0	0	0	1	36	0	4	1	NA	<6 months (mobile)	<1 time/year	1 week to 2 weeks	5	3	3	0	0	1	0	0	0	0	0	0	0	0	0	0	0	1	1	0	0	NA	NA	1	Yes, >1 year ago	1	1 3 5	1	0	1
64608667	RAI2-MC	2019	8/9/19	30	Male	0	0	0	0	0	0	NA	0	4	1	NA	<6 months (mobile)	<1 time/year	1 week to 2 weeks	7	1	4	0	0	0	1	0	0	0	0	0	0	0	0	0	0	1	1	0	0	NA	NA	1	Yes, >1 year ago	1	1 3 5	1	0	1
64608692	RAI2-MC	2019	8/9/19	41	Male	0	0	0	0	0	0	NA	0	4	1	NA	<6 months (mobile)	<1 time/year	1 week to 2 weeks	7	1	4	0	0	0	1	0	0	0	0	0	0	0	0	0	0	1	1	0	0	NA	NA	1	Yes, >1 year ago	1	1 3 5	1	0	1
64609017	RAI2-MC	2019	8/11/19	32	Male	0	0	0	0	0	0	NA	0	6	1 2	Stung Treng	>1 year (local)	Every month	2 nights to 1 week	8	5	1 9	1	0	0	0	0	1	0	0	0	0	0	0	0	0	1	1	0	0	NA	NA	0	NA	NA	NA	NA	NA	NA
64609048	RAI2-MC	2019	8/11/19	28	Male	0	0	0	0	0	0	NA	0	6	1 2	Stung Treng	>1 year (local)	A few times/year	2 nights to 1 week	8	5	1	1	0	0	0	0	0	0	0	0	0	0	0	0	0	1	1	0	0	NA	NA	1	Never	1	1 3 5	1	0	1
64609075	RAI2-MC	2019	8/11/19	32	Male	0	0	0	0	0	0	NA	0	6	2	NA	>1 year (local)	Every month	1 week to 2 weeks	8	5	1 9	1	0	0	0	0	1	0	0	0	0	0	0	0	0	1	1	0	0	NA	NA	1	Never	1	1 3 5	1	0	1
64609453	RAI2-MC	2019	8/7/19	35	Male	0	0	0	0	0	0	NA	0	2	2	Stung Treng	<6 months (mobile)	Every week	2 nights to 1 week	2	2	1 4	1	0	0	1	0	0	0	0	0	0	0	0	0	0	1	0	0	0	NA	NA	1	Yes, <1 month ago	1	1 3 5	1	0	1
64609469	RAI2-MC	2019	8/7/19	25	Male	0	0	0	0	0	0	NA	0	2	2	NA	<6 months (mobile)	Every week	1 week to 2 weeks	2	1	1 4	1	0	0	1	0	0	0	0	0	0	0	0	0	0	1	1	0	0	NA	NA	1	Yes, >1 year ago	1	1 3 5	1	0	1
64609485	RAI2-MC	2019	8/7/19	28	Male	0	0	0	0	0	0	NA	0	3	3	Stung Treng	>1 year (local)	A few times/year	1 week to 2 weeks	5	2	1 3 4	1	0	1	1	0	0	0	0	0	0	0	0	0	0	1	0	0	0	NA	NA	1	Yes, >1 year ago	1	1 3	1	0	1
64609493	RAI2-MC	2019	8/7/19	35	Male	0	0	0	0	0	0	NA	0	2	1	Stung Treng	<6 months (mobile)	Every week	2 nights to 1 week	7	1	1 4	1	0	0	1	0	0	0	0	0	0	0	0	0	0	1	1	0	0	NA	NA	1	Never	1	1 3 5	1	0	1
64609516	RAI2-MC	2019	8/7/19	41	Male	0	0	0	0	0	0	NA	0	3	3	Stung Treng	>1 year (local)	Every month	2 nights to 1 week	4	2	1 4	1	0	0	1	0	0	0	0	0	0	0	0	0	0	1	0	0	0	NA	NA	1	Yes, >1 year ago	1	1 5	1	0	0
64609524	RAI2-MC	2019	8/8/19	42	Male	0	0	0	0	0	1	36	0	2	1	NA	<6 months (mobile)	Every week	No overnight	1	1	1	1	0	0	0	0	0	0	0	0	0	0	0	0	0	1	1	0	0	NA	NA	1	Yes, >1 year ago	1	1 3 5	1	0	1
64609577	RAI2-MC	2019	8/7/19	18	Male	0	0	0	0	0	0	NA	0	3	3	Stung Treng	>1 year (local)	A few times/year	2 nights to 1 week	3	2	1 4	1	0	0	1	0	0	0	0	0	0	0	0	0	0	1	0	0	0	NA	NA	1	Yes, >1 year ago	1	1 5	1	0	0
64609612	RAI2-MC	2019	8/9/19	24	Male	0	0	0	0	0	0	NA	0	3	3	Stung Treng	>1 year (local)	Every month	2 nights to 1 week	6	2	1 4	1	0	0	1	0	0	0	0	0	0	0	0	0	0	1	1	0	0	NA	NA	1	Yes, <1 year ago	1	1 3 5	1	0	1
64609670	RAI2-MC	2019	8/9/19	18	Male	0	0	0	0	0	0	NA	0	3	3	Stung Treng	>1 year (local)	Every week	1 overnight	3	2	1 3 4	1	0	1	1	0	0	0	0	0	0	0	0	0	0	1	1	0	0	NA	NA	0	NA	NA	NA	NA	NA	NA
64635676	RAI2-MC	2019	8/8/19	36	Male	0	0	0	0	0	1	36	0	21	21	NA	>1 year (local)	Every week	1 week to 2 weeks	5	4	1 2 3	1	1	1	0	0	0	0	0	0	0	0	0	0	0	1	1	0	0	NA	NA	1	Yes, >1 year ago	1	1 3 5	1	0	1
64635678	RAI2-MC	2019	8/8/19	21	Male	0	0	0	0	0	0	NA	0	21	21	NA	>1 year (local)	Every month	2 nights to 1 week	6	5	1 2 3	1	1	1	0	0	0	0	0	0	0	0	0	0	0	1	1	0	0	NA	NA	1	Yes, >1 year ago	1	1 3 5	1	0	1
64635680	RAI2-MC	2019	8/8/19	48	Male	0	0	0	0	0	0	NA	0	21	20	NA	>1 year (local)	Every week	2 nights to 1 week	8	5	1 3	1	0	1	0	0	0	0	0	0	0	0	0	0	0	1	1	0	0	NA	NA	1	Yes, >1 year ago	1	1 3 5	1	0	1
64635682	RAI2-MC	2019	8/10/19	53	Female	1	0	0	0	0	0	NA	0	21	20 21	Stung Treng	>1 year (local)	Every month	2 weeks to 1 month	15	9	1	1	0	0	0	0	0	0	0	0	0	0	0	0	0	1	1	0	0	NA	NA	1	Never	1	1 3 5	1	0	1
64635686	RAI2-MC	2019	8/10/19	43	Male	0	0	0	0	0	0	NA	0	21	20 21	NA	>1 year (local)	Every month	2 weeks to 1 month	15	9	1	1	0	0	0	0	0	0	0	0	0	0	0	0	0	1	1	0	0	NA	NA	1	Never	1	1 3 5	1	0	1
65030307	RAI2-MC	2019	7/27/19	35	Male	0	0	0	0	0	1	37	0	17	17	NA	<6 months (mobile)	A few times/year	1 week to 2 weeks	5	4	1	1	0	0	0	0	0	0	0	0	0	0	0	0	0	1	1	0	0	NA	NA	1	Yes, <1 month ago	1	1 3 4	1	0	1
65032825	RAI2-MC	2019	8/17/19	24	Male	0	0	0	0	0	1	37	0	18	18	NA	<6 months (mobile)	A few times/year	1 week to 2 weeks	15	4	1	1	0	0	0	0	0	0	0	0	0	0	0	0	0	1	1	0	0	NA	NA	1	Yes, >1 year ago	1	1	1	0	0
65055196	RAI2-MC	2019	8/14/19	19	Male	0	0	0	0	0	0	NA	0	11	11	NA	>1 year (local)	Every week	1 week to 2 weeks	5	1	1	1	0	0	0	0	0	0	0	0	0	0	0	0	0	1	0	0	0	NA	NA	1	Yes, >1 year ago	1	1 3	1	0	1
65055267	RAI2-MC	2019	8/14/19	23	Male	0	0	0	0	0	0	NA	0	11	11	NA	>1 year (local)	Every week	2 nights to 1 week	6	1	1	1	0	0	0	0	0	0	0	0	0	0	0	0	0	1	0	0	0	NA	NA	1	Yes, >1 year ago	1	1 3 5	1	0	1
65055307	RAI2-MC	2019	8/11/19	40	Male	0	0	0	0	0	0	NA	0	4	1	NA	<6 months (mobile)	Every week	2 nights to 1 week	6	6	4	0	0	0	1	0	0	0	0	0	0	0	0	0	0	1	1	0	0	NA	NA	1	Yes, >1 year ago	1	1 3 5	1	0	1
65055352	RAI2-MC	2019	8/16/19	21	Male	0	0	0	0	0	0	NA	0	3	3	Stung Treng	>1 year (local)	Every month	1 overnight	4	1	1 3 4	1	0	1	1	0	0	0	0	0	0	0	0	0	0	1	1	0	0	NA	NA	1	Yes, >1 year ago	1	1 3 5	1	0	1
65055403	RAI2-MC	2019	8/14/19	16	Male	0	0	0	0	0	0	NA	0	11	11	NA	>1 year (local)	Every week	2 nights to 1 week	6	1	1	1	0	0	0	0	0	0	0	0	0	0	0	0	0	1	0	0	0	NA	NA	1	Yes, >1 year ago	1	1 3 5	1	0	1
65055492	RAI2-MC	2019	8/16/19	28	Male	0	0	0	0	0	1	37	0	4	1	NA	<6 months (mobile)	Every week	1 week to 2 weeks	6	6	4	0	0	0	1	0	0	0	0	0	0	0	0	0	0	1	1	0	0	NA	NA	1	Yes, >1 year ago	1	1 3 5	1	0	1
65055542	RAI2-MC	2019	8/14/19	50	Male	0	0	0	0	0	0	NA	0	11	11	NA	>1 year (local)	Every week	> 1 month	9	8	1	1	0	0	0	0	0	0	0	0	0	0	0	0	0	1	0	0	0	NA	NA	1	Yes, >1 year ago	1	1 3 5	1	0	1
65055587	RAI2-MC	2019	8/8/19	35	Male	0	0	0	0	0	0	NA	0	12	12	NA	<6 months (mobile)	A few times/year	2 nights to 1 week	8	7	1	1	0	0	0	0	0	0	0	0	0	0	0	0	0	1	0	0	0	NA	NA	1	Yes, >1 year ago	1	1 2 3	1	1	1
65055661	RAI2-MC	2019	8/16/19	20	Male	0	0	0	0	0	0	NA	0	4	1	NA	<6 months (mobile)	Every week	2 nights to 1 week	6	6	4	0	0	0	1	0	0	0	0	0	0	0	0	0	0	1	1	0	0	NA	NA	1	Yes, >1 year ago	1	1 3 5	1	0	1
65055663	RAI2-MC	2019	8/15/19	39	Male	0	1	0	0	0	1	37	0	12	12	NA	<6 months (mobile)	A few times/year	2 nights to 1 week	6	8	1	1	0	0	0	0	0	0	0	0	0	0	0	0	0	1	0	0	0	NA	NA	1	Never	1	1 3 5	1	0	1
65055665	RAI2-MC	2019	8/14/19	42	Male	0	0	0	0	0	1	36	0	11	11	NA	<6 months (mobile)	<1 time/year	2 nights to 1 week	4	1	1 8	1	0	0	0	0	0	0	0	1	0	0	0	0	0	1	1	0	0	NA	NA	1	Yes, >1 year ago	1	3 5	0	0	1
65055798	RAI2-MC	2019	8/16/19	30	Male	0	0	0	0	0	0	NA	0	11	11	NA	<6 months (mobile)	A few times/year	2 nights to 1 week	4	1	1	1	0	0	0	0	0	0	0	0	0	0	0	0	0	1	1	0	0	NA	NA	1	Never	1	3 5	0	0	1
65055811	RAI2-MC	2019	8/16/19	31	Male	0	0	0	0	0	0	NA	0	4	1	NA	<6 months (mobile)	Every week	2 nights to 1 week	6	6	4	0	0	0	1	0	0	0	0	0	0	0	0	0	0	1	1	0	0	NA	NA	1	Yes, >1 year ago	1	1 3 5	1	0	1
65056027	RAI2-MC	2019	8/15/19	29	Male	0	0	0	0	0	1	36	0	12	12	NA	<6 months (mobile)	A few times/year	2 nights to 1 week	6	8	1	1	0	0	0	0	0	0	0	0	0	0	0	0	0	1	0	0	0	NA	NA	1	Yes, >1 year ago	1	1 2 3 5	1	1	1
65056072	RAI2-MC	2019	8/10/19	31	Male	0	0	0	0	0	0	NA	0	1	1	Stung Treng	>1 year (local)	Every week	1 overnight	5	1	1 4	1	0	0	1	0	0	0	0	0	0	0	0	0	0	1	1	0	0	NA	NA	1	Yes, >1 year ago	0	NA	NA	NA	NA
65056090	RAI2-MC	2019	8/16/19	26	Male	1	0	0	0	0	1	36	0	11	11	NA	<6 months (mobile)	A few times/year	1 week to 2 weeks	6	2	1 3	1	0	1	0	0	0	0	0	0	0	0	0	0	0	1	0	0	0	NA	NA	1	Yes, >1 year ago	1	2 3 5	0	1	1
65056314	RAI2-MC	2019	8/15/19	25	Male	0	0	0	0	0	0	NA	0	1	1	Stung Treng	>1 year (local)	Every week	2 nights to 1 week	3	1	1 4	1	0	0	1	0	0	0	0	0	0	0	0	0	0	1	1	0	0	NA	NA	1	Yes, >1 year ago	0	NA	NA	NA	NA
65056315	RAI2-MC	2019	8/16/19	40	Male	0	0	0	0	0	1	37	0	11	11	NA	<6 months (mobile)	A few times/year	2 nights to 1 week	10	6	1 3	1	0	1	0	0	0	0	0	0	0	0	0	0	0	1	0	0	0	NA	NA	1	Yes, >1 year ago	1	1 3 4	1	0	1
65056507	RAI2-MC	2019	8/15/19	31	Male	0	0	0	0	0	0	NA	0	12	12	NA	<6 months (mobile)	A few times/year	2 nights to 1 week	8	7	1	1	0	0	0	0	0	0	0	0	0	0	0	0	0	1	0	0	0	NA	NA	1	Yes, >1 year ago	1	1 2 3	1	1	1
65056510	RAI2-MC	2019	8/15/19	38	Male	0	0	0	0	0	0	NA	0	9	9 12	NA	>1 year (local)	Every week	2 nights to 1 week	10	2	1	1	0	0	0	0	0	0	0	0	0	0	0	0	0	1	1	0	0	NA	NA	1	Never	1	1 2 3 5	1	1	1
65056625	RAI2-MC	2019	8/15/19	35	Male	0	0	0	0	0	0	NA	0	10	9 12	Stung Treng	>1 year (local)	Every week	2 nights to 1 week	10	2	3	0	0	1	0	0	0	0	0	0	0	0	0	0	0	1	1	0	0	NA	NA	1	Yes, >1 year ago	1	2 3	0	1	1
65056868	RAI2-MC	2019	8/15/19	36	Male	0	1	0	0	0	0	NA	0	12	12	NA	<6 months (mobile)	A few times/year	2 nights to 1 week	6	9	1	1	0	0	0	0	0	0	0	0	0	0	0	0	0	1	0	0	0	NA	NA	1	Yes, >1 year ago	1	1 3	1	0	1
65056903	RAI2-MC	2019	8/15/19	23	Male	0	0	0	0	0	0	NA	0	9	9 12	NA	>1 year (local)	Every month	2 nights to 1 week	10	2	3	0	0	1	0	0	0	0	0	0	0	0	0	0	0	1	1	0	0	NA	NA	1	Never	1	1 2 3	1	1	1
65057104	RAI2-MC	2019	8/15/19	32	Male	0	0	0	0	0	1	36	0	1	1	Stung Treng	>1 year (local)	Every week	1 overnight	4	1	1 4	1	0	0	1	0	0	0	0	0	0	0	0	0	0	1	1	0	0	NA	NA	1	Yes, >1 year ago	1	1 3 5	1	0	1
65057161	RAI2-MC	2019	8/15/19	31	Male	0	0	0	0	0	1	37	0	12	12	NA	<6 months (mobile)	A few times/year	2 nights to 1 week	9	6	1	1	0	0	0	0	0	0	0	0	0	0	0	0	0	1	0	0	0	NA	NA	1	Yes, >1 year ago	1	1 3	1	0	1
65057223	RAI2-MC	2019	8/15/19	26	Male	0	0	0	0	0	0	NA	0	10	9 12	NA	>1 year (local)	Every week	2 nights to 1 week	10	2	3	0	0	1	0	0	0	0	0	0	0	0	0	0	0	1	1	0	0	NA	NA	1	Yes, >1 year ago	1	1 3 5	1	0	1
65057376	RAI2-MC	2019	8/17/19	24	Male	0	0	0	0	0	0	NA	0	9	9	NA	>1 year (local)	A few times/year	2 nights to 1 week	5	2	1	1	0	0	0	0	0	0	0	0	0	0	0	0	0	1	1	0	0	NA	NA	0	NA	NA	NA	NA	NA	NA
65057575	RAI2-MC	2019	8/14/19	40	Male	0	0	0	0	0	0	NA	0	2	2	Stung Treng	>1 year (local)	Every week	2 nights to 1 week	7	5	1 4	1	0	0	1	0	0	0	0	0	0	0	0	0	0	1	1	0	0	NA	NA	1	Yes, >1 year ago	1	1 3 5	1	0	1
65057594	RAI2-MC	2019	8/15/19	19	Male	0	0	0	0	0	1	36	0	12	12	NA	<6 months (mobile)	A few times/year	2 nights to 1 week	8	9	1	1	0	0	0	0	0	0	0	0	0	0	0	0	0	1	0	0	0	NA	NA	1	Yes, >1 year ago	1	1 3	1	0	1
65057678	RAI2-MC	2019	8/15/19	15	Male	0	1	0	0	0	1	37	0	10	9 12	NA	>1 year (local)	Every week	2 nights to 1 week	10	2	3	0	0	1	0	0	0	0	0	0	0	0	0	0	0	1	1	0	0	NA	NA	1	Yes, >1 year ago	1	1 3 5	1	0	1
65057681	RAI2-MC	2019	8/16/19	26	Male	0	0	0	0	0	0	NA	0	8	2	NA	>1 year (local)	Every month	1 week to 2 weeks	8	3	1 9	1	0	0	0	0	1	0	0	0	0	0	0	0	1	0	0	0	0	NA	NA	1	Yes, >1 year ago	1	1 3	1	0	1
65057805	RAI2-MC	2019	8/17/19	24	Male	0	0	0	0	0	0	NA	0	9	9	NA	>1 year (local)	Every month	2 nights to 1 week	5	2	1	1	0	0	0	0	0	0	0	0	0	0	0	0	0	1	1	0	0	NA	NA	0	NA	NA	NA	NA	NA	NA
65057918	RAI2-MC	2019	8/15/19	22	Male	0	1	1	0	0	1	36	0	12	12	NA	<6 months (mobile)	<1 time/year	2 nights to 1 week	7	9	1	1	0	0	0	0	0	0	0	0	0	0	0	0	0	1	0	0	0	NA	NA	1	Yes, >1 year ago	1	1 3 5	1	0	1
65058005	RAI2-MC	2019	8/17/19	28	Male	0	0	0	0	0	0	NA	0	8	1	NA	>1 year (local)	Every week	1 overnight	1	1	9	0	0	0	0	0	1	0	0	0	0	0	0	0	0	0	0	1	0	NA	NA	1	Yes, >1 year ago	1	1 3 5	1	0	1
65058023	RAI2-MC	2019	8/16/19	39	Male	0	0	0	0	0	0	NA	0	10	10	NA	>1 year (local)	Every month	2 nights to 1 week	5	2	1	1	0	0	0	0	0	0	0	0	0	0	0	0	0	1	1	0	0	NA	NA	1	Never	1	1 3 5	1	0	1
65058233	RAI2-MC	2019	8/17/19	21	Male	0	0	0	0	0	0	NA	0	9	9	NA	>1 year (local)	Every month	2 nights to 1 week	5	2	1	1	0	0	0	0	0	0	0	0	0	0	0	0	0	1	1	0	0	NA	NA	0	NA	NA	NA	NA	NA	NA
65058240	RAI2-MC	2019	8/16/19	46	Male	0	0	0	0	0	0	NA	0	10	10	NA	>1 year (local)	Every month	2 nights to 1 week	5	2	1	1	0	0	0	0	0	0	0	0	0	0	0	0	0	1	1	0	0	NA	NA	1	Never	1	1 3 5	1	0	1
65058265	RAI2-MC	2019	8/15/19	21	Male	0	0	0	0	0	1	36	0	12	12	NA	<6 months (mobile)	A few times/year	2 nights to 1 week	8	9	1	1	0	0	0	0	0	0	0	0	0	0	0	0	0	1	0	0	0	NA	NA	1	Yes, >1 year ago	1	1 3 5	1	0	1
65058278	RAI2-MC	2019	8/14/19	25	Male	0	0	0	0	0	0	NA	0	2	2	Stung Treng	>1 year (local)	Every week	2 nights to 1 week	4	5	1 4	1	0	0	1	0	0	0	0	0	0	0	0	0	0	1	1	0	0	NA	NA	1	Yes, >1 year ago	1	1 3 5	1	0	1
65058590	RAI2-MC	2019	8/16/19	37	Male	0	0	0	0	0	0	NA	0	10	10	NA	>1 year (local)	Every month	2 nights to 1 week	5	2	1	1	0	0	0	0	0	0	0	0	0	0	0	0	0	1	1	0	0	NA	NA	1	Never	1	1 3 5	1	0	1
65058594	RAI2-MC	2019	8/15/19	44	Male	0	0	0	0	0	1	36	0	12	12	NA	<6 months (mobile)	Every week	2 nights to 1 week	9	7	1	1	0	0	0	0	0	0	0	0	0	0	0	0	0	1	0	0	0	NA	NA	1	Yes, >1 year ago	1	1 3 5	1	0	1
65058683	RAI2-MC	2019	8/17/19	23	Male	0	0	0	0	0	0	NA	0	9	9	NA	>1 year (local)	Every month	2 nights to 1 week	5	2	1	1	0	0	0	0	0	0	0	0	0	0	0	0	0	1	1	0	0	NA	NA	0	NA	NA	NA	NA	NA	NA
65058759	RAI2-MC	2019	8/14/19	42	Male	0	0	0	0	0	0	NA	0	2	2	Stung Treng	>1 year (local)	Every week	2 nights to 1 week	5	5	1 3 4	1	0	1	1	0	0	0	0	0	0	0	0	0	0	1	1	0	0	NA	NA	0	NA	NA	NA	NA	NA	NA
65058867	RAI2-MC	2019	8/16/19	31	Male	0	0	0	0	0	0	NA	0	7	2	NA	>1 year (local)	Every month	1 week to 2 weeks	15	8	9	0	0	0	0	0	1	0	0	0	0	0	0	0	0	0	1	1	0	NA	NA	1	Yes, >1 year ago	1	1 4 5	1	0	0
65058876	RAI2-MC	2019	8/17/19	20	Male	0	0	0	0	0	0	NA	0	9	9	NA	>1 year (local)	Every month	2 nights to 1 week	5	2	1	1	0	0	0	0	0	0	0	0	0	0	0	0	0	1	1	0	0	NA	NA	0	NA	NA	NA	NA	NA	NA
65058914	RAI2-MC	2019	8/14/19	19	Male	0	0	0	0	0	0	NA	0	2	1	Stung Treng	>1 year (local)	Every week	2 nights to 1 week	7	1	4	0	0	0	1	0	0	0	0	0	0	0	0	0	0	1	1	0	0	NA	NA	1	Never	1	1 3 5	1	0	1
65059045	RAI2-MC	2019	8/16/19	52	Female	0	0	0	0	0	0	NA	0	7	1	NA	>1 year (local)	Every month	1 week to 2 weeks	30	5	9	0	0	0	0	0	1	0	0	0	0	0	0	0	0	0	0	1	0	NA	NA	1	Yes, >1 year ago	1	1 3	1	0	1
65059071	RAI2-MC	2019	8/17/19	30	Male	0	0	0	0	0	0	NA	0	9	9	NA	>1 year (local)	Every month	2 nights to 1 week	5	2	1	1	0	0	0	0	0	0	0	0	0	0	0	0	0	1	1	0	0	NA	NA	1	Never	1	1 3 5	1	0	1
65059111	RAI2-MC	2019	8/14/19	25	Male	0	0	0	0	0	1	37	0	2	1	NA	<6 months (mobile)	Every week	1 week to 2 weeks	7	1	4	0	0	0	1	0	0	0	0	0	0	0	0	0	0	1	1	0	0	NA	NA	1	Yes, >1 year ago	1	1 3 5	1	0	1
65059251	RAI2-MC	2019	8/18/19	24	Male	0	1	0	0	0	0	NA	0	9	9 10	NA	>1 year (local)	A few times/year	2 nights to 1 week	5	1	1	1	0	0	0	0	0	0	0	0	0	0	0	0	0	1	1	0	0	NA	NA	1	Never	1	1 3 5	1	0	1
65059282	RAI2-MC	2019	8/14/19	20	Male	0	0	0	0	0	0	NA	0	2	1	NA	<6 months (mobile)	Every day	2 nights to 1 week	7	1	4	0	0	0	1	0	0	0	0	0	0	0	0	0	0	1	1	0	0	NA	NA	1	Yes, >1 year ago	1	1 3 5	1	0	1
65059346	RAI2-MC	2019	8/16/19	34	Female	0	0	0	0	0	0	NA	0	7	3	NA	>1 year (local)	A few times/year	1 week to 2 weeks	10	1	9	0	0	0	0	0	1	0	0	0	0	0	0	0	0	0	0	1	0	NA	NA	1	Yes, >1 year ago	1	1 3 5	1	0	1
65059494	RAI2-MC	2019	8/18/19	26	Male	0	0	0	0	0	0	NA	0	9	9 10	NA	>1 year (local)	A few times/year	2 nights to 1 week	5	1	1	1	0	0	0	0	0	0	0	0	0	0	0	0	0	1	1	0	0	NA	NA	1	Yes, >1 year ago	1	1 3 5	1	0	1
65059640	RAI2-MC	2019	8/18/19	30	Male	0	0	0	0	0	0	NA	0	9	9 10	Stung Treng	<6 months (mobile)	A few times/year	2 nights to 1 week	5	1	1	1	0	0	0	0	0	0	0	0	0	0	0	0	0	1	1	0	0	NA	NA	1	Yes, >1 year ago	1	1 3 5	1	0	1
65060206	RAI2-MC	2019	8/15/19	27	Male	0	1	0	0	0	0	NA	0	12	12	NA	<6 months (mobile)	Every week	2 weeks to 1 month	9	8	1	1	0	0	0	0	0	0	0	0	0	0	0	0	0	1	0	0	0	NA	NA	1	Yes, <1 year ago	1	1 3 5	1	0	1
65060441	RAI2-MC	2019	8/15/19	40	Male	0	0	0	0	0	0	NA	0	12	12	NA	<6 months (mobile)	A few times/year	2 nights to 1 week	9	8	1	1	0	0	0	0	0	0	0	0	0	0	0	0	0	1	0	0	0	NA	NA	1	Yes, >1 year ago	1	1 3 5	1	0	1
65060663	RAI2-MC	2019	8/15/19	55	Male	0	0	0	0	0	1	36	0	12	12	NA	<6 months (mobile)	A few times/year	2 nights to 1 week	9	8	1	1	0	0	0	0	0	0	0	0	0	0	0	0	0	1	0	0	0	NA	NA	1	Never	1	1 3 5	1	0	1
65061008	RAI2-MC	2019	8/15/19	33	Male	0	0	0	0	0	0	NA	0	12	12	NA	<6 months (mobile)	A few times/year	2 nights to 1 week	9	8	1	1	0	0	0	0	0	0	0	0	0	0	0	0	0	1	0	0	0	NA	NA	0	NA	NA	NA	NA	NA	NA
65061234	RAI2-MC	2019	8/15/19	45	Male	0	0	0	0	0	0	NA	0	12	12	NA	<6 months (mobile)	A few times/year	2 nights to 1 week	10	8	1 4	1	0	0	1	0	0	0	0	0	0	0	0	0	0	1	0	0	0	NA	NA	1	Yes, >1 year ago	1	1 3	1	0	1
65061460	RAI2-MC	2019	8/17/19	42	Male	0	0	0	0	0	0	NA	0	12	12	NA	<6 months (mobile)	Every week	2 nights to 1 week	9	8	1 4	1	0	0	1	0	0	0	0	0	0	0	0	0	0	1	0	0	0	NA	NA	1	Yes, >1 year ago	1	1 3	1	0	1
65061680	RAI2-MC	2019	8/16/19	49	Male	0	0	0	0	0	0	NA	0	2	1	NA	<6 months (mobile)	Every week	2 nights to 1 week	4	1	1	1	0	0	0	0	0	0	0	0	0	0	0	0	0	1	1	0	0	NA	NA	0	NA	NA	NA	NA	NA	NA
65062235	RAI2-MC	2019	8/15/19	35	Male	0	0	0	0	0	0	NA	0	14	1	Stung Treng	6 months to 1 year (migrant)	Every month	1 overnight	2	2	1	1	0	0	0	0	0	0	0	0	0	0	0	0	0	1	1	0	0	NA	NA	1	Never	1	1 3 5	1	0	1
65062243	RAI2-MC	2019	8/17/19	30	Male	0	0	0	0	0	0	NA	0	12	12	NA	<6 months (mobile)	A few times/year	2 nights to 1 week	9	8	1 4	1	0	0	1	0	0	0	0	0	0	0	0	0	0	1	0	0	0	NA	NA	1	Yes, >1 year ago	1	1 3	1	0	1
65062560	RAI2-MC	2019	8/17/19	18	Male	0	1	0	0	0	1	37	0	12	12	NA	<6 months (mobile)	A few times/year	1 week to 2 weeks	9	7	1 4	1	0	0	1	0	0	0	0	0	0	0	0	0	0	1	0	0	0	NA	NA	1	Yes, >1 year ago	1	1 3 4	1	0	1
65063284	RAI2-MC	2019	8/15/19	22	Male	0	0	0	0	0	0	NA	0	5	1	NA	>1 year (local)	Every month	2 nights to 1 week	5	1	1 4	1	0	0	1	0	0	0	0	0	0	0	0	0	0	1	1	0	0	NA	NA	1	Yes, >1 year ago	1	1 4 5	1	0	0
65063382	RAI2-MC	2019	8/16/19	32	Male	0	0	0	0	0	0	NA	0	5	1	NA	>1 year (local)	Every month	2 nights to 1 week	5	3	1	1	0	0	0	0	0	0	0	0	0	0	0	0	0	1	1	0	0	NA	NA	1	Yes, <1 year ago	1	1 3 5	1	0	1
65063491	RAI2-MC	2019	8/17/19	50	Male	0	0	0	0	0	1	37	0	12	12	NA	<6 months (mobile)	A few times/year	2 nights to 1 week	9	8	1 4	1	0	0	1	0	0	0	0	0	0	0	0	0	0	1	0	0	0	NA	NA	1	Yes, >1 year ago	1	1 3	1	0	1
65063565	RAI2-MC	2019	8/17/19	40	Male	0	0	0	0	0	0	NA	0	12	12	NA	<6 months (mobile)	A few times/year	2 nights to 1 week	8	9	1	1	0	0	0	0	0	0	0	0	0	0	0	0	0	1	0	0	0	NA	NA	1	Yes, >1 year ago	1	1 3	1	0	1
65064416	RAI2-MC	2019	8/17/19	30	Male	0	0	0	0	0	1	37	0	18	18	NA	>1 year (local)	A few times/year	1 week to 2 weeks	15	4	1	1	0	0	0	0	0	0	0	0	0	0	0	0	0	1	1	0	0	NA	NA	1	Yes, >1 year ago	1	1	1	0	0
65064586	RAI2-MC	2019	8/16/19	28	Male	0	0	0	0	0	1	37	0	17	17	NA	<6 months (mobile)	<1 time/year	1 week to 2 weeks	5	5	1	1	0	0	0	0	0	0	0	0	0	0	0	0	0	1	1	0	0	NA	NA	1	Yes, <1 month ago	1	1 3 4	1	0	1
65064602	RAI2-MC	2019	8/16/19	36	Male	0	0	0	0	0	0	NA	0	14	2	NA	>1 year (local)	Every month	2 nights to 1 week	1	1	1	1	0	0	0	0	0	0	0	0	0	0	0	0	0	0	0	0	1	មកព្រឹកទៅល្ងាច	NA	1	Yes, >1 year ago	1	1 3 5	1	0	1
65064770	RAI2-MC	2019	8/17/19	26	Male	0	0	0	0	0	1	37	0	17	17	NA	<6 months (mobile)	A few times/year	1 week to 2 weeks	15	4	1	1	0	0	0	0	0	0	0	0	0	0	0	0	0	1	1	0	0	NA	NA	1	Yes, >1 year ago	1	1 3 4	1	0	1
65064774	RAI2-MC	2019	8/16/19	46	Male	0	0	0	0	0	0	NA	0	14	2	NA	>1 year (local)	Every month	2 nights to 1 week	1	1	1	1	0	0	0	0	0	0	0	0	0	0	0	1	0	0	0	0	0	NA	NA	1	Yes, >1 year ago	1	1 3 5	1	0	1
65064942	RAI2-MC	2019	8/17/19	34	Male	0	0	0	0	0	1	37	0	17	17	NA	<6 months (mobile)	<1 time/year	1 week to 2 weeks	15	4	1	1	0	0	0	0	0	0	0	0	0	0	0	0	0	1	1	0	0	NA	NA	1	Yes, >1 year ago	1	1 3 5	1	0	1
65064946	RAI2-MC	2019	8/16/19	42	Male	0	0	0	0	0	0	NA	0	14	1	NA	>1 year (local)	Every month	2 nights to 1 week	1	1	1	1	0	0	0	0	0	0	0	0	0	0	0	0	0	0	0	0	1	មកព្រឹកទៅល្ងាច	NA	1	Yes, >1 year ago	1	1 3 5	1	0	1
65065062	RAI2-MC	2019	8/17/19	50	Male	0	0	0	0	0	1	37	0	17	17	NA	<6 months (mobile)	<1 time/year	1 week to 2 weeks	15	4	1	1	0	0	0	0	0	0	0	0	0	0	0	0	0	1	1	0	0	NA	NA	1	Yes, >1 year ago	1	1 3 5	1	0	1
65065074	RAI2-MC	2019	8/16/19	21	Male	0	0	0	0	0	0	NA	0	14	1	Stung Treng	>1 year (local)	Every month	2 nights to 1 week	1	1	1	1	0	0	0	0	0	0	0	0	0	0	0	0	0	0	0	0	1	មកព្រឹកទៅល្ងាច	NA	1	Never	1	1 3 5	1	0	1
65065189	RAI2-MC	2019	8/17/19	18	Male	0	0	0	0	0	1	37	0	17	17	NA	<6 months (mobile)	<1 time/year	1 week to 2 weeks	15	4	1	1	0	0	0	0	0	0	0	0	0	0	0	0	0	1	1	0	0	NA	NA	1	Yes, >1 year ago	1	1 3 5	1	0	1
65065265	RAI2-MC	2019	8/17/19	10	Male	0	0	0	0	0	1	36	0	17	17	NA	<6 months (mobile)	<1 time/year	1 week to 2 weeks	15	4	1	1	0	0	0	0	0	0	0	0	0	0	0	0	0	1	1	0	0	NA	NA	1	Yes, >1 year ago	1	1 3 5	1	0	1
65065377	RAI2-MC	2019	8/17/19	60	Male	0	0	0	0	0	1	37	0	17	17	NA	<6 months (mobile)	<1 time/year	1 week to 2 weeks	15	4	1	1	0	0	0	0	0	0	0	0	0	0	0	0	0	1	1	0	0	NA	NA	1	Yes, >1 year ago	1	1 3 5	1	0	1
65065573	RAI2-MC	2019	8/10/19	19	Male	0	1	0	0	0	0	NA	0	13	13	NA	<6 months (mobile)	Every month	2 nights to 1 week	7	4	1	1	0	0	0	0	0	0	0	0	0	0	0	0	0	1	1	1	0	NA	NA	1	Yes, >1 year ago	1	1 5	1	0	0
65065733	RAI2-MC	2019	8/15/19	32	Male	0	0	0	0	0	1	37	0	16	1 2	NA	6 months to 1 year (migrant)	Every day	2 nights to 1 week	4	5	1 4	1	0	0	1	0	0	0	0	0	1	0	0	0	1	1	1	0	0	NA	NA	1	Yes, >1 year ago	1	1 2 3 4	1	1	1
65065841	RAI2-MC	2019	8/16/19	33	Male	0	0	0	0	0	1	37	0	16	1	NA	>1 year (local)	Every day	1 week to 2 weeks	5	1	1 4	1	0	0	1	0	0	0	0	0	0	0	0	0	1	1	1	0	0	NA	NA	1	Yes, >1 year ago	1	2 3 4 5	0	1	1
65065943	RAI2-MC	2019	8/16/19	26	Male	0	0	0	0	0	1	37	0	16	16	NA	>1 year (local)	Every day	> 1 month	5	1	1 4 5	1	0	0	1	1	0	0	0	0	0	0	0	0	1	1	1	0	0	NA	NA	1	Yes, >1 year ago	1	1 2 3 4 5	1	1	1
65066011	RAI2-MC	2019	8/16/19	26	Male	NA	NA	NA	NA	NA	1	37	0	16	16	NA	>1 year (local)	Every day	1 week to 2 weeks	5	1	1 4	1	0	0	1	0	0	0	0	0	0	0	0	0	1	1	1	1	0	NA	NA	1	Yes, >1 year ago	1	1 2 3 4	1	1	1
65066041	RAI2-MC	2019	8/15/19	20	Male	0	0	0	0	0	0	NA	0	13	1	NA	>1 year (local)	A few times/year	2 nights to 1 week	7	4	1	1	0	0	0	0	0	0	0	0	0	0	0	0	0	1	1	0	0	NA	NA	1	Yes, >1 year ago	1	1 3 5	1	0	1
65066216	RAI2-MC	2019	8/14/19	54	Male	0	0	0	0	0	0	NA	0	21	21	Stung Treng	>1 year (local)	Every day	> 1 month	4	2	1 4 5	1	0	0	1	1	0	0	0	0	0	0	0	1	0	0	0	0	0	NA	NA	1	Yes, >1 year ago	1	1 3 5	1	0	1
65066684	RAI2-MC	2019	8/16/19	25	Male	0	0	0	0	0	1	37	0	16	16	NA	>1 year (local)	Every day	2 weeks to 1 month	5	1	1 3 4	1	0	1	1	0	0	0	0	0	0	0	0	0	0	1	1	0	0	NA	NA	1	Yes, >1 year ago	1	1 2 3 4	1	1	1
65066688	RAI2-MC	2019	8/14/19	38	Male	0	0	0	0	0	0	NA	0	21	21	Stung Treng	>1 year (local)	Every month	> 1 month	9	10	1	1	0	0	0	0	0	0	0	0	1	0	0	0	0	0	1	0	0	NA	NA	1	Yes, >1 year ago	1	1 3 5	1	0	1
65066979	RAI2-MC	2019	8/14/19	5	Female	0	0	0	0	0	1	36	0	21	21	NA	>1 year (local)	Every day	> 1 month	12	10	9	0	0	0	0	0	1	0	0	0	1	0	0	0	0	0	0	0	0	NA	NA	0	NA	NA	NA	NA	NA	NA
65067283	RAI2-MC	2019	8/15/19	19	Male	0	0	0	0	0	0	NA	0	13	1	NA	>1 year (local)	A few times/year	2 nights to 1 week	7	4	1	1	0	0	0	0	0	0	0	0	0	0	0	0	0	1	1	0	0	NA	NA	1	Yes, >1 year ago	1	1 3 5	1	0	1
65067465	RAI2-MC	2019	8/15/19	23	Male	0	0	0	0	0	0	NA	0	13	1	Stung Treng	>1 year (local)	A few times/year	2 nights to 1 week	7	4	1	1	0	0	0	0	0	0	0	0	0	0	0	0	0	1	1	0	0	NA	NA	1	Never	1	1 3 5	1	0	1
65067524	RAI2-MC	2019	8/16/19	30	Male	0	0	0	0	0	1	36	0	24	24	NA	<6 months (mobile)	Every month	2 nights to 1 week	7	1	1 4	1	0	0	1	0	0	0	0	0	1	0	0	0	0	1	1	0	0	NA	NA	1	Yes, >1 year ago	1	1 3 5	1	0	1
65067550	RAI2-MC	2019	8/16/19	40	Male	0	0	0	0	0	0	NA	0	21	21 22 23	NA	>1 year (local)	Every week	2 nights to 1 week	4	1	1	1	0	0	0	0	0	0	0	0	0	0	0	0	0	1	1	0	0	NA	NA	1	Yes, >1 year ago	1	1 3 5	1	0	1
65067838	RAI2-MC	2019	8/15/19	22	Male	0	0	0	0	0	0	NA	0	13	1	NA	>1 year (local)	A few times/year	2 nights to 1 week	7	4	1	1	0	0	0	0	0	0	0	0	0	0	0	0	0	1	1	0	0	NA	NA	1	Never	1	1 3 5	1	0	1
65067846	RAI2-MC	2019	8/16/19	20	Male	0	0	0	0	0	1	36	0	24	24	NA	<6 months (mobile)	Every month	2 nights to 1 week	7	1	1 4	1	0	0	1	0	0	0	0	0	1	0	0	0	0	0	1	0	0	NA	NA	1	Yes, >1 year ago	1	1 3 5	1	0	1
65068466	RAI2-MC	2019	8/16/19	26	Male	0	0	0	0	0	1	37	0	16	16	NA	<6 months (mobile)	Every day	2 weeks to 1 month	5	5	1 3 4	1	0	1	1	0	0	0	0	0	0	0	0	0	1	1	1	0	0	NA	NA	1	Yes, >1 year ago	1	1 2 3 4	1	1	1
65068592	RAI2-MC	2019	8/16/19	25	Male	0	0	0	0	0	1	37	0	16	36	NA	>1 year (local)	Every day	1 week to 2 weeks	2	7	1 4	1	0	0	1	0	0	0	0	0	0	0	0	0	1	1	1	0	0	NA	NA	1	Yes, >1 year ago	1	1 2 3 4 5	1	1	1
65068918	RAI2-MC	2019	8/16/19	29	Male	0	1	0	0	0	0	NA	0	21	18	NA	>1 year (local)	Every month	1 week to 2 weeks	7	7	1	1	0	0	0	0	0	0	0	0	0	0	0	0	0	1	1	0	0	NA	NA	1	Never	1	1 3 5	1	0	1
65069076	RAI2-MC	2019	8/16/19	25	Male	0	0	0	0	0	0	NA	0	21	21 22	NA	>1 year (local)	Every month	1 week to 2 weeks	7	1	1	1	0	0	0	0	0	0	0	0	0	0	0	0	0	1	1	0	0	NA	NA	1	Never	1	1 3 5	1	0	1
65069184	RAI2-MC	2019	8/16/19	37	Male	0	0	0	0	0	0	NA	0	21	21 22	NA	>1 year (local)	Every month	2 nights to 1 week	7	5	1 2 4	1	1	0	1	0	0	0	0	0	0	0	0	0	0	1	1	0	0	NA	NA	1	Yes, >1 year ago	1	1 3 5	1	0	1
65069366	RAI2-MC	2019	8/16/19	38	Male	0	0	0	0	0	0	NA	0	21	21 22	NA	>1 year (local)	Every month	2 nights to 1 week	7	5	3 4	0	0	1	1	0	0	0	0	0	0	0	0	0	0	1	1	0	0	NA	NA	1	Yes, >1 year ago	1	1 5	1	0	0
65069633	RAI2-MC	2019	8/16/19	18	Male	0	0	0	0	0	0	NA	0	21	21 22	NA	>1 year (local)	Every month	2 nights to 1 week	7	5	1 3 4	1	0	1	1	0	0	0	0	0	0	0	0	0	0	1	1	0	0	NA	NA	1	Never	1	1 3 5	1	0	1
65069772	RAI2-MC	2019	8/17/19	14	Female	0	0	0	0	0	0	NA	0	21	21	NA	>1 year (local)	Every day	2 nights to 1 week	2	1	1 5	1	0	0	0	1	0	0	0	0	1	0	0	0	0	0	0	0	0	NA	NA	1	Never	0	NA	NA	NA	NA
65070409	RAI2-MC	2019	8/17/19	34	Female	0	0	0	0	0	0	NA	0	21	21	NA	>1 year (local)	Every day	1 week to 2 weeks	7	2	1 5	1	0	0	0	1	0	0	0	0	0	0	0	1	0	0	0	0	0	NA	NA	1	Yes, >1 year ago	1	1 3 5	1	0	1
65070988	RAI2-MC	2019	8/17/19	12	Female	0	0	0	0	0	0	NA	0	21	21	NA	>1 year (local)	Every week	2 nights to 1 week	3	2	1 5	1	0	0	0	1	0	0	0	0	0	0	0	1	0	0	0	0	0	NA	NA	1	Yes, >1 year ago	0	NA	NA	NA	NA
65071043	RAI2-MC	2019	8/17/19	7	Male	0	0	0	0	0	0	NA	0	21	21	NA	>1 year (local)	Every week	1 week to 2 weeks	7	2	1 5	1	0	0	0	1	0	0	0	0	0	0	0	1	0	0	0	0	0	NA	NA	0	NA	NA	NA	NA	NA	NA
65071096	RAI2-MC	2019	8/17/19	33	Male	0	1	0	0	0	0	NA	0	21	21 22	NA	>1 year (local)	Every month	1 week to 2 weeks	7	1	1 3	1	0	1	0	0	0	0	0	0	0	0	0	0	0	1	1	0	0	NA	NA	1	Yes, >1 year ago	1	1 3 5	1	0	1
65071123	RAI2-MC	2019	8/17/19	10	Male	0	0	0	0	0	0	NA	0	21	21	NA	>1 year (local)	Every month	2 nights to 1 week	3	2	5	0	0	0	0	1	0	0	0	0	0	0	0	1	0	0	0	0	0	NA	NA	1	Yes, >1 year ago	0	NA	NA	NA	NA
65713026	RAI2-MC	2019	8/24/19	49	Male	0	1	0	0	0	1	37	0	20	20	NA	>1 year (local)	Every month	2 nights to 1 week	9	3	1	1	0	0	0	0	0	0	0	0	0	0	0	0	0	1	1	0	0	NA	NA	1	Yes, >1 year ago	1	1	1	0	0
65713577	RAI2-MC	2019	8/24/19	25	Male	0	0	0	0	0	1	37	0	20	20	NA	>1 year (local)	<1 time/year	2 nights to 1 week	9	2	1	1	0	0	0	0	0	0	0	0	0	0	0	0	0	1	1	0	0	NA	NA	1	Yes, >1 year ago	1	1	1	0	0
65713749	RAI2-MC	2019	8/24/19	25	Male	0	0	0	0	0	1	36	0	20	20	NA	>1 year (local)	Every month	No overnight	9	2	1	1	0	0	0	0	0	0	0	0	0	0	0	0	0	1	1	0	0	NA	NA	1	Never	1	1	1	0	0
65714233	RAI2-MC	2019	8/24/19	25	Male	0	0	0	0	0	1	36	0	20	20	NA	6 months to 1 year (migrant)	Every month	No overnight	9	2	1	1	0	0	0	0	0	0	0	0	0	0	0	0	0	1	1	0	0	NA	NA	1	Yes, >1 year ago	1	1	1	0	0
65716596	RAI2-MC	2019	8/21/19	26	Male	0	1	0	0	0	0	NA	0	23	23	NA	>1 year (local)	Every week	1 week to 2 weeks	4	3	1 3 4	1	0	1	1	0	0	0	0	0	0	0	0	0	0	1	1	0	0	NA	NA	1	Yes, >1 year ago	1	2 3 5	0	1	1
65716626	RAI2-MC	2019	8/21/19	32	Male	0	0	0	0	0	0	NA	0	23	23	NA	>1 year (local)	Every week	1 week to 2 weeks	4	3	1 3 4	1	0	1	1	0	0	0	0	0	0	0	0	0	0	1	0	0	0	NA	NA	1	Yes, >1 year ago	1	1 3	1	0	1
65716646	RAI2-MC	2019	8/21/19	39	Female	0	0	0	0	0	0	NA	0	23	23	NA	>1 year (local)	<1 time/year	No overnight	4	3	1 3 4	1	0	1	1	0	0	0	0	0	0	0	0	0	0	1	1	0	0	NA	NA	1	Never	1	1 6	1	0	0
65716669	RAI2-MC	2019	8/21/19	45	Male	0	0	0	0	0	0	NA	0	23	23	NA	>1 year (local)	<1 time/year	No overnight	4	3	1 3 4	1	0	1	1	0	0	0	0	0	0	0	0	0	0	1	1	0	0	NA	NA	1	Yes, >1 year ago	1	1 6	1	0	0
65716686	RAI2-MC	2019	8/22/19	56	Male	0	0	0	0	0	0	NA	0	23	23	NA	>1 year (local)	Every month	2 nights to 1 week	7	3	1 3 4	1	0	1	1	0	0	0	0	0	0	0	0	0	0	1	1	0	0	NA	NA	1	Yes, >1 year ago	1	1	1	0	0
65716705	RAI2-MC	2019	8/22/19	35	Female	0	1	0	0	0	0	NA	0	23	23	NA	>1 year (local)	Every month	2 weeks to 1 month	7	2	1 4 5	1	0	0	1	1	0	0	0	0	1	0	0	0	0	0	0	0	0	NA	NA	1	Yes, >1 year ago	1	1 6	1	0	0
65717506	RAI2-MC	2019	8/22/19	40	Male	0	0	0	0	0	1	37	0	17	17	NA	>1 year (local)	A few times/year	2 weeks to 1 month	30	1	1	1	0	0	0	0	0	0	0	0	0	0	0	0	0	1	1	0	0	NA	NA	1	Yes, <1 year ago	1	1 3 5	1	0	1
65717512	RAI2-MC	2019	8/22/19	35	Male	0	0	0	0	0	1	37	0	17	17	NA	>1 year (local)	A few times/year	2 weeks to 1 month	30	1	1	1	0	0	0	0	0	0	0	0	0	0	0	0	0	1	1	0	0	NA	NA	1	Yes, <1 year ago	1	1 3 5	1	0	1
65717522	RAI2-MC	2019	8/22/19	37	Male	0	1	0	0	0	1	37	0	17	17	NA	>1 year (local)	A few times/year	2 weeks to 1 month	30	1	1	1	0	0	0	0	0	0	0	0	0	0	0	0	0	1	1	0	0	NA	NA	1	Yes, <1 year ago	1	1 3 5	1	0	1
65717546	RAI2-MC	2019	8/22/19	27	Male	0	0	0	0	0	1	37	0	17	17	NA	>1 year (local)	A few times/year	2 weeks to 1 month	30	1	1	1	0	0	0	0	0	0	0	0	0	0	0	0	0	1	1	0	0	NA	NA	1	Yes, <1 year ago	1	1 3 5	1	0	1
65717587	RAI2-MC	2019	8/22/19	14	Male	0	0	0	0	0	1	37	0	17	17	NA	>1 year (local)	A few times/year	2 weeks to 1 month	30	1	1	1	0	0	0	0	0	0	0	0	0	0	0	0	0	1	1	0	0	NA	NA	1	Yes, <1 month ago	1	1 3 5	1	0	1
65717627	RAI2-MC	2019	8/22/19	20	Male	0	1	0	0	0	1	37	0	17	17	NA	>1 year (local)	A few times/year	2 weeks to 1 month	30	1	1	1	0	0	0	0	0	0	0	0	0	0	0	0	0	1	1	0	0	NA	NA	1	Yes, <1 year ago	1	1 3 5	1	0	1
65717642	RAI2-MC	2019	8/22/19	22	Male	0	0	0	0	0	1	37	0	17	17	NA	>1 year (local)	A few times/year	2 weeks to 1 month	30	1	1	1	0	0	0	0	0	0	0	0	0	0	0	0	0	1	1	0	0	NA	NA	1	Yes, <1 month ago	1	1 3 5	1	0	1
65717643	RAI2-MC	2019	8/22/19	18	Female	0	0	0	0	0	0	NA	0	21	21	NA	>1 year (local)	Every month	2 nights to 1 week	6	1	1	1	0	0	0	0	0	0	0	0	0	0	0	0	0	1	1	0	0	NA	NA	1	Yes, >1 year ago	1	1 4 5	1	0	0
65717660	RAI2-MC	2019	8/22/19	27	Male	0	0	0	0	0	1	37	0	17	17	NA	>1 year (local)	A few times/year	2 weeks to 1 month	30	1	1	1	0	0	0	0	0	0	0	0	0	0	0	0	0	1	1	0	0	NA	NA	1	Yes, <1 year ago	1	1 3 5	1	0	1
65717670	RAI2-MC	2019	8/22/19	13	Female	0	0	0	0	0	0	NA	0	21	21	NA	>1 year (local)	A few times/year	1 overnight	3	1	1	1	0	0	0	0	0	0	0	0	0	0	0	0	0	1	1	0	0	NA	NA	1	Yes, >1 year ago	1	1 3 5	1	0	1
65717675	RAI2-MC	2019	8/22/19	20	Male	0	0	0	0	0	1	37	0	17	17	NA	>1 year (local)	A few times/year	2 weeks to 1 month	30	1	1	1	0	0	0	0	0	0	0	0	0	0	0	0	0	1	1	0	0	NA	NA	1	Yes, <1 year ago	1	1 3 5	1	0	1
65717684	RAI2-MC	2019	8/22/19	32	Male	0	0	0	0	0	0	NA	0	21	18 20 21	NA	>1 year (local)	Every week	2 nights to 1 week	6	1	1 3	1	0	1	0	0	0	0	0	0	0	0	0	0	0	1	1	0	0	NA	NA	1	Yes, >1 year ago	1	1 3 5	1	0	1
65717700	RAI2-MC	2019	8/24/19	23	Male	0	0	0	0	0	1	36	0	21	21	NA	>1 year (local)	Every month	2 nights to 1 week	7	4	1	1	0	0	0	0	0	0	0	0	0	0	0	0	0	1	1	0	0	NA	NA	1	Yes, >1 year ago	1	1 3 5	1	0	1
65717918	RAI2-MC	2019	8/24/19	23	Male	0	0	0	0	0	0	NA	0	22	18	NA	>1 year (local)	Every month	2 weeks to 1 month	15	1	1	1	0	0	0	0	0	0	0	0	0	0	0	0	0	1	1	0	0	NA	NA	1	Yes, >1 year ago	1	1 3 5	1	0	1
65718207	RAI2-MC	2019	8/24/19	30	Male	0	0	0	0	0	1	36	0	24	24	NA	<6 months (mobile)	Every week	2 nights to 1 week	5	2	1 4	1	0	0	1	0	0	0	0	0	0	0	0	0	0	1	1	0	0	NA	NA	1	Yes, >1 year ago	1	1 3 5	1	0	1
65718215	RAI2-MC	2019	8/24/19	22	Male	0	0	0	0	0	1	36	0	24	24	NA	<6 months (mobile)	Every week	2 nights to 1 week	5	2	1 4	1	0	0	1	0	0	0	0	0	0	0	0	0	0	1	1	0	0	NA	NA	1	Yes, >1 year ago	1	1 3 5	1	0	1
65718374	RAI2-MC	2019	8/22/19	51	Female	0	0	0	0	0	0	NA	0	14	1	NA	>1 year (local)	Every month	1 overnight	1	1	1	1	0	0	0	0	0	0	0	0	0	0	0	1	0	0	0	0	0	NA	NA	1	Never	1	1 3 5	1	0	1
65718407	RAI2-MC	2019	8/23/19	33	Male	0	0	0	0	0	0	NA	0	14	1	NA	>1 year (local)	A few times/year	2 nights to 1 week	3	1	4	0	0	0	1	0	0	0	0	0	0	0	0	0	0	1	1	0	0	NA	NA	1	Yes, >1 year ago	1	1 3 5	1	0	1
65718438	RAI2-MC	2019	8/23/19	22	Male	0	0	0	0	0	0	NA	0	14	1	NA	>1 year (local)	A few times/year	2 nights to 1 week	3	1	4	0	0	0	1	0	0	0	0	0	0	0	0	0	0	1	1	0	0	NA	NA	1	Yes, >1 year ago	1	1 3 5	1	0	1
65718452	RAI2-MC	2019	8/23/19	43	Male	0	0	0	0	0	0	NA	0	14	1	NA	>1 year (local)	A few times/year	2 nights to 1 week	3	1	4	0	0	0	1	0	0	0	0	0	0	0	0	0	0	1	1	0	0	NA	NA	1	Yes, >1 year ago	1	1 3 5	1	0	1
65739559	RAI2-MC	2019	8/17/19	29	Male	0	0	0	0	0	0	NA	0	11	11	NA	<6 months (mobile)	A few times/year	2 nights to 1 week	6	4	4	0	0	0	1	0	0	0	0	0	0	0	0	0	0	1	0	0	0	NA	NA	1	Yes, <1 year ago	1	1 3 5	1	0	1
65739586	RAI2-MC	2019	8/21/19	17	Male	0	0	0	0	0	0	NA	0	11	11	NA	<6 months (mobile)	A few times/year	2 nights to 1 week	6	4	1 4	1	0	0	1	0	0	0	0	0	0	0	0	0	0	1	0	0	0	NA	NA	1	Never	1	1 2 3	1	1	1
65739625	RAI2-MC	2019	8/21/19	16	Male	0	0	0	0	0	0	NA	0	11	11	NA	<6 months (mobile)	A few times/year	2 nights to 1 week	6	4	1	1	0	0	0	0	0	0	0	0	0	0	0	0	0	1	0	0	0	NA	NA	1	Yes, >1 year ago	1	1	1	0	0
65739659	RAI2-MC	2019	8/21/19	19	Male	0	0	0	0	0	0	NA	0	11	11	NA	<6 months (mobile)	A few times/year	2 nights to 1 week	6	4	1	1	0	0	0	0	0	0	0	0	0	0	0	0	0	1	0	0	0	NA	NA	1	Yes, >1 year ago	1	1 3	1	0	1
65739774	RAI2-MC	2019	8/22/19	25	Male	0	0	0	0	0	0	NA	0	10	10	NA	>1 year (local)	A few times/year	2 nights to 1 week	4	1	1	1	0	0	0	0	0	0	0	0	0	0	0	0	0	1	1	0	0	NA	NA	1	Never	1	1 3 5	1	0	1
65739825	RAI2-MC	2019	8/22/19	35	Male	0	0	0	0	0	0	NA	0	10	10	NA	>1 year (local)	A few times/year	2 nights to 1 week	4	1	1	1	0	0	0	0	0	0	0	0	0	0	0	0	0	1	1	0	0	NA	NA	1	Yes, >1 year ago	1	1 3 5	1	0	1
65739883	RAI2-MC	2019	8/17/19	27	Male	0	1	0	0	0	1	37	0	12	12	NA	<6 months (mobile)	<1 time/year	2 nights to 1 week	8	6	1	1	0	0	0	0	0	0	0	0	0	0	0	0	0	1	0	0	0	NA	NA	1	Yes, >1 year ago	1	1 2 4	1	1	0
65739891	RAI2-MC	2019	8/23/19	24	Male	0	0	0	0	0	0	NA	0	10	10 12	Stung Treng	>1 year (local)	Every month	2 nights to 1 week	4	1	1	1	0	0	0	0	0	0	0	0	0	0	0	0	0	1	1	0	0	NA	NA	1	Yes, >1 year ago	1	1 3 5	1	0	1
65739959	RAI2-MC	2019	8/23/19	51	Male	0	0	0	0	0	0	NA	0	10	9 10	NA	>1 year (local)	Every month	2 nights to 1 week	4	3	1	1	0	0	0	0	0	0	0	0	0	0	0	0	0	1	1	0	0	NA	NA	1	Never	1	1 3 5	1	0	1
65739970	RAI2-MC	2019	8/24/19	25	Male	0	0	0	0	0	0	NA	0	12	12	NA	<6 months (mobile)	A few times/year	2 nights to 1 week	8	5	1	1	0	0	0	0	0	0	0	0	0	0	0	0	0	1	0	0	0	NA	NA	1	Never	1	1 3 4	1	0	1
65740055	RAI2-MC	2019	8/22/19	31	Male	0	0	0	0	0	0	NA	0	1	1	Stung Treng	>1 year (local)	Every week	1 overnight	4	1	1 4	1	0	0	1	0	0	0	0	0	0	0	0	0	0	1	1	0	0	NA	NA	0	NA	NA	NA	NA	NA	NA
65740092	RAI2-MC	2019	8/23/19	53	Male	0	0	0	0	0	0	NA	0	10	9 10	NA	>1 year (local)	Every month	2 nights to 1 week	4	1	1	1	0	0	0	0	0	0	0	0	0	0	0	0	0	1	1	0	0	NA	NA	1	Yes, >1 year ago	1	1 3 5	1	0	1
65740112	RAI2-MC	2019	8/24/19	18	Male	0	0	0	0	0	0	NA	0	12	12	NA	<6 months (mobile)	Every week	2 nights to 1 week	8	5	1	1	0	0	0	0	0	0	0	0	0	0	0	0	0	1	0	0	0	NA	NA	1	Yes, >1 year ago	1	3	0	0	1
65740163	RAI2-MC	2019	8/21/19	20	Male	0	0	0	0	0	1	36	0	11	10	NA	<6 months (mobile)	A few times/year	1 week to 2 weeks	6	4	1	1	0	0	0	0	0	0	0	0	0	0	0	0	0	1	0	0	0	NA	NA	1	Yes, >1 year ago	1	1 3	1	0	1
65740186	RAI2-MC	2019	8/22/19	38	Male	0	0	0	0	0	0	NA	0	1	1	Stung Treng	>1 year (local)	Every month	1 overnight	4	1	1 3	1	0	1	0	0	0	0	0	0	0	0	0	0	0	1	1	0	0	NA	NA	1	Yes, >1 year ago	1	1 3 5	1	0	1
65740277	RAI2-MC	2019	8/23/19	21	Male	0	0	0	0	0	0	NA	0	10	10	NA	>1 year (local)	A few times/year	2 nights to 1 week	4	1	1	1	0	0	0	0	0	0	0	0	0	0	0	0	0	1	1	0	0	NA	NA	1	Yes, >1 year ago	1	1 3 5	1	0	1
65740282	RAI2-MC	2019	8/24/19	41	Female	0	0	0	0	0	0	NA	0	12	12	NA	<6 months (mobile)	A few times/year	2 nights to 1 week	12	2	1	1	0	0	0	0	0	0	0	0	0	0	0	0	0	1	0	0	0	NA	NA	1	Yes, >1 year ago	1	1 3	1	0	1
65740333	RAI2-MC	2019	8/22/19	30	Male	0	0	0	0	0	0	NA	0	4	1 2 3 4 5	NA	<6 months (mobile)	Every week	2 nights to 1 week	7	7	4	0	0	0	1	0	0	0	0	0	0	0	0	0	0	1	1	0	0	NA	NA	0	NA	NA	NA	NA	NA	NA
65740563	RAI2-MC	2019	8/24/19	25	Male	0	0	0	0	0	0	NA	0	12	12	NA	<6 months (mobile)	A few times/year	2 nights to 1 week	12	2	1	1	0	0	0	0	0	0	0	0	0	0	0	0	0	1	0	0	0	NA	NA	1	Yes, >1 year ago	1	1 2	1	1	0
65740605	RAI2-MC	2019	8/25/19	19	Male	0	0	0	0	0	0	NA	0	10	1	NA	>1 year (local)	Every month	2 nights to 1 week	7	5	1	1	0	0	0	0	0	0	0	0	0	0	0	0	0	1	1	0	0	NA	NA	1	Yes, >1 year ago	1	1 3 5	1	0	1
65740608	RAI2-MC	2019	8/22/19	60	Male	0	0	0	0	0	0	NA	0	4	1	NA	<6 months (mobile)	Every week	2 nights to 1 week	5	1	4	0	0	0	1	0	0	0	0	0	0	0	0	0	0	1	1	0	0	NA	NA	1	Yes, >1 year ago	1	1 3 5	1	0	1
65740714	RAI2-MC	2019	8/23/19	42	Male	0	0	0	0	0	0	NA	0	3	3	Stung Treng	>1 year (local)	Every week	2 nights to 1 week	4	3	2 3	0	1	1	0	0	0	0	0	0	0	0	0	0	0	1	1	0	0	NA	NA	0	NA	NA	NA	NA	NA	NA
65740773	RAI2-MC	2019	8/25/19	35	Male	1	1	0	0	0	0	NA	0	10	1	NA	>1 year (local)	Every month	2 nights to 1 week	5	1	1	1	0	0	0	0	0	0	0	0	0	0	0	0	0	1	1	0	0	NA	NA	1	Yes, >1 year ago	1	1 3 5	1	0	1
65740776	RAI2-MC	2019	8/24/19	28	Male	0	0	0	0	0	1	36	0	12	12	NA	<6 months (mobile)	A few times/year	2 nights to 1 week	12	2	1	1	0	0	0	0	0	0	0	0	0	0	0	0	0	1	0	0	0	NA	NA	1	Yes, >1 year ago	1	1	1	0	0
65740792	RAI2-MC	2019	8/22/19	25	Male	0	0	0	0	0	0	NA	0	4	1	NA	<6 months (mobile)	Every week	2 nights to 1 week	6	1	4	0	0	0	1	0	0	0	0	0	0	0	0	0	0	1	1	0	0	NA	NA	1	Yes, >1 year ago	1	1 3 5	1	0	1
65740867	RAI2-MC	2019	8/25/19	27	Male	0	0	0	0	0	0	NA	0	10	6	NA	>1 year (local)	A few times/year	2 nights to 1 week	5	1	1	1	0	0	0	0	0	0	0	0	0	0	0	0	0	1	1	0	0	NA	NA	1	Yes, >1 year ago	1	1 3 5	1	0	1
65740894	RAI2-MC	2019	8/22/19	30	Male	0	0	0	0	0	0	NA	0	4	1	NA	<6 months (mobile)	Every week	2 nights to 1 week	6	6	4	0	0	0	1	0	0	0	0	0	0	0	0	0	0	1	1	1	0	NA	NA	1	Yes, >1 year ago	1	1 3	1	0	1
65740967	RAI2-MC	2019	8/25/19	29	Male	0	0	0	0	0	0	NA	0	10	10	Stung Treng	>1 year (local)	Every month	2 nights to 1 week	5	1	1	1	0	0	0	0	0	0	0	0	0	0	0	0	0	1	1	0	0	NA	NA	1	Yes, >1 year ago	1	1 3 5	1	0	1
65741046	RAI2-MC	2019	8/25/19	18	Male	0	1	0	0	0	0	NA	0	10	9 10	NA	>1 year (local)	A few times/year	2 nights to 1 week	5	1	1	1	0	0	0	0	0	0	0	0	0	0	0	0	0	1	1	0	0	NA	NA	1	Yes, >1 year ago	1	1 3 5	1	0	1
65741857	RAI2-MC	2019	8/21/19	35	Male	0	0	0	0	0	0	NA	0	8	2	NA	>1 year (local)	Every month	2 nights to 1 week	8	4	9	0	0	0	0	0	1	0	0	0	0	0	0	0	0	1	1	0	0	NA	NA	0	NA	NA	NA	NA	NA	NA
65742679	RAI2-MC	2019	8/23/19	38	Male	0	0	0	0	0	0	NA	0	5	5 6 7	NA	>1 year (local)	<1 time/year	2 nights to 1 week	6	2	1	1	0	0	0	0	0	0	0	0	0	0	0	0	0	1	1	0	0	NA	NA	1	Yes, >1 year ago	1	1 3 5	1	0	1
65742726	RAI2-MC	2019	8/23/19	62	Male	0	0	0	0	0	0	NA	0	5	5 6 7	NA	>1 year (local)	<1 time/year	2 nights to 1 week	6	2	1	1	0	0	0	0	0	0	0	0	0	0	0	0	0	1	1	0	0	NA	NA	1	Yes, >1 year ago	0	NA	NA	NA	NA
65742759	RAI2-MC	2019	8/23/19	23	Male	0	0	0	0	0	0	NA	0	5	1	NA	>1 year (local)	Every week	No overnight	1	1	1	1	0	0	0	0	0	0	0	0	0	0	0	0	0	0	0	0	1	ទៅវិញ	NA	1	Yes, >1 year ago	1	1 3 5	1	0	1
65742855	RAI2-MC	2019	8/23/19	15	Male	0	0	0	0	0	0	NA	0	5	5	NA	>1 year (local)	Every week	1 overnight	1	1	1	1	0	0	0	0	0	0	0	0	0	0	0	0	0	1	1	0	0	NA	NA	1	Yes, >1 year ago	1	1 3	1	0	1
65742933	RAI2-MC	2019	8/23/19	23	Male	0	0	0	0	0	0	NA	0	5	5 6	NA	>1 year (local)	Every month	2 nights to 1 week	5	2	1	1	0	0	0	0	0	0	0	0	0	0	0	0	0	1	1	0	0	NA	NA	1	Yes, >1 year ago	1	1 3 5	1	0	1
65742989	RAI2-MC	2019	8/23/19	19	Male	0	0	0	0	0	0	NA	0	5	5 6	NA	>1 year (local)	Every month	2 nights to 1 week	5	2	1	1	0	0	0	0	0	0	0	0	0	0	0	0	0	1	1	1	0	NA	NA	1	Yes, >1 year ago	0	NA	NA	NA	NA
65743076	RAI2-MC	2019	8/23/19	25	Female	NA	NA	NA	NA	NA	0	NA	0	5	5 6 7	NA	>1 year (local)	A few times/year	2 weeks to 1 month	25	2	1	1	0	0	0	0	0	0	0	0	0	0	0	0	0	1	1	1	0	NA	NA	1	Yes, >1 year ago	0	NA	NA	NA	NA
65743286	RAI2-MC	2019	8/23/19	31	Male	0	0	0	0	0	0	NA	0	5	5 6 7	NA	>1 year (local)	A few times/year	2 weeks to 1 month	25	2	1	1	0	0	0	0	0	0	0	0	0	0	0	0	0	1	1	1	0	NA	NA	1	Yes, >1 year ago	1	1 3	1	0	1
65743415	RAI2-MC	2019	8/23/19	31	Male	0	0	0	0	0	0	NA	0	5	5 6 7	NA	>1 year (local)	A few times/year	2 weeks to 1 month	25	2	1	1	0	0	0	0	0	0	0	0	0	0	0	0	0	1	1	1	0	NA	NA	1	Yes, >1 year ago	1	1 3 5	1	0	1
65743533	RAI2-MC	2019	8/23/19	35	Male	0	0	0	0	0	0	NA	0	5	1	NA	>1 year (local)	A few times/year	2 nights to 1 week	15	7	1	1	0	0	0	0	0	0	0	0	0	0	0	0	0	1	1	0	0	NA	NA	1	Yes, >1 year ago	1	1 3 5	1	0	1
65743636	RAI2-MC	2019	8/23/19	31	Male	0	0	0	0	0	0	NA	0	5	5	NA	>1 year (local)	A few times/year	2 weeks to 1 month	16	6	1	1	0	0	0	0	0	0	0	0	0	0	0	0	0	1	1	1	0	NA	NA	1	Yes, <1 year ago	1	1 3 5	1	0	1
65743857	RAI2-MC	2019	8/23/19	42	Male	0	0	0	0	0	0	NA	0	5	5	NA	>1 year (local)	A few times/year	2 weeks to 1 month	16	6	1	1	0	0	0	0	0	0	0	0	0	0	0	0	0	1	1	1	0	NA	NA	1	Never	0	NA	NA	NA	NA
65743997	RAI2-MC	2019	8/23/19	36	Male	0	0	0	0	0	0	NA	0	5	5 6 7	NA	>1 year (local)	A few times/year	2 weeks to 1 month	16	3	1	1	0	0	0	0	0	0	0	0	0	0	0	0	0	1	1	1	0	NA	NA	1	Yes, >1 year ago	0	NA	NA	NA	NA
65744197	RAI2-MC	2019	8/21/19	28	Male	0	0	0	0	0	0	NA	P. falciparum	6	2	NA	>1 year (local)	Every month	2 nights to 1 week	7	3	1	1	0	0	0	0	0	0	0	0	0	0	0	0	0	1	1	0	0	NA	NA	1	Yes, >1 year ago	1	1 3 5	1	0	1
65744203	RAI2-MC	2019	8/24/19	32	Male	0	0	0	0	0	0	NA	0	5	5 6 7	NA	>1 year (local)	A few times/year	2 weeks to 1 month	16	4	1	1	0	0	0	0	0	0	0	0	0	0	0	0	0	1	1	1	0	NA	NA	1	Yes, >1 year ago	0	NA	NA	NA	NA
65744330	RAI2-MC	2019	8/24/19	33	Male	0	0	0	0	0	0	NA	0	7	2	NA	>1 year (local)	A few times/year	1 week to 2 weeks	15	5	1 9	1	0	0	0	0	1	0	0	0	0	0	0	0	0	1	1	0	0	NA	NA	1	Yes, >1 year ago	1	1 3 5	1	0	1
65744435	RAI2-MC	2019	8/22/19	36	Male	0	0	0	0	0	0	NA	0	6	6	NA	>1 year (local)	Every month	2 nights to 1 week	6	5	1	1	0	0	0	0	0	0	0	0	0	0	0	0	0	1	1	0	0	NA	NA	0	NA	NA	NA	NA	NA	NA
65744457	RAI2-MC	2019	8/24/19	21	Male	0	0	0	0	0	0	NA	0	5	1	NA	>1 year (local)	Every month	No overnight	1	1	1	1	0	0	0	0	0	0	0	0	0	0	0	0	0	0	0	0	1	ទៅវិញ	NA	1	Yes, >1 year ago	1	1 5	1	0	0
65744630	RAI2-MC	2019	8/24/19	58	Male	0	0	0	0	0	0	NA	0	7	1	NA	>1 year (local)	Every month	1 week to 2 weeks	15	8	1 9	1	0	0	0	0	1	0	0	0	0	0	0	0	1	0	0	0	0	NA	NA	1	Yes, >1 year ago	1	1 3 5	1	0	1
65744753	RAI2-MC	2019	8/24/19	35	Male	0	0	0	0	0	0	NA	0	7	1	NA	>1 year (local)	Every week	2 nights to 1 week	7	1	1 9	1	0	0	0	0	1	0	0	0	0	0	0	0	0	1	1	0	0	NA	NA	1	Yes, >1 year ago	1	1 3 5	1	0	1
65744777	RAI2-MC	2019	8/22/19	32	Male	0	0	0	0	0	0	NA	0	6	1	NA	>1 year (local)	Every month	1 week to 2 weeks	8	5	1	1	0	0	0	0	0	0	0	0	0	0	0	0	0	1	1	0	0	NA	NA	1	Yes, >1 year ago	1	1 3 5	1	0	1
65744814	RAI2-MC	2019	8/24/19	27	Male	0	0	0	0	0	0	NA	0	5	5	NA	>1 year (local)	Every week	1 overnight	1	1	1	1	0	0	0	0	0	0	0	0	0	0	0	0	0	1	1	0	0	NA	NA	0	NA	NA	NA	NA	NA	NA
65744951	RAI2-MC	2019	8/22/19	30	Male	0	0	0	0	0	0	NA	0	6	2	NA	>1 year (local)	Every month	1 week to 2 weeks	8	5	1	1	0	0	0	0	0	0	0	0	0	0	0	0	0	1	1	0	0	NA	NA	1	Yes, >1 year ago	1	1 3 5	1	0	1
65745013	RAI2-MC	2019	8/24/19	22	Male	0	0	0	0	0	0	NA	0	5	5	NA	>1 year (local)	Every week	1 overnight	1	1	1	1	0	0	0	0	0	0	0	0	0	0	0	0	0	1	1	0	0	NA	NA	0	NA	NA	NA	NA	NA	NA
65745217	RAI2-MC	2019	8/22/19	42	Male	0	1	0	0	0	0	NA	0	6	1	NA	>1 year (local)	Every day	1 week to 2 weeks	5	5	1	1	0	0	0	0	0	0	0	0	0	0	0	0	0	1	1	0	0	NA	NA	1	Yes, >1 year ago	1	1 3 5	1	0	1
65745365	RAI2-MC	2019	8/22/19	36	Male	0	1	0	0	0	0	NA	0	6	3	Kampong Thom	>1 year (local)	A few times/year	1 week to 2 weeks	15	4	1	1	0	0	0	0	0	0	0	0	0	0	0	0	0	1	1	0	0	NA	NA	1	Yes, >1 year ago	1	1 5	1	0	0
65745645	RAI2-MC	2019	8/22/19	45	Male	0	0	0	0	0	0	NA	0	6	3	NA	>1 year (local)	A few times/year	1 week to 2 weeks	15	4	1	1	0	0	0	0	0	0	0	0	0	0	0	0	0	1	1	0	0	NA	NA	1	Yes, >1 year ago	1	1 3 5	1	0	1
65745940	RAI2-MC	2019	8/22/19	30	Male	0	0	0	0	0	0	NA	0	6	3	NA	>1 year (local)	A few times/year	1 week to 2 weeks	15	4	1	1	0	0	0	0	0	0	0	0	0	0	0	0	0	1	1	0	0	NA	NA	1	Yes, >1 year ago	1	1 3 5	1	0	1
65746253	RAI2-MC	2019	8/22/19	29	Male	0	0	0	0	0	0	NA	0	6	1	NA	>1 year (local)	Every month	2 nights to 1 week	6	1	1 9	1	0	0	0	0	1	0	0	0	0	0	0	0	0	1	1	0	0	NA	NA	1	Yes, >1 year ago	1	1 5	1	0	0
65746442	RAI2-MC	2019	8/22/19	37	Male	0	0	0	0	0	0	NA	0	6	1	NA	>1 year (local)	Every month	2 nights to 1 week	6	1	1 9	1	0	0	0	0	1	0	0	0	0	0	0	0	0	1	1	0	0	NA	NA	1	Never	1	1 3 5	1	0	1
65746629	RAI2-MC	2019	8/22/19	35	Male	0	0	0	0	0	0	NA	0	6	1	NA	>1 year (local)	Every month	2 nights to 1 week	6	3	1 9	1	0	0	0	0	1	0	0	0	0	0	0	0	0	1	1	0	0	NA	NA	1	Never	1	1 3 5	1	0	1
65746809	RAI2-MC	2019	8/22/19	36	Female	0	0	0	0	0	0	NA	0	6	1	NA	>1 year (local)	Every month	2 nights to 1 week	6	3	1 9	1	0	0	0	0	1	0	0	0	0	0	0	0	0	1	1	0	0	NA	NA	1	Yes, >1 year ago	1	1 3 5	1	0	1
65746947	RAI2-MC	2019	8/23/19	32	Male	0	0	0	0	0	1	37	0	6	2	NA	>1 year (local)	Every month	1 week to 2 weeks	23	3	1	1	0	0	0	0	0	0	0	0	0	0	0	0	0	1	1	0	0	NA	NA	1	Yes, >1 year ago	1	1 3 5	1	0	1
65747080	RAI2-MC	2019	8/23/19	29	Male	0	0	0	0	0	0	NA	0	6	2	NA	>1 year (local)	Every month	1 week to 2 weeks	23	3	1	1	0	0	0	0	0	0	0	0	0	0	0	0	0	1	1	0	0	NA	NA	1	Yes, >1 year ago	1	1 3 5	1	0	1
65747177	RAI2-MC	2019	8/23/19	45	Male	0	0	0	0	0	0	NA	0	6	1	NA	>1 year (local)	A few times/year	2 weeks to 1 month	16	7	1	1	0	0	0	0	0	0	0	0	0	0	0	0	0	1	1	0	0	NA	NA	1	Yes, >1 year ago	1	1 3 5	1	0	1
65747318	RAI2-MC	2019	8/23/19	36	Male	0	0	0	0	0	0	NA	0	6	2	NA	>1 year (local)	A few times/year	1 week to 2 weeks	13	6	1	1	0	0	0	0	0	0	0	0	0	0	0	0	0	1	1	0	0	NA	NA	1	Yes, >1 year ago	1	1 3 5	1	0	1
65747464	RAI2-MC	2019	8/23/19	36	Female	0	0	0	0	0	0	NA	0	6	1	NA	>1 year (local)	A few times/year	2 weeks to 1 month	19	3	1	1	0	0	0	0	0	0	0	0	0	0	0	0	0	1	1	0	0	NA	NA	1	Yes, >1 year ago	1	1 3 5	1	0	1
65747602	RAI2-MC	2019	8/23/19	25	Female	0	0	0	0	0	0	NA	0	6	1	NA	>1 year (local)	A few times/year	2 weeks to 1 month	19	3	1	1	0	0	0	0	0	0	0	0	0	0	0	0	0	1	1	0	0	NA	NA	1	Yes, >1 year ago	1	1 3 5	1	0	1
65747707	RAI2-MC	2019	8/23/19	25	Female	0	0	0	0	0	0	NA	0	6	1	NA	>1 year (local)	A few times/year	2 weeks to 1 month	19	3	1	1	0	0	0	0	0	0	0	0	0	0	0	0	0	1	1	0	0	NA	NA	1	Yes, >1 year ago	1	1 3 5	1	0	1
65747975	RAI2-MC	2019	8/23/19	56	Male	0	0	0	0	0	0	NA	0	6	1	NA	>1 year (local)	<1 time/year	1 week to 2 weeks	19	3	1	1	0	0	0	0	0	0	0	0	0	0	0	0	0	1	1	0	0	NA	NA	1	Yes, >1 year ago	1	1 3 5	1	0	1
65748072	RAI2-MC	2019	8/23/19	32	Male	0	0	0	0	0	0	NA	0	6	1	NA	>1 year (local)	Every month	2 nights to 1 week	19	3	1	1	0	0	0	0	0	0	0	0	0	0	0	0	0	1	1	0	0	NA	NA	1	Yes, >1 year ago	1	1 3 5	1	0	1
66412833	RAI2-MC	2019	8/17/19	19	Male	0	1	0	0	0	1	36	0	13	13	NA	6 months to 1 year (migrant)	A few times/year	1 week to 2 weeks	7	6	1	1	0	0	0	0	0	0	0	0	0	0	0	0	0	1	1	1	0	NA	NA	1	Yes, <1 year ago	1	1 3 5	1	0	1
66413039	RAI2-MC	2019	8/31/19	45	Male	0	0	0	0	0	0	NA	0	13	1	NA	>1 year (local)	Every month	2 nights to 1 week	7	6	1	1	0	0	0	0	0	0	0	0	0	0	0	0	0	1	1	0	0	NA	NA	1	Never	1	1 3 5	1	0	1
66413186	RAI2-MC	2019	8/31/19	27	Male	0	0	0	0	0	0	NA	0	13	1	NA	>1 year (local)	A few times/year	1 week to 2 weeks	7	1	1	1	0	0	0	0	0	0	0	0	0	0	0	0	0	1	1	0	0	NA	NA	1	Never	1	1 3 5	1	0	1
66413341	RAI2-MC	2019	8/31/19	35	Male	0	0	0	0	0	0	NA	0	13	1	NA	>1 year (local)	A few times/year	1 week to 2 weeks	7	1	1	1	0	0	0	0	0	0	0	0	0	0	0	0	0	1	1	0	0	NA	NA	1	Never	1	1 3 5	1	0	1
67132365	RAI2-MC	2019	9/5/19	28	Male	0	0	0	0	0	0	NA	0	5	3 5	NA	>1 year (local)	Every week	1 overnight	1	1	1	1	0	0	0	0	0	0	0	0	0	0	0	0	0	1	1	1	0	NA	NA	1	Yes, >1 year ago	1	3 5	0	0	1
67132371	RAI2-MC	2019	9/6/19	24	Male	NA	NA	NA	NA	NA	0	NA	0	5	5 6	NA	>1 year (local)	Every month	1 week to 2 weeks	13	10	1	1	0	0	0	0	0	0	0	0	0	0	0	0	0	1	1	1	0	NA	NA	1	Yes, >1 year ago	1	1 3 5	1	0	1
67132375	RAI2-MC	2019	9/7/19	19	Male	0	0	0	0	0	0	NA	0	5	6 10	NA	>1 year (local)	Every month	2 nights to 1 week	5	3	1	1	0	0	0	0	0	0	0	0	0	0	0	0	0	1	1	1	0	NA	NA	0	NA	NA	NA	NA	NA	NA
67132378	RAI2-MC	2019	9/7/19	20	Male	0	1	0	0	0	0	NA	0	5	6 10	NA	>1 year (local)	Every month	2 nights to 1 week	5	3	1	1	0	0	0	0	0	0	0	0	0	0	0	0	0	1	1	1	0	NA	NA	1	Yes, <1 year ago	1	1	1	0	0
67132383	RAI2-MC	2019	9/7/19	28	Male	0	1	0	0	0	0	NA	0	5	5 6 7 8	NA	>1 year (local)	Every week	2 nights to 1 week	4	3	7	0	0	0	0	0	0	0	1	0	0	0	0	0	0	1	1	1	0	NA	NA	1	Yes, >1 year ago	1	1 3 5	1	0	1
67255915	RAI2-MC	2019	9/6/19	21	Male	0	0	0	0	0	0	NA	0	1	1	Stung Treng	>1 year (local)	Every week	2 nights to 1 week	5	3	1 3	1	0	1	0	0	0	0	0	0	0	0	0	0	0	1	1	0	0	NA	NA	1	Yes, >1 year ago	1	3 4	0	0	1
67255916	RAI2-MC	2019	9/6/19	48	Male	0	0	0	0	0	0	NA	0	1	1	Stung Treng	>1 year (local)	Every week	2 nights to 1 week	5	7	1	1	0	0	0	0	0	0	0	0	0	0	0	0	1	1	0	0	0	NA	NA	0	NA	NA	NA	NA	NA	NA
67255924	RAI2-MC	2019	9/6/19	18	Male	0	0	0	0	0	0	NA	0	1	1	Stung Treng	>1 year (local)	Every week	2 nights to 1 week	4	2	1	1	0	0	0	0	0	0	0	0	0	0	0	0	1	1	0	0	0	NA	NA	0	NA	NA	NA	NA	NA	NA
67255955	RAI2-MC	2019	9/6/19	31	Male	0	0	0	0	0	0	NA	0	1	1	Stung Treng	>1 year (local)	Every month	1 overnight	6	1	1	1	0	0	0	0	0	0	0	0	0	0	0	0	1	1	0	0	0	NA	NA	0	NA	NA	NA	NA	NA	NA
67256001	RAI2-MC	2019	9/6/19	37	Male	0	0	0	0	0	0	NA	0	1	1	Stung Treng	>1 year (local)	Every week	1 overnight	6	4	1	1	0	0	0	0	0	0	0	0	0	0	0	0	1	1	0	0	0	NA	NA	1	Yes, >1 year ago	1	1 3	1	0	1
67256024	RAI2-MC	2019	9/6/19	41	Female	0	0	0	0	0	0	NA	0	1	1	Stung Treng	>1 year (local)	Every month	2 nights to 1 week	5	2	1 4	1	0	0	1	0	0	0	0	0	0	0	0	0	1	1	0	0	0	NA	NA	0	NA	NA	NA	NA	NA	NA
67256034	RAI2-MC	2019	9/6/19	23	Male	0	1	0	0	0	0	NA	0	1	1	Stung Treng	>1 year (local)	Every month	2 weeks to 1 month	6	3	1 4	1	0	0	1	0	0	0	0	0	0	0	0	0	1	1	0	0	0	NA	NA	1	Yes, >1 year ago	1	1 3 4	1	0	1
67256046	RAI2-MC	2019	9/4/19	19	Male	0	0	0	0	0	0	NA	0	10	2	NA	>1 year (local)	Every month	2 nights to 1 week	2	2	1	1	0	0	0	0	0	0	0	0	0	0	0	0	0	1	1	1	0	NA	NA	1	Never	1	1 5	1	0	0
67256059	RAI2-MC	2019	9/6/19	19	Male	0	0	0	0	0	0	NA	0	1	1	Stung Treng	>1 year (local)	Every week	2 nights to 1 week	4	1	1 5	1	0	0	0	1	0	0	0	0	0	0	0	0	1	1	0	0	0	NA	NA	1	Yes, >1 year ago	1	1 3	1	0	1
67256067	RAI2-MC	2019	9/4/19	28	Male	0	0	0	0	0	0	NA	0	10	2	NA	>1 year (local)	Every month	2 nights to 1 week	8	2	1	1	0	0	0	0	0	0	0	0	0	0	0	0	0	1	1	0	0	NA	NA	1	Yes, >1 year ago	1	1 4 5	1	0	0
67256070	RAI2-MC	2019	9/5/19	29	Male	0	0	0	0	0	0	NA	0	6	3	NA	>1 year (local)	Every month	1 week to 2 weeks	15	1	1	1	0	0	0	0	0	0	0	0	0	0	0	0	0	1	1	0	0	NA	NA	1	Yes, >1 year ago	1	1 3 5	1	0	1
67256096	RAI2-MC	2019	9/6/19	14	Male	0	0	0	0	0	0	NA	0	1	1	Stung Treng	>1 year (local)	Every week	2 nights to 1 week	6	2	1	1	0	0	0	0	0	0	0	0	0	0	0	0	0	1	1	0	0	NA	NA	1	Yes, >1 year ago	1	1 3 5	1	0	1
67256113	RAI2-MC	2019	9/7/19	32	Male	0	0	0	0	0	1	36	0	7	7	NA	>1 year (local)	A few times/year	1 week to 2 weeks	15	5	1 9	1	0	0	0	0	1	0	0	0	0	0	0	0	0	1	1	0	0	NA	NA	1	Yes, >1 year ago	1	1 3	1	0	1
67256132	RAI2-MC	2019	9/5/19	49	Male	0	0	0	0	0	1	37	0	6	2	NA	>1 year (local)	Every month	1 week to 2 weeks	7	1	1	1	0	0	0	0	0	0	0	0	0	0	0	0	0	1	1	0	0	NA	NA	1	Yes, >1 year ago	1	1 3 5	1	0	1
67256150	RAI2-MC	2019	9/7/19	19	Male	0	0	0	0	0	0	NA	0	7	7	NA	>1 year (local)	A few times/year	1 week to 2 weeks	15	5	1	1	0	0	0	0	0	0	0	0	0	0	0	0	0	1	1	0	0	NA	NA	1	Yes, >1 year ago	1	1 3	1	0	1
67256174	RAI2-MC	2019	9/7/19	18	Female	0	0	0	0	0	0	NA	0	7	7	NA	>1 year (local)	A few times/year	1 week to 2 weeks	15	5	1	1	0	0	0	0	0	0	0	0	0	0	0	0	0	1	1	0	0	NA	NA	1	Never	1	1 3	1	0	1
67256181	RAI2-MC	2019	9/5/19	24	Male	0	1	0	0	0	0	NA	0	6	2	NA	>1 year (local)	Every month	2 nights to 1 week	7	1	1	1	0	0	0	0	0	0	0	0	0	0	0	0	0	1	1	0	0	NA	NA	1	Yes, >1 year ago	1	1 3 5	1	0	1
67256183	RAI2-MC	2019	9/7/19	13	Male	0	0	0	0	0	0	NA	0	7	7	NA	>1 year (local)	A few times/year	1 week to 2 weeks	15	4	1	1	0	0	0	0	0	0	0	0	0	0	0	0	0	1	1	0	0	NA	NA	1	Yes, >1 year ago	1	1 3	1	0	1
67256186	RAI2-MC	2019	9/7/19	31	Male	0	0	0	0	0	0	NA	0	7	7	NA	>1 year (local)	A few times/year	1 week to 2 weeks	15	4	1	1	0	0	0	0	0	0	0	0	0	0	0	0	0	1	1	0	0	NA	NA	1	Yes, >1 year ago	1	1 3	1	0	1
67256304	RAI2-MC	2019	9/5/19	26	Male	0	0	0	0	0	0	NA	0	6	2	NA	>1 year (local)	Every month	2 nights to 1 week	7	1	1 4	1	0	0	1	0	0	0	0	0	0	0	0	0	0	1	1	0	0	NA	NA	1	Yes, >1 year ago	1	1 3 5	1	0	1
67256318	RAI2-MC	2019	9/5/19	28	Male	0	0	0	0	0	0	NA	0	6	2	NA	>1 year (local)	Every month	2 nights to 1 week	7	2	1 3	1	0	1	0	0	0	0	0	0	0	0	0	0	0	1	1	0	0	NA	NA	1	Never	1	1 3 5	1	0	1
67256352	RAI2-MC	2019	8/30/19	40	Male	0	1	0	0	0	0	NA	0	4	1	NA	<6 months (mobile)	Every week	2 nights to 1 week	1	1	1	1	0	0	0	0	0	0	0	0	0	0	0	0	0	1	1	0	0	NA	NA	1	Yes, <1 year ago	1	1 3 5	1	0	1
67256415	RAI2-MC	2019	9/5/19	38	Male	0	0	0	0	0	0	NA	0	6	2	NA	>1 year (local)	Every month	2 nights to 1 week	7	2	1 3	1	0	1	0	0	0	0	0	0	0	0	0	0	0	1	1	0	0	NA	NA	1	Yes, >1 year ago	1	1 3 5	1	0	1
67256422	RAI2-MC	2019	9/4/19	47	Male	0	0	0	0	0	0	NA	0	10	2	NA	>1 year (local)	Every month	2 nights to 1 week	8	2	1	1	0	0	0	0	0	0	0	0	0	0	0	0	0	1	1	0	0	NA	NA	1	Yes, >1 year ago	1	1 3 5	1	0	1
67256444	RAI2-MC	2019	9/4/19	8	Male	0	0	0	0	0	1	37	0	9	10	NA	>1 year (local)	Every week	2 nights to 1 week	21	3	1	1	0	0	0	0	0	0	0	0	0	0	0	0	0	1	0	0	0	NA	NA	1	Yes, <1 month ago	1	1 2 3 5	1	1	1
67256475	RAI2-MC	2019	9/7/19	20	Male	0	0	0	0	0	0	NA	0	8	8	NA	>1 year (local)	A few times/year	1 week to 2 weeks	15	5	1	1	0	0	0	0	0	0	0	0	0	0	0	0	0	1	1	0	0	NA	NA	1	Never	1	1 3	1	0	1
67256523	RAI2-MC	2019	9/6/19	25	Male	0	0	0	0	0	0	NA	0	10	9	NA	>1 year (local)	A few times/year	2 nights to 1 week	12	10	1	1	0	0	0	0	0	0	0	0	0	0	0	0	0	1	1	0	0	NA	NA	1	Yes, >1 year ago	1	1 3 5	1	0	1
67256535	RAI2-MC	2019	9/6/19	31	Male	0	0	0	0	0	0	NA	0	4	1	NA	<6 months (mobile)	Every week	2 nights to 1 week	1	1	1	1	0	0	0	0	0	0	0	0	0	0	0	0	0	1	1	0	0	NA	NA	1	Yes, <1 year ago	1	1 3 5	1	0	1
67256562	RAI2-MC	2019	9/8/19	25	Male	0	0	0	0	0	0	NA	0	2	1	NA	<6 months (mobile)	Every week	2 weeks to 1 month	3	1	1	1	0	0	0	0	0	0	0	0	0	0	0	0	0	1	1	0	0	NA	NA	1	Never	1	1 3	1	0	1
67256587	RAI2-MC	2019	9/7/19	25	Male	0	0	0	0	0	0	NA	0	8	8	NA	>1 year (local)	A few times/year	1 week to 2 weeks	15	5	1	1	0	0	0	0	0	0	0	0	0	0	0	0	0	1	1	0	0	NA	NA	1	Yes, >1 year ago	1	1 3	1	0	1
67256594	RAI2-MC	2019	9/6/19	40	Male	0	0	0	0	0	0	NA	0	10	9	NA	>1 year (local)	A few times/year	2 nights to 1 week	12	10	1	1	0	0	0	0	0	0	0	0	0	0	0	0	0	1	1	0	0	NA	NA	1	Yes, >1 year ago	1	1 3 5	1	0	1
67256595	RAI2-MC	2019	9/4/19	12	Male	0	0	0	0	0	0	NA	0	9	6 10	NA	>1 year (local)	A few times/year	1 week to 2 weeks	3	2	1	1	0	0	0	0	0	0	0	0	0	0	0	0	0	1	1	0	0	NA	NA	1	Never	1	1 3 5	1	0	1
67256599	RAI2-MC	2019	9/7/19	35	Male	0	0	0	0	0	0	NA	0	8	7	NA	>1 year (local)	A few times/year	1 week to 2 weeks	15	4	1	1	0	0	0	0	0	0	0	0	0	0	0	0	0	1	1	0	0	NA	NA	1	Yes, >1 year ago	1	1 3	1	0	1
67256601	RAI2-MC	2019	9/6/19	20	Male	0	0	0	0	0	0	NA	0	4	1	NA	<6 months (mobile)	Every week	2 nights to 1 week	1	1	1	1	0	0	0	0	0	0	0	0	0	0	0	0	0	1	1	0	0	NA	NA	1	Yes, >1 year ago	1	1 3 5	1	0	1
67256612	RAI2-MC	2019	9/6/19	18	Male	0	0	0	0	0	0	NA	0	10	9	NA	>1 year (local)	A few times/year	2 nights to 1 week	12	10	1	1	0	0	0	0	0	0	0	0	0	0	0	0	0	1	1	0	0	NA	NA	1	Never	1	1 3 5	1	0	1
67256622	RAI2-MC	2019	9/4/19	35	Male	0	0	0	0	0	1	37	0	9	9	NA	>1 year (local)	Every week	1 overnight	5	5	1	1	0	0	0	0	0	0	0	0	0	0	0	0	0	1	1	0	0	NA	NA	1	Yes, >1 year ago	1	1 2 3	1	1	1
67256672	RAI2-MC	2019	9/7/19	22	Male	0	1	0	0	0	0	NA	0	8	7	NA	>1 year (local)	A few times/year	1 week to 2 weeks	15	4	1	1	0	0	0	0	0	0	0	0	0	0	0	0	0	1	1	0	0	NA	NA	1	Yes, >1 year ago	1	1 3	1	0	1
[truncated: 1,287 more rows]
[truncated: 22 more columns]
